# Supplementary material for: Iron-sulfur clusters in SARS-CoV-2 exoribonuclease and methyltransferase complexes: relevance for viral genome proofreading and capping
Source: Nat Commun. 2025 Aug 15;16:7585. doi: 10.1038/s41467-025-62832-5 (PMC12356973; doi:10.1038/s41467-025-62832-5)
Supplement: Supplementary file 3 — Supplementary Data 1 [file 41467_2025_62832_MOESM3_ESM.xlsx]

## Sheet: Proteins
Checked	Protein FDR Confidence: Combined	Master	Accession	Description	Sum PEP Score	Coverage [%]	# PSMs	# Unique Peptides	MW [kDa]	Score Sequest HT: Sequest HT	# Peptides (by Search Engine): Sequest HT	Gene Symbol	Abundance Ratio: (nsp14) / (14-ctrl)	Abundance Ratio P-Value: (nsp14) / (14-ctrl)	Abundance: F2: Sample, 14-ctrl, 4	Abundance: F6: Sample, 14-ctrl, 3	Abundance: F10: Sample, 14-ctrl, 2	Abundance: F14: Sample, 14-ctrl, 1	Abundance: F1: Sample, nsp14, 4	Abundance: F5: Sample, nsp14, 3	Abundance: F9: Sample, nsp14, 2	Abundance: F13: Sample, nsp14, 1
FALSE	High	Master Protein	Q13085	Acetyl-CoA carboxylase 1 OS=Homo sapiens OX=9606 GN=ACACA PE=1 SV=2	468.222	46	1147	75	265.4	3260.37	87	ACACA	4.714	0.00137538	2.82968e+07	1.6501e+07	2.82052e+07	3.37167e+07	1.24149e+08	1.28496e+08	1.37995e+08	1.4134e+08
FALSE	High	Master Protein	P27708	CAD protein OS=Homo sapiens OX=9606 GN=CAD PE=1 SV=3	276.396	37	330	58	242.8	925.46	58	CAD	61.298	0.000191365	494729	238881	556209	584377	2.94599e+07	3.08198e+07	3.35482e+07	3.37852e+07
FALSE	High	Master Protein	Q5T4S7	E3 ubiquitin-protein ligase UBR4 OS=Homo sapiens OX=9606 GN=UBR4 PE=1 SV=1	260.821	21	267	73	573.5	674.27	73	UBR4	7.439	0.00317508	1.1994e+06	463234	1.34449e+06	1.50031e+06	9.06106e+06	8.38792e+06	9.84849e+06	1.04273e+07
FALSE	High	Master Protein	P78527	DNA-dependent protein kinase catalytic subunit OS=Homo sapiens OX=9606 GN=PRKDC PE=1 SV=3	257.322	22	261	74	468.8	618.57	74	PRKDC	24.098	0.0115174	538558	207235	2.74857e+06	485966	1.19103e+07	1.17158e+07	1.27604e+07	1.3015e+07
FALSE	High	Master Protein	O15027	Protein transport protein Sec16A OS=Homo sapiens OX=9606 GN=SEC16A PE=1 SV=4	238.411	36	375	48	251.7	1066.74	48	SEC16A	4.494	0.00223246	5.809e+06	3.25454e+06	6.00029e+06	6.90763e+06	2.51211e+07	2.64614e+07	2.69756e+07	2.6606e+07
FALSE	High	Master Protein	P04264	Keratin, type II cytoskeletal 1 OS=Homo sapiens OX=9606 GN=KRT1 PE=1 SV=6	210.31	64	895	32	66	2549.5	37	KRT1	0.915	0.666563	1.53632e+08	9.69721e+07	1.84806e+08	2.48284e+08	1.58875e+08	1.22937e+08	1.51852e+08	1.56656e+08
FALSE	High	Master Protein	P11142	Heat shock cognate 71 kDa protein OS=Homo sapiens OX=9606 GN=HSPA8 PE=1 SV=1	209.175	52	522	20	70.9	1519.5	30	HSPA8	19.903	1.64803e-05	4.74661e+06	4.01983e+06	5.22343e+06	5.65796e+06	9.80847e+07	9.79866e+07	1.04609e+08	1.00128e+08
FALSE	High	Master Protein	P35908	Keratin, type II cytoskeletal 2 epidermal OS=Homo sapiens OX=9606 GN=KRT2 PE=1 SV=2	207.509	79	709	31	65.4	1945.87	39	KRT2	0.922	0.958146	1.14075e+08	5.90793e+07	1.49452e+08	1.55564e+08	1.57437e+08	7.30209e+07	1.27879e+08	1.13253e+08
FALSE	High	Master Protein	P0DMV9	Heat shock 70 kDa protein 1B OS=Homo sapiens OX=9606 GN=HSPA1B PE=1 SV=1	202.568	63	476	30	70	1400.71	33	HSPA1B	17.544	2.38648e-06	1.07073e+07	9.20373e+06	1.05454e+07	1.2061e+07	1.77e+08	1.85558e+08	1.9424e+08	1.87293e+08
FALSE	High	Master Protein	P13645	Keratin, type I cytoskeletal 10 OS=Homo sapiens OX=9606 GN=KRT10 PE=1 SV=6	183.375	53	671	29	58.8	2014.16	32	KRT10	0.992	0.811598	1.16585e+08	6.11989e+07	1.44941e+08	1.47652e+08	1.77162e+08	6.90192e+07	1.40796e+08	1.1813e+08
FALSE	High	Master Protein	P78347	General transcription factor II-I OS=Homo sapiens OX=9606 GN=GTF2I PE=1 SV=2	169.926	43	221	32	112.3	641.65	32	GTF2I	15.804	1.69284e-05	1.14545e+06	886422	1.13138e+06	1.3402e+06	1.64335e+07	1.77601e+07	1.82244e+07	1.86026e+07
FALSE	High	Master Protein	P35527	Keratin, type I cytoskeletal 9 OS=Homo sapiens OX=9606 GN=KRT9 PE=1 SV=3	164.736	70	458	29	62	1416.03	29	KRT9	0.972	0.534695	6.08738e+07	4.32866e+07	6.57513e+07	1.15336e+08	4.0701e+07	6.91207e+07	5.71316e+07	6.61972e+07
FALSE	High	Master Protein	P78371	T-complex protein 1 subunit beta OS=Homo sapiens OX=9606 GN=CCT2 PE=1 SV=4	163.948	61	206	28	57.5	623.45	28	CCT2	526.567	1.16065e-05	36097.3	51112.4	71853.5	56294.2	2.70457e+07	2.74932e+07	2.90183e+07	3.11984e+07
FALSE	High	Master Protein	O75643	U5 small nuclear ribonucleoprotein 200 kDa helicase OS=Homo sapiens OX=9606 GN=SNRNP200 PE=1 SV=2	146.825	27	121	40	244.4	310.12	40	SNRNP200	59.374	0.00172119	16390.5	100772	88915	75695.7	4.52877e+06	4.9693e+06	5.5176e+06	4.77467e+06
FALSE	High	Master Protein	Q16531	DNA damage-binding protein 1 OS=Homo sapiens OX=9606 GN=DDB1 PE=1 SV=1	139.253	32	290	32	126.9	758.5	32	DDB1	2.812	0.00100078	5.86326e+06	4.56683e+06	5.97695e+06	7.10365e+06	1.61733e+07	1.61021e+07	1.72805e+07	1.71348e+07
FALSE	High	Master Protein	P08670	Vimentin OS=Homo sapiens OX=9606 GN=VIM PE=1 SV=4	133.873	67	205	27	53.6	544.02	29	VIM	36.432	0.000129599	606365	544984	661341	1.0714e+06	2.2536e+07	2.30337e+07	2.49288e+07	2.31075e+07
FALSE	High	Master Protein	Q9BQE3	Tubulin alpha-1C chain OS=Homo sapiens OX=9606 GN=TUBA1C PE=1 SV=1	133.778	48	575	1	49.9	1576.02	18	TUBA1C	64.77	7.02072e-07	202213	194577	217392	190521	1.02086e+07	1.39584e+07	1.34966e+07	1.223e+07
FALSE	High	Master Protein	Q71U36	Tubulin alpha-1A chain OS=Homo sapiens OX=9606 GN=TUBA1A PE=1 SV=1	133.09	54	452	3	50.1	1276.51	20	TUBA1A	70.384	2.80578e-08	3.17478e+06	2.82587e+06	3.21213e+06	3.6183e+06	2.0923e+08	2.23413e+08	2.39028e+08	2.26123e+08
FALSE	High	Master Protein	P11940	Polyadenylate-binding protein 1 OS=Homo sapiens OX=9606 GN=PABPC1 PE=1 SV=2	131.231	41	328	18	70.6	883.75	25	PABPC1	2.454	0.00104215	1.33482e+07	1.08359e+07	1.29458e+07	1.53695e+07	3.22195e+07	3.23037e+07	3.26169e+07	3.20176e+07
FALSE	High	Master Protein	P49327	Fatty acid synthase OS=Homo sapiens OX=9606 GN=FASN PE=1 SV=3	129.636	20	105	35	273.3	295.74	35	FASN	101.725	1.80378e-05	31785.6	53736.6	30454.5	41594.5	3.36462e+06	3.62214e+06	4.00999e+06	3.77707e+06
FALSE	High	Master Protein	Q8IWL3	Iron-sulfur cluster co-chaperone protein HscB OS=Homo sapiens OX=9606 GN=HSCB PE=1 SV=3	122.493	79	1436	24	27.4	3240.66	24	HSCB	1000	9.03668e-06	2.05454e+06	1.69895e+06	3.41374e+06	2.42754e+06	2.18411e+09	2.34201e+09	2.56482e+09	2.46324e+09
FALSE	High	Master Protein	P17987	T-complex protein 1 subunit alpha OS=Homo sapiens OX=9606 GN=TCP1 PE=1 SV=1	121.737	58	135	22	60.3	413.64	22	TCP1	417.809	9.67179e-06	55653.5	39719.2	64017.6	58893.7	2.36708e+07	2.32588e+07	2.41714e+07	2.42187e+07
FALSE	High	Master Protein	P11021	Endoplasmic reticulum chaperone BiP OS=Homo sapiens OX=9606 GN=HSPA5 PE=1 SV=2	117.682	44	168	24	72.3	484.13	26	HSPA5	25.191	5.7713e-05	369829	283721	324261	464140	8.24898e+06	8.66351e+06	8.78376e+06	8.84004e+06
FALSE	High	Master Protein	P19338	Nucleolin OS=Homo sapiens OX=9606 GN=NCL PE=1 SV=3	117.012	34	238	25	76.6	684.65	25	NCL	13.618	8.23292e-06	3.64117e+06	3.00161e+06	3.42026e+06	4.10099e+06	4.48738e+07	4.7718e+07	4.92964e+07	4.83985e+07
FALSE	High	Master Protein	O14744	Protein arginine N-methyltransferase 5 OS=Homo sapiens OX=9606 GN=PRMT5 PE=1 SV=4	116.256	44	153	20	72.6	482.19	20	PRMT5	1000	0.00019504	12782.2	6160.56	31851.8	6476.79	2.97898e+07	3.58247e+07	3.28098e+07	2.76788e+07
FALSE	High	Master Protein	P22626	Heterogeneous nuclear ribonucleoproteins A2/B1 OS=Homo sapiens OX=9606 GN=HNRNPA2B1 PE=1 SV=2	115.33	65	155	17	37.4	433.58	20	HNRNPA2B1	16.839	8.43222e-07	1.22002e+06	1.46638e+06	1.21473e+06	1.63385e+06	2.18331e+07	1.95504e+07	2.32335e+07	2.33369e+07
FALSE	High	Master Protein	P68366	Tubulin alpha-4A chain OS=Homo sapiens OX=9606 GN=TUBA4A PE=1 SV=1	115.315	41	424	1	49.9	1169.86	15	TUBA4A	104.724	5.93433e-06	16613.6		28361.6	23314.2	3.72571e+06	1.94972e+06	3.05744e+06	1.81032e+06
FALSE	High	Master Protein	P50990	T-complex protein 1 subunit theta OS=Homo sapiens OX=9606 GN=CCT8 PE=1 SV=4	113.674	49	185	26	59.6	488.37	26	CCT8	62.587	0.00170951	562516	489117	632557	105259	3.19984e+07	3.11608e+07	3.36811e+07	3.47045e+07
FALSE	High	Master Protein	Q08211	ATP-dependent RNA helicase A OS=Homo sapiens OX=9606 GN=DHX9 PE=1 SV=4	112.652	28	120	27	140.9	325.43	27	DHX9	30.945	1.44753e-05	239699	200835	276551	319853	7.35435e+06	8.44244e+06	8.20492e+06	7.7364e+06
FALSE	High	Master Protein	P48643	T-complex protein 1 subunit epsilon OS=Homo sapiens OX=9606 GN=CCT5 PE=1 SV=1	110.705	55	157	26	59.6	425.26	26	CCT5	601.257	5.79068e-08	33812.3	29814	37061.3	38593.2	2.07699e+07	2.05527e+07	2.18113e+07	2.27304e+07
FALSE	High	Master Protein	P07437	Tubulin beta chain OS=Homo sapiens OX=9606 GN=TUBB PE=1 SV=2	110.559	37	392	4	49.6	1132.69	18	TUBB	52.901	6.19994e-10	3.04566e+06	2.82423e+06	3.04189e+06	3.43912e+06	1.55383e+08	1.44983e+08	1.6686e+08	1.69195e+08
FALSE	High	Master Protein	P31689	DnaJ homolog subfamily A member 1 OS=Homo sapiens OX=9606 GN=DNAJA1 PE=1 SV=2	101.208	55	138	16	44.8	426.85	16	DNAJA1	128.873	2.89647e-09	105475	99508.3	85480.2	111534	1.20924e+07	1.27222e+07	1.6349e+07	1.37015e+07
FALSE	High	Master Protein	P27694	Replication protein A 70 kDa DNA-binding subunit OS=Homo sapiens OX=9606 GN=RPA1 PE=1 SV=2	100.853	38	158	20	68.1	425.84	20	RPA1	3.935	6.47243e-06	2.74554e+06	2.67898e+06	2.78956e+06	3.49876e+06	1.03022e+07	1.0133e+07	1.20482e+07	1.15124e+07
FALSE	High	Master Protein	P52732	Kinesin-like protein KIF11 OS=Homo sapiens OX=9606 GN=KIF11 PE=1 SV=2	100.07	34	108	29	119.1	275.37	29	KIF11	616.823	5.5041e-05	10145	13695.9	12543.2	26719.4	7.77462e+06	8.0826e+06	9.11494e+06	8.08669e+06
FALSE	High	Master Protein	P12956	X-ray repair cross-complementing protein 6 OS=Homo sapiens OX=9606 GN=XRCC6 PE=1 SV=2	99.319	45	129	23	69.8	336.16	23	XRCC6	8.333	0.0023207	2.19818e+06	764434	1.094e+06	1.14193e+06	8.50074e+06	9.15276e+06	9.88399e+06	9.4772e+06
FALSE	High	Master Protein	P68371	Tubulin beta-4B chain OS=Homo sapiens OX=9606 GN=TUBB4B PE=1 SV=1	98.537	37	348	1	49.8	988.89	17	TUBB4B	50.334	1.57972e-06	240808	229914	259793	292515	1.25547e+07	1.19353e+07	1.26258e+07	1.26246e+07
FALSE	High	Master Protein	P52272	Heterogeneous nuclear ribonucleoprotein M OS=Homo sapiens OX=9606 GN=HNRNPM PE=1 SV=3	97.451	46	129	24	77.5	325.83	24	HNRNPM	351.559	1.59632e-07	40093.7	43152.9	49469.3	64533.3	1.35323e+07	1.64544e+07	1.7885e+07	1.60347e+07
FALSE	High	Master Protein	P50991	T-complex protein 1 subunit delta OS=Homo sapiens OX=9606 GN=CCT4 PE=1 SV=4	94.592	47	118	19	57.9	336.51	19	CCT4	649.628	3.32888e-05	26601.7	19122.8	43874.7	33948.8	1.94571e+07	1.78641e+07	1.95877e+07	2.00617e+07
FALSE	High	Master Protein	Q13885	Tubulin beta-2A chain OS=Homo sapiens OX=9606 GN=TUBB2A PE=1 SV=1	94.506	37	300	1	49.9	863.77	17	TUBB2A	48.138	8.43608e-07	41240.5	39360.3	48852.8	62249.1	2.51148e+06	1.90592e+06	2.27661e+06	2.0507e+06
FALSE	High	Master Protein	Q9BVA1	Tubulin beta-2B chain OS=Homo sapiens OX=9606 GN=TUBB2B PE=1 SV=1	94.448	37	297	1	49.9	856.65	17	TUBB2B
FALSE	High	Master Protein	P09651	Heterogeneous nuclear ribonucleoprotein A1 OS=Homo sapiens OX=9606 GN=HNRNPA1 PE=1 SV=5	93.799	41	156	12	38.7	433.39	15	HNRNPA1	12.465	4.06203e-09	1.23335e+06	1.27771e+06	1.31868e+06	1.45741e+06	1.51641e+07	1.54923e+07	1.73407e+07	1.68975e+07
FALSE	High	Master Protein	P49368	T-complex protein 1 subunit gamma OS=Homo sapiens OX=9606 GN=CCT3 PE=1 SV=4	93.441	50	118	21	60.5	326.74	21	CCT3	731.468	0.000447506	30923.4	48518.6	7463.32	32440.4	2.36164e+07	2.21048e+07	2.27274e+07	2.47932e+07
FALSE	High	Master Protein	P08779	Keratin, type I cytoskeletal 16 OS=Homo sapiens OX=9606 GN=KRT16 PE=1 SV=4	92.714	49	170	12	51.2	440.06	19	KRT16	0.696	0.997363	6.21431e+06	1.85375e+06	6.35111e+06	8.81413e+06	4.19977e+06	4.54673e+06	2.59247e+06	1.31138e+07
FALSE	High	Master Protein	P40227	T-complex protein 1 subunit zeta OS=Homo sapiens OX=9606 GN=CCT6A PE=1 SV=3	92.535	41	121	14	58	368.22	17	CCT6A	282.495	3.44063e-05	53903.2	74608.2	107051	85434.1	2.19922e+07	2.27229e+07	2.26253e+07	2.24826e+07
FALSE	High	Master Protein	Q6P2Q9	Pre-mRNA-processing-splicing factor 8 OS=Homo sapiens OX=9606 GN=PRPF8 PE=1 SV=2	89.847	17	74	29	273.4	184.64	29	PRPF8	12.808	0.000509557	221055	131611	261988	305629	2.75782e+06	3.05267e+06	3.29326e+06	3.11226e+06
FALSE	High	Master Protein	P04350	Tubulin beta-4A chain OS=Homo sapiens OX=9606 GN=TUBB4A PE=1 SV=2	89.542	40	300	3	49.6	801.97	17	TUBB4A	124.645	0.000345832	7432.03		5697.57	9223.98	812320	974200	953493	900002
FALSE	High	Master Protein	P31943	Heterogeneous nuclear ribonucleoprotein H OS=Homo sapiens OX=9606 GN=HNRNPH1 PE=1 SV=4	89.26	44	110	6	49.2	366.77	12	HNRNPH1	39.73	2.25171e-09	344854	387115	344160	417192	1.40154e+07	1.35127e+07	1.62177e+07	1.50349e+07
FALSE	High	Master Protein	Q8WWM7	Ataxin-2-like protein OS=Homo sapiens OX=9606 GN=ATXN2L PE=1 SV=2	87.817	29	160	23	113.3	399.06	24	ATXN2L	3.805	2.61951e-05	2.6563e+06	2.10401e+06	2.70477e+06	3.23341e+06	1.06967e+07	8.93159e+06	9.72553e+06	1.27702e+07
FALSE	High	Master Protein	P08238	Heat shock protein HSP 90-beta OS=Homo sapiens OX=9606 GN=HSP90AB1 PE=1 SV=4	85.319	37	101	14	83.2	259.89	24	HSP90AB1	49.833	1.39549e-06	161406	125437	154107	183374	7.6368e+06	7.90818e+06	8.82592e+06	7.81085e+06
FALSE	High	Master Protein	Q12906	Interleukin enhancer-binding factor 3 OS=Homo sapiens OX=9606 GN=ILF3 PE=1 SV=3	85.209	25	96	19	95.3	253.12	19	ILF3	22.761	9.49569e-06	363259	312968	386917	480003	7.69016e+06	8.50281e+06	8.92256e+06	8.56372e+06
FALSE	High	Master Protein	P61978	Heterogeneous nuclear ribonucleoprotein K OS=Homo sapiens OX=9606 GN=HNRNPK PE=1 SV=1	85.08	47	148	18	50.9	388	18	HNRNPK	21.984	6.95468e-08	813664	661641	790123	926314	1.65263e+07	1.69299e+07	2.10134e+07	1.83528e+07
FALSE	High	Master Protein	Q9Y2W1	Thyroid hormone receptor-associated protein 3 OS=Homo sapiens OX=9606 GN=THRAP3 PE=1 SV=2	84.337	21	117	19	108.6	302.09	19	THRAP3	60.284	2.10195e-05	182693	131519	215171	222011	1.13468e+07	1.21072e+07	1.3109e+07	1.17997e+07
FALSE	High	Master Protein	Q99832	T-complex protein 1 subunit eta OS=Homo sapiens OX=9606 GN=CCT7 PE=1 SV=2	84.164	43	120	20	59.3	333.18	20	CCT7	724.441	3.61352e-05	26605.4	18047.6	32775.9	11739.3	1.4859e+07	1.5509e+07	1.62484e+07	1.93919e+07
FALSE	High	Master Protein	P13010	X-ray repair cross-complementing protein 5 OS=Homo sapiens OX=9606 GN=XRCC5 PE=1 SV=3	84.124	42	102	20	82.7	269.38	20	XRCC5	11.821	1.07855e-05	450992	369277	493230	518653	5.33522e+06	5.5434e+06	6.05942e+06	5.60734e+06
FALSE	High	Master Protein	P02533	Keratin, type I cytoskeletal 14 OS=Homo sapiens OX=9606 GN=KRT14 PE=1 SV=4	82.187	42	186	8	51.5	522.67	17	KRT14	0.594	0.389126	4.81691e+06	1.98011e+06	4.89182e+06	6.02355e+06	3.31167e+06	2.51326e+06	1.77791e+06	5.36978e+06
FALSE	High	Master Protein	Q92598	Heat shock protein 105 kDa OS=Homo sapiens OX=9606 GN=HSPH1 PE=1 SV=1	79.868	29	83	19	96.8	237.93	21	HSPH1	992.768	0.000170955	5455.6	3419.23	10897.5	13829.5	7.80846e+06	7.07154e+06	7.50413e+06	8.70442e+06
FALSE	High	Master Protein	P02538	Keratin, type II cytoskeletal 6A OS=Homo sapiens OX=9606 GN=KRT6A PE=1 SV=3	79.486	40	199	3	60	495.25	23	KRT6A	0.599	0.911377	3.54656e+06	555948	2.22489e+06	5.54178e+06	1.85679e+06	1.52601e+06	937202	6.76006e+06
FALSE	High	Master Protein	P98175	RNA-binding protein 10 OS=Homo sapiens OX=9606 GN=RBM10 PE=1 SV=3	79.149	35	81	18	103.5	221.44	19	RBM10	425.025	0.000221246	10206.1	4372.04	15495.8	5766.05	3.15503e+06	3.19074e+06	3.38254e+06	3.33177e+06
FALSE	High	Master Protein	P04259	Keratin, type II cytoskeletal 6B OS=Homo sapiens OX=9606 GN=KRT6B PE=1 SV=5	78.506	40	215	3	60	540.01	23	KRT6B	0.461	0.326293	255793	45061.9	128873	516344	45808.3	127495	54850.2	168923
FALSE	High	Master Protein	Q13310	Polyadenylate-binding protein 4 OS=Homo sapiens OX=9606 GN=PABPC4 PE=1 SV=1	78.451	34	143	12	70.7	372.81	19	PABPC4	3.927	0.000110861	1.10907e+06	915143	1.0955e+06	1.30029e+06	4.1584e+06	4.4708e+06	4.55508e+06	4.18989e+06
FALSE	High	Master Protein	P67809	Y-box-binding protein 1 OS=Homo sapiens OX=9606 GN=YBX1 PE=1 SV=3	78.382	70	81	10	35.9	254.7	14	YBX1	10.347	3.31114e-06	998699	852559	1.04695e+06	1.17941e+06	1.0543e+07	1.04146e+07	1.06186e+07	1.1904e+07
FALSE	High	Master Protein	P46821	Microtubule-associated protein 1B OS=Homo sapiens OX=9606 GN=MAP1B PE=1 SV=2	77.621	16	77	24	270.5	175.53	24	MAP1B	48.327	8.09546e-05	54969.4	31859.9	44216.9	59933.7	2.24295e+06	2.36638e+06	2.3989e+06	2.4433e+06
FALSE	High	Master Protein	Q9C0C9	(E3-independent) E2 ubiquitin-conjugating enzyme OS=Homo sapiens OX=9606 GN=UBE2O PE=1 SV=3	76.769	18	84	17	141.2	226.68	17	UBE2O	578.465	0.000187086	17049.7	3948.86	8972.56	11871.4	4.91474e+06	6.02877e+06	5.98723e+06	5.95313e+06
FALSE	High	Master Protein	P54652	Heat shock-related 70 kDa protein 2 OS=Homo sapiens OX=9606 GN=HSPA2 PE=1 SV=1	76.642	18	212	1	70	604.09	11	HSPA2	1000						270923	100061	179309	81782.5
FALSE	High	Master Protein	O60506	Heterogeneous nuclear ribonucleoprotein Q OS=Homo sapiens OX=9606 GN=SYNCRIP PE=1 SV=2	76.101	36	96	15	69.6	255.92	20	SYNCRIP	9.758	2.01995e-05	799684	589705	672825	871293	6.86825e+06	7.37796e+06	7.97222e+06	6.94442e+06
FALSE	High	Master Protein	P68104	Elongation factor 1-alpha 1 OS=Homo sapiens OX=9606 GN=EEF1A1 PE=1 SV=1	75.503	49	173	14	50.1	503.15	14	EEF1A1	5.412	1.99971e-05	8.53009e+06	8.10115e+06	8.54785e+06	1.00548e+07	4.6591e+07	4.46479e+07	4.71983e+07	4.58339e+07
FALSE	High	Master Protein	Q9Y5B9	FACT complex subunit SPT16 OS=Homo sapiens OX=9606 GN=SUPT16H PE=1 SV=1	74.594	22	62	20	119.8	172.97	20	SUPT16H	8.581	0.000777088	348941	209978	436885	381251	3.06335e+06	3.1172e+06	3.15513e+06	3.14226e+06
FALSE	High	Master Protein	P13647	Keratin, type II cytoskeletal 5 OS=Homo sapiens OX=9606 GN=KRT5 PE=1 SV=3	74.46	39	230	14	62.3	571.95	23	KRT5	0.8	0.818285	8.30774e+06	3.82336e+06	9.14276e+06	1.09582e+07	8.58435e+06	5.43183e+06	5.65651e+06	9.28145e+06
FALSE	High	Master Protein	Q9BUF5	Tubulin beta-6 chain OS=Homo sapiens OX=9606 GN=TUBB6 PE=1 SV=1	72.256	39	229	7	49.8	629.45	15	TUBB6	1000						1.6317e+06	1.5746e+06	1.64245e+06	1.72093e+06
FALSE	High	Master Protein	Q00610	Clathrin heavy chain 1 OS=Homo sapiens OX=9606 GN=CLTC PE=1 SV=5	72.019	18	68	19	191.5	190.32	19	CLTC	9.335	1.46623e-06	170203	180688	218775	238764	1.60459e+06	1.72605e+06	2.01526e+06	1.9957e+06
FALSE	High	Master Protein	P60709	Actin, cytoplasmic 1 OS=Homo sapiens OX=9606 GN=ACTB PE=1 SV=1	71.851	54	95	11	41.7	257.68	15	ACTB	32.251	0.000453935	375927	361500	475693	919251	1.3845e+07	1.25596e+07	1.34347e+07	1.50032e+07
FALSE	High	Master Protein	Q9NYF8	Bcl-2-associated transcription factor 1 OS=Homo sapiens OX=9606 GN=BCLAF1 PE=1 SV=2	71.792	20	85	18	106.1	172.96	18	BCLAF1	57.317	1.35956e-05	109859	128566	200094	187819	8.57837e+06	7.86616e+06	1.04244e+07	9.24744e+06
FALSE	High	Master Protein	O43143	ATP-dependent RNA helicase DHX15 OS=Homo sapiens OX=9606 GN=DHX15 PE=1 SV=2	70.87	32	93	19	90.9	225.21	19	DHX15	45.616	3.36349e-06	70248.6	52100.1	80492.3	74588.4	2.91476e+06	3.2159e+06	3.39037e+06	3.46452e+06
FALSE	High	Master Protein	O75533	Splicing factor 3B subunit 1 OS=Homo sapiens OX=9606 GN=SF3B1 PE=1 SV=3	70.846	23	62	20	145.7	158.81	20	SF3B1	175.195	0.00214373	4458.69		9562.7	10024.8	1.54685e+06	1.63135e+06	1.72051e+06	1.75028e+06
FALSE	High	Master Protein	P26599	Polypyrimidine tract-binding protein 1 OS=Homo sapiens OX=9606 GN=PTBP1 PE=1 SV=1	70.638	43	61	12	57.2	191.88	12	PTBP1	111.819	2.67039e-07	22701.1	23857.5	36541.9	26350.9	2.1963e+06	2.90238e+06	2.93068e+06	2.70832e+06
FALSE	High	Master Protein	P34932	Heat shock 70 kDa protein 4 OS=Homo sapiens OX=9606 GN=HSPA4 PE=1 SV=4	70.52	30	77	17	94.3	198.02	19	HSPA4	665.627	3.09482e-05	6773.7	3961.78	7192.21	10313.5	4.11963e+06	4.54606e+06	5.07009e+06	4.74805e+06
FALSE	High	Master Protein	O95071	E3 ubiquitin-protein ligase UBR5 OS=Homo sapiens OX=9606 GN=UBR5 PE=1 SV=2	68.954	13	60	21	309.2	151.66	21	UBR5	15.654	8.67819e-07	128887	92684	135623	133965	1.6199e+06	2.08774e+06	2.13475e+06	2.02653e+06
FALSE	High	Master Protein	Q15393	Splicing factor 3B subunit 3 OS=Homo sapiens OX=9606 GN=SF3B3 PE=1 SV=4	68.551	17	63	16	135.5	176.12	16	SF3B3	91.828	1.5966e-05	31159.1	22484.5	35759.2	38725.1	3.02582e+06	2.80035e+06	3.10509e+06	3.22873e+06
FALSE	High	Master Protein	P52597	Heterogeneous nuclear ribonucleoprotein F OS=Homo sapiens OX=9606 GN=HNRNPF PE=1 SV=3	68.1	43	88	8	45.6	292.71	10	HNRNPF	30.761	8.59886e-06	256129	281491	198716	294512	7.68654e+06	8.32871e+06	8.7883e+06	8.19111e+06
FALSE	High	Master Protein	O14654	Insulin receptor substrate 4 OS=Homo sapiens OX=9606 GN=IRS4 PE=1 SV=1	67.995	24	69	18	133.7	164.81	18	IRS4	163.174	0.000331015	19719.4	6438.59	15742.7	25677.2	2.48389e+06	2.89514e+06	3.0551e+06	2.85502e+06
FALSE	High	Master Protein	P06748	Nucleophosmin OS=Homo sapiens OX=9606 GN=NPM1 PE=1 SV=2	66.225	42	98	10	32.6	337.59	10	NPM1	47.417	2.09799e-05	551745	386178	762249	617831	2.53785e+07	2.76553e+07	3.25884e+07	2.77134e+07
FALSE	High	Master Protein	Q6PKG0	La-related protein 1 OS=Homo sapiens OX=9606 GN=LARP1 PE=1 SV=2	65.685	23	58	18	123.4	158.38	18	LARP1	5.825	9.99855e-05	648603	453772	539686	668250	3.10503e+06	3.46758e+06	3.52349e+06	3.42497e+06
FALSE	High	Master Protein	P07910	Heterogeneous nuclear ribonucleoproteins C1/C2 OS=Homo sapiens OX=9606 GN=HNRNPC PE=1 SV=4	64.986	46	106	14	33.7	295.16	14	HNRNPC	1.664	0.000190376	3.62622e+07	3.92959e+07	3.96303e+07	4.30751e+07	5.73268e+07	6.24872e+07	6.91298e+07	6.90074e+07
FALSE	High	Master Protein	O00571	ATP-dependent RNA helicase DDX3X OS=Homo sapiens OX=9606 GN=DDX3X PE=1 SV=3	64.93	32	66	14	73.2	186.91	15	DDX3X	32.144	9.80618e-09	101918	93883.8	104279	103523	3.0645e+06	3.16454e+06	3.65277e+06	3.44488e+06
FALSE	High	Master Protein	P16989	Y-box-binding protein 3 OS=Homo sapiens OX=9606 GN=YBX3 PE=1 SV=4	63.896	48	63	8	40.1	198.97	12	YBX3	17.529	8.36213e-05	100721	69989.8	95388.7	136442	1.5263e+06	1.70252e+06	1.73399e+06	1.88018e+06
FALSE	High	Master Protein	P30153	Serine/threonine-protein phosphatase 2A 65 kDa regulatory subunit A alpha isoform OS=Homo sapiens OX=9606 GN=PPP2R1A PE=1 SV=4	60.487	31	59	14	65.3	170.11	14	PPP2R1A	70.33	2.96771e-05	42328	30851.8	41937.4	55049.1	2.94216e+06	3.06105e+06	2.98431e+06	2.76814e+06
FALSE	High	Master Protein	O75153	Clustered mitochondria protein homolog OS=Homo sapiens OX=9606 GN=CLUH PE=1 SV=2	59.815	20	80	19	146.6	184.24	19	CLUH	1000	1.76672e-05	2826.37	3061.68	6411.95	3059.98	3.75449e+06	3.55409e+06	4.43833e+06	4.15209e+06
FALSE	High	Master Protein	Q00839	Heterogeneous nuclear ribonucleoprotein U OS=Homo sapiens OX=9606 GN=HNRNPU PE=1 SV=6	59.709	21	90	15	90.5	237.28	15	HNRNPU	32.126	3.34711e-05	392421	305440	336197	468778	1.16503e+07	1.16879e+07	1.21543e+07	1.14371e+07
FALSE	High	Master Protein	P51991	Heterogeneous nuclear ribonucleoprotein A3 OS=Homo sapiens OX=9606 GN=HNRNPA3 PE=1 SV=2	59.574	30	78	9	39.6	212.14	10	HNRNPA3	14.782	3.25274e-07	396685	402310	351873	483402	5.11754e+06	6.16991e+06	6.04215e+06	5.77119e+06
FALSE	High	Master Protein	P02768	Albumin OS=Homo sapiens OX=9606 GN=ALB PE=1 SV=2	59.415	25	173	16	69.3	460.03	16	ALB	0.908	0.967764	2.57348e+07	2.04881e+06	1.95302e+07	7.12647e+06	6.73997e+06	3.16529e+06	1.79404e+07	1.70109e+07
FALSE	High	Master Protein	Q9NR30	Nucleolar RNA helicase 2 OS=Homo sapiens OX=9606 GN=DDX21 PE=1 SV=5	59.227	21	52	13	87.3	148.2	13	DDX21	177.919	2.28506e-05	9858.2	7064.18	10903.9	13618.4	1.81329e+06	1.81853e+06	1.87112e+06	2.02818e+06
FALSE	High	Master Protein	O00763	Acetyl-CoA carboxylase 2 OS=Homo sapiens OX=9606 GN=ACACB PE=1 SV=3	59.052	7	177	1	276.4	495.59	13	ACACB	1000						86444.5	28973.3	36597.8	20505.1
FALSE	High	Master Protein	Q9NZI8	Insulin-like growth factor 2 mRNA-binding protein 1 OS=Homo sapiens OX=9606 GN=IGF2BP1 PE=1 SV=2	58.974	32	97	13	63.4	255.42	15	IGF2BP1	6.789	4.05657e-05	918819	719766	881744	1.02055e+06	5.87158e+06	5.94209e+06	6.28425e+06	6.42187e+06
FALSE	High	Master Protein	Q12905	Interleukin enhancer-binding factor 2 OS=Homo sapiens OX=9606 GN=ILF2 PE=1 SV=2	58.576	41	74	11	43	217.07	11	ILF2	45.172	8.94733e-09	112577	116919	101097	125323	4.88029e+06	5.06461e+06	5.30306e+06	5.55074e+06
FALSE	High	Master Protein	P43243	Matrin-3 OS=Homo sapiens OX=9606 GN=MATR3 PE=1 SV=2	57.506	24	57	15	94.6	134.14	15	MATR3	427.14	0.000150027	3835.35	5193.5	13123.9	9613.77	2.66093e+06	3.06272e+06	3.41305e+06	2.97432e+06
FALSE	High	Master Protein	Q14257	Reticulocalbin-2 OS=Homo sapiens OX=9606 GN=RCN2 PE=1 SV=1	56.523	36	51	10	36.9	168.01	10	RCN2	1000						5.32069e+06	7.22466e+06	9.64944e+06	7.05844e+06
FALSE	High	Master Protein	Q15029	116 kDa U5 small nuclear ribonucleoprotein component OS=Homo sapiens OX=9606 GN=EFTUD2 PE=1 SV=1	56.099	22	51	15	109.4	129.71	15	EFTUD2	160.075	0.000406137	6286.42	9293.83	17967.1	23462.6	1.87561e+06	2.03034e+06	2.10742e+06	2.15682e+06
FALSE	High	Master Protein	O43390	Heterogeneous nuclear ribonucleoprotein R OS=Homo sapiens OX=9606 GN=HNRNPR PE=1 SV=1	55.814	30	70	11	70.9	172.03	16	HNRNPR	20.968	0.0196035	18506.6	42487.4	333004	256767	2.08005e+06	2.15669e+06	2.39037e+06	2.22398e+06
FALSE	High	Master Protein	P13639	Elongation factor 2 OS=Homo sapiens OX=9606 GN=EEF2 PE=1 SV=4	54.73	22	62	14	95.3	177.58	14	EEF2	21.229	0.000252443	131186	67479.6	119745	142670	2.44555e+06	2.77547e+06	2.71187e+06	2.61048e+06
FALSE	High	Master Protein	Q13200	26S proteasome non-ATPase regulatory subunit 2 OS=Homo sapiens OX=9606 GN=PSMD2 PE=1 SV=3	54.633	22	40	13	100.1	95.4	13	PSMD2	164.066	0.00227035	6340.88		7625.45	14198	1.18074e+06	1.28921e+06	1.28401e+06	1.21898e+06
FALSE	High	Master Protein	Q92841	Probable ATP-dependent RNA helicase DDX17 OS=Homo sapiens OX=9606 GN=DDX17 PE=1 SV=2	54.268	25	73	12	80.2	174.46	14	DDX17	89.892	9.18268e-07	53490.8	48406	59580.4	62604.7	3.78427e+06	6.07223e+06	4.5027e+06	5.71946e+06
FALSE	High	Master Protein	O60884	DnaJ homolog subfamily A member 2 OS=Homo sapiens OX=9606 GN=DNAJA2 PE=1 SV=1	53.563	40	52	11	45.7	172.5	11	DNAJA2	299.72	3.10021e-10	21448.7	23851.6	21122.3	26511	6.05067e+06	6.76877e+06	6.78954e+06	7.69395e+06
FALSE	High	Master Protein	P61247	40S ribosomal protein S3a OS=Homo sapiens OX=9606 GN=RPS3A PE=1 SV=2	50.385	38	71	12	29.9	173.97	12	RPS3A	51.258	1.37126e-09	180504	154700	192311	179895	9.17158e+06	7.81868e+06	9.57383e+06	9.30207e+06
FALSE	High	Master Protein	P55209	Nucleosome assembly protein 1-like 1 OS=Homo sapiens OX=9606 GN=NAP1L1 PE=1 SV=1	50.361	30	59	7	45.3	175.05	8	NAP1L1	214.851	2.23137e-06	20705.2	26692	27233.8	30787.2	5.66997e+06	5.62163e+06	6.19916e+06	5.91813e+06
FALSE	High	Master Protein	P38159	RNA-binding motif protein, X chromosome OS=Homo sapiens OX=9606 GN=RBMX PE=1 SV=3	49.91	37	89	14	42.3	195.56	14	RBMX	54.48	9.24962e-08	233704	192754	231281	225333	1.21178e+07	1.25751e+07	1.32524e+07	1.23006e+07
FALSE	High	Master Protein	P07900	Heat shock protein HSP 90-alpha OS=Homo sapiens OX=9606 GN=HSP90AA1 PE=1 SV=5	48.884	21	54	5	84.6	127.33	15	HSP90AA1	143.826	0.000335356	2570.27	2670.08	8535.44	5870.01	492979	559637	579334	656014
FALSE	High	Master Protein	P22061	Protein-L-isoaspartate(D-aspartate) O-methyltransferase OS=Homo sapiens OX=9606 GN=PCMT1 PE=1 SV=4	48.345	58	94	12	24.6	267.02	12	PCMT1	1.471	0.000188701	5.11106e+06	5.38856e+06	5.09647e+06	4.9511e+06	6.72051e+06	7.51091e+06	7.5011e+06	7.69577e+06
FALSE	High	Master Protein	P62424	60S ribosomal protein L7a OS=Homo sapiens OX=9606 GN=RPL7A PE=1 SV=2	47.613	26	63	10	30	181.51	10	RPL7A	56.914	7.04019e-05	157313	107157	160984	213254	8.38785e+06	9.15925e+06	8.96453e+06	9.15076e+06
FALSE	High	Master Protein	P62750	60S ribosomal protein L23a OS=Homo sapiens OX=9606 GN=RPL23A PE=1 SV=1	47.581	51	71	11	17.7	203.76	11	RPL23A	49.341	7.91378e-06	297464	320404	304267	204798	1.41233e+07	1.4021e+07	1.56018e+07	1.60081e+07
FALSE	High	Master Protein	P23246	Splicing factor, proline- and glutamine-rich OS=Homo sapiens OX=9606 GN=SFPQ PE=1 SV=2	47.539	24	43	11	76.1	114.63	12	SFPQ	110.684	0.000132491	40366.7	23897	17076.1	18142.5	2.10824e+06	2.28458e+06	2.42227e+06	2.3249e+06
FALSE	High	Master Protein	P17844	Probable ATP-dependent RNA helicase DDX5 OS=Homo sapiens OX=9606 GN=DDX5 PE=1 SV=1	47.505	24	65	11	69.1	157.49	13	DDX5	67.9	9.79028e-05	37216.5	35996.4	36270.8	70601.5	2.43408e+06	2.2794e+06	2.55684e+06	2.62024e+06
FALSE	High	Master Protein	Q02878	60S ribosomal protein L6 OS=Homo sapiens OX=9606 GN=RPL6 PE=1 SV=3	46.324	38	49	10	32.7	125.05	10	RPL6	69.619	5.09587e-06	88115.5	77351.1	93518.3	109931	6.04008e+06	6.23812e+06	6.48546e+06	6.40244e+06
FALSE	High	Master Protein	Q8NC51	Plasminogen activator inhibitor 1 RNA-binding protein OS=Homo sapiens OX=9606 GN=SERBP1 PE=1 SV=2	46.23	25	32	10	44.9	84.84	10	SERBP1	40.484	8.22538e-05	102076	115768	56614	186684	4.4952e+06	2.73215e+06	4.3086e+06	4.94202e+06
FALSE	High	Master Protein	P23396	40S ribosomal protein S3 OS=Homo sapiens OX=9606 GN=RPS3 PE=1 SV=2	45.632	49	84	11	26.7	238.81	11	RPS3	27.281	1.13149e-08	378194	365835	383635	462295	9.39221e+06	1.04937e+07	1.14982e+07	1.02902e+07
FALSE	High	Master Protein	Q96EV2	RNA-binding protein 33 OS=Homo sapiens OX=9606 GN=RBM33 PE=1 SV=3	45.288	13	59	11	129.9	155.22	11	RBM33	6.376	0.000188937	607509	459745	589242	767257	3.53927e+06	3.81036e+06	4.06981e+06	3.81958e+06
FALSE	High	Master Protein	Q92499	ATP-dependent RNA helicase DDX1 OS=Homo sapiens OX=9606 GN=DDX1 PE=1 SV=2	43.784	22	43	11	82.4	117.39	11	DDX1	4.756	3.99675e-06	418658	355258	404453	496636	1.54257e+06	1.96469e+06	2014246	1.9493e+06
FALSE	High	Master Protein	P27816	Microtubule-associated protein 4 OS=Homo sapiens OX=9606 GN=MAP4 PE=1 SV=3	43.593	17	36	11	120.9	102.19	11	MAP4	14.127	9.71841e-05	64587.2	40786.2	72314.2	76702.1	949080	982165	1.11391e+06	885129
FALSE	High	Master Protein	O95793	Double-stranded RNA-binding protein Staufen homolog 1 OS=Homo sapiens OX=9606 GN=STAU1 PE=1 SV=2	43.076	23	49	11	63.1	118.83	11	STAU1	38.385	5.26049e-06	63098.6	63291.8	66346.7	81464.2	2.41732e+06	2.55624e+06	2.51206e+06	2.46292e+06
FALSE	High	Master Protein	Q96P70	Importin-9 OS=Homo sapiens OX=9606 GN=IPO9 PE=1 SV=3	42.224	17	26	10	115.9	81.44	10	IPO9	174.924	2.12342e-05	7715.29	4830.58	5557.87	8288.09	1.112e+06	1.21253e+06	1.10287e+06	1.17993e+06
FALSE	High	Master Protein	Q86V81	THO complex subunit 4 OS=Homo sapiens OX=9606 GN=ALYREF PE=1 SV=3	41.298	35	44	6	26.9	138.12	6	ALYREF	134.659	9.24886e-05	28036.2	16262.3	34126	45795.4	3.46284e+06	4.11858e+06	4.46324e+06	4.21236e+06
FALSE	High	Master Protein	P57678	Gem-associated protein 4 OS=Homo sapiens OX=9606 GN=GEMIN4 PE=1 SV=2	40.649	15	39	11	120	97.29	11	GEMIN4	1000						1.63735e+06	1.80355e+06	1.80874e+06	1.95509e+06
FALSE	High	Master Protein	Q9UHI6	Probable ATP-dependent RNA helicase DDX20 OS=Homo sapiens OX=9606 GN=DDX20 PE=1 SV=2	40.105	19	29	10	92.2	82.05	10	DDX20	16.871	0.000563401	94736.4	231081	124879	119035	1.84504e+06	2.03189e+06	2.16772e+06	2.08222e+06
FALSE	High	Master Protein	Q9ULX6	A-kinase anchor protein 8-like OS=Homo sapiens OX=9606 GN=AKAP8L PE=1 SV=4	39.812	19	55	9	71.6	128.32	9	AKAP8L	144.034	3.8986e-05	9629.06	14855.2	10399.7	18321	1.62401e+06	1.77011e+06	1.85224e+06	1.81062e+06
FALSE	High	Master Protein	O00425	Insulin-like growth factor 2 mRNA-binding protein 3 OS=Homo sapiens OX=9606 GN=IGF2BP3 PE=1 SV=2	39.725	20	52	7	63.7	143.46	9	IGF2BP3	7.943	0.000219786	140696	105205	131426	182368	1.00974e+06	1.0669e+06	1.09352e+06	1.13866e+06
FALSE	High	Master Protein	P26368	Splicing factor U2AF 65 kDa subunit OS=Homo sapiens OX=9606 GN=U2AF2 PE=1 SV=4	39.35	31	37	9	53.5	110.05	9	U2AF2	77.883	0.000214435	15337.9	31298.7	17422.6	40945.9	1.6554e+06	1.91871e+06	2.06621e+06	1.72393e+06
FALSE	High	Master Protein	O43242	26S proteasome non-ATPase regulatory subunit 3 OS=Homo sapiens OX=9606 GN=PSMD3 PE=1 SV=2	38.971	30	36	12	60.9	88.72	12	PSMD3	254.752	5.97764e-05	7063.9	4866.69	5018.81		1.04623e+06	1.26167e+06	1.29565e+06	1.30289e+06
FALSE	High	Master Protein	Q13263	Transcription intermediary factor 1-beta OS=Homo sapiens OX=9606 GN=TRIM28 PE=1 SV=5	38.961	21	35	11	88.5	97.56	11	TRIM28	26.481	0.000328902	29418.3	12941.8	24007.7	30777	631614	736273	687300	720577
FALSE	High	Master Protein	Q16777	Histone H2A type 2-C OS=Homo sapiens OX=9606 GN=H2AC20 PE=1 SV=4	38.925	58	52	3	14	167.89	5	H2AC20	283.507	0.0114653		4861.51	41064.3	34545.7	1.10156e+07	8.742e+06	9.39603e+06	1.02087e+07
FALSE	High	Master Protein	Q08945	FACT complex subunit SSRP1 OS=Homo sapiens OX=9606 GN=SSRP1 PE=1 SV=1	38.264	18	32	11	81	80.01	11	SSRP1	173.92	0.000542779	12461.5		16013.4	10326.3	2.13308e+06	2.12106e+06	2.24056e+06	2.20209e+06
FALSE	High	Master Protein	O43823	A-kinase anchor protein 8 OS=Homo sapiens OX=9606 GN=AKAP8 PE=1 SV=1	38.222	17	27	7	76.1	66.25	7	AKAP8	148.702	0.000183498	3762.86	6458.42	4937.04	11834.1	848878	708898	878131	830583
FALSE	High	Master Protein	P62263	40S ribosomal protein S14 OS=Homo sapiens OX=9606 GN=RPS14 PE=1 SV=3	37.943	38	60	7	16.3	188.89	7	RPS14	152.955	0.000395012	45397.9	76334.9	94573.3	24785.6	9.25947e+06	8.18525e+06	9.23886e+06	8.77547e+06
FALSE	High	Master Protein	Q8N163	Cell cycle and apoptosis regulator protein 2 OS=Homo sapiens OX=9606 GN=CCAR2 PE=1 SV=2	37.918	21	32	12	102.8	77.29	12	CCAR2	39.196	4.06359e-06	30098.4	26225	37204.4	37592.2	1.17085e+06	1.34077e+06	1.34437e+06	1.28311e+06
FALSE	High	Master Protein	P15924	Desmoplakin OS=Homo sapiens OX=9606 GN=DSP PE=1 SV=3	37.907	7	39	15	331.6	88.87	15	DSP	1.148	0.520976	733633	425393	896759	1.33761e+06	1.01837e+06	851246	785429	1.12225e+06
FALSE	High	Master Protein	Q99733	Nucleosome assembly protein 1-like 4 OS=Homo sapiens OX=9606 GN=NAP1L4 PE=1 SV=1	37.411	35	48	9	42.8	127.35	10	NAP1L4	176.876	3.65819e-05	15681.4	26371.6	18712.6	29956.7	3.8784e+06	4.21002e+06	3.98068e+06	3.75922e+06
FALSE	High	Master Protein	P16403	Histone H1.2 OS=Homo sapiens OX=9606 GN=H1-2 PE=1 SV=2	36.858	32	56	2	21.4	152.02	9	H1-2	1000	0.000113601	7595.88	21380.4	15905.2	31321.2	1.84245e+07	1.59247e+07	2.08584e+07	1.91743e+07
FALSE	High	Master Protein	Q96PK6	RNA-binding protein 14 OS=Homo sapiens OX=9606 GN=RBM14 PE=1 SV=2	36.523	26	51	12	69.4	121.03	12	RBM14	169.671	4.17942e-05	15500.2	8193.63	12690.4	9145.05	1.77005e+06	1.7803e+06	1.90248e+06	1.87665e+06
FALSE	High	Master Protein	P05388	60S acidic ribosomal protein P0 OS=Homo sapiens OX=9606 GN=RPLP0 PE=1 SV=1	36.357	35	57	8	34.3	172.27	8	RPLP0	17.715	1.07691e-07	480923	470442	483741	549433	8.05276e+06	8.64034e+06	8.58722e+06	8502348
FALSE	High	Master Protein	P38919	Eukaryotic initiation factor 4A-III OS=Homo sapiens OX=9606 GN=EIF4A3 PE=1 SV=4	35.931	26	32	8	46.8	81.77	9	EIF4A3	15.068	2.9009e-07	99406.6	95958.1	96965	102639	1.29592e+06	1.52095e+06	1.46005e+06	1.49895e+06
FALSE	High	Master Protein	Q9NSB2	Keratin, type II cuticular Hb4 OS=Homo sapiens OX=9606 GN=KRT84 PE=2 SV=2	35.797	29	31	12	64.8	66.68	14	KRT84	13.315	0.419423	9379.62		19006.6	1.01346e+06	273587	187705	234110	303983
FALSE	High	Master Protein	Q9UPY3	Endoribonuclease Dicer OS=Homo sapiens OX=9606 GN=DICER1 PE=1 SV=3	35.581	12	22	13	218.5	55.69	13	DICER1	1000						497961	703995	494416	456663
FALSE	High	Master Protein	P17858	ATP-dependent 6-phosphofructokinase, liver type OS=Homo sapiens OX=9606 GN=PFKL PE=1 SV=6	35.379	17	24	7	85	68.01	9	PFKL	61.555	0.000964482	19700.7	6319.13	27886.2	28571.2	1.44418e+06	1.44139e+06	1.57341e+06	1.23113e+06
FALSE	High	Master Protein	P55795	Heterogeneous nuclear ribonucleoprotein H2 OS=Homo sapiens OX=9606 GN=HNRNPH2 PE=1 SV=1	35.083	33	55	4	49.2	155.71	9	HNRNPH2	1000						411341	408520	399538	427287
FALSE	High	Master Protein	Q86U42	Polyadenylate-binding protein 2 OS=Homo sapiens OX=9606 GN=PABPN1 PE=1 SV=3	35.04	34	75	8	32.7	230.02	8	PABPN1	3.623	2.08089e-06	1.27129e+06	1.36819e+06	1.26528e+06	1.54143e+06	4.33484e+06	4.65191e+06	4.90785e+06	4.95983e+06
FALSE	High	Master Protein	P35998	26S proteasome regulatory subunit 7 OS=Homo sapiens OX=9606 GN=PSMC2 PE=1 SV=3	34.843	27	34	10	48.6	84.42	10	PSMC2	176.364	0.031786			6225.89	10765.1	1.37801e+06	1.46359e+06	1.42437e+06	1.57784e+06
FALSE	High	Master Protein	P10412	Histone H1.4 OS=Homo sapiens OX=9606 GN=H1-4 PE=1 SV=2	34.687	27	49	1	21.9	134.73	8	H1-4	376.304	0.000226119	4718.55		7754.61	5807.45	2.04887e+06	2.11191e+06	2.26139e+06	2.48215e+06
FALSE	High	Master Protein	P18124	60S ribosomal protein L7 OS=Homo sapiens OX=9606 GN=RPL7 PE=1 SV=1	34.45	31	44	10	29.2	111.03	10	RPL7	30.129	1.25029e-06	207118	182279	181816	232037	5.93112e+06	5.54263e+06	5.77823e+06	6.13774e+06
FALSE	High	Master Protein	Q86YZ3	Hornerin OS=Homo sapiens OX=9606 GN=HRNR PE=1 SV=2	34.447	10	31	8	282.2	80	8	HRNR	1.596	0.85997	479371	357750	499988	823588	925489	78229.3	721597	846587
FALSE	High	Master Protein	Q15233	Non-POU domain-containing octamer-binding protein OS=Homo sapiens OX=9606 GN=NONO PE=1 SV=4	34.298	31	34	8	54.2	88	9	NONO	273.082	5.96509e-07	3435.25		4084.25	4183.03	977043	1.11729e+06	1.18372e+06	1.11338e+06
FALSE	High	Master Protein	P54105	Methylosome subunit pICln OS=Homo sapiens OX=9606 GN=CLNS1A PE=1 SV=1	33.804	37	54	6	26.2	147.15	6	CLNS1A	439.774	0.0215124			9064.34	5582.81	3.18562e+06	2.80889e+06	3.43243e+06	3.07223e+06
FALSE	High	Master Protein	O95881	Thioredoxin domain-containing protein 12 OS=Homo sapiens OX=9606 GN=TXNDC12 PE=1 SV=1	33.702	53	46	6	19.2	109.29	6	TXNDC12	948.097	6.48533e-08	4808.44	4439.35	4189.7		4.25251e+06	3.83297e+06	4.29604e+06	4.1658e+06
FALSE	High	Master Protein	Q9Y265	RuvB-like 1 OS=Homo sapiens OX=9606 GN=RUVBL1 PE=1 SV=1	33.197	27	29	8	50.2	84.32	8	RUVBL1	13.45	5.73263e-05	109153	70049.3	99761.9	122596	1.38115e+06	1.42635e+06	1.22577e+06	1.49007e+06
FALSE	High	Master Protein	O95373	Importin-7 OS=Homo sapiens OX=9606 GN=IPO7 PE=1 SV=1	32.894	12	29	10	119.4	76.85	10	IPO7	105.04	0.0014829	15975.3	8289.93	44378.7	8550.55	1.22192e+06	1.16086e+06	1.28702e+06	1.23341e+06
FALSE	High	Master Protein	Q14498	RNA-binding protein 39 OS=Homo sapiens OX=9606 GN=RBM39 PE=1 SV=2	32.869	19	27	7	59.3	68.89	7	RBM39	1000						723300	819566	923360	848410
FALSE	High	Master Protein	Q5H9R7	Serine/threonine-protein phosphatase 6 regulatory subunit 3 OS=Homo sapiens OX=9606 GN=PPP6R3 PE=1 SV=2	32.671	14	26	9	97.6	77.91	9	PPP6R3	1000						889422	1.06867e+06	1.09912e+06	1.12378e+06
FALSE	High	Master Protein	Q9UG63	ATP-binding cassette sub-family F member 2 OS=Homo sapiens OX=9606 GN=ABCF2 PE=1 SV=2	32.208	14	28	8	71.2	60.84	8	ABCF2	1000						1.5569e+06	1.60085e+06	1.63497e+06	1640461
FALSE	High	Master Protein	P13797	Plastin-3 OS=Homo sapiens OX=9606 GN=PLS3 PE=1 SV=4	32.188	18	28	9	70.8	68.8	9	PLS3	17.019	6.89903e-07	49550.1	42833	47403	60779.9	794878	855884	913074	749283
FALSE	High	Master Protein	Q9Y5A9	YTH domain-containing family protein 2 OS=Homo sapiens OX=9606 GN=YTHDF2 PE=1 SV=2	32.076	16	52	6	62.3	131.97	8	YTHDF2	15.83	9.70895e-07	302947	247344	303839	338025	4.75686e+06	4.46498e+06	4.84884e+06	5.23367e+06
FALSE	High	Master Protein	O75534	Cold shock domain-containing protein E1 OS=Homo sapiens OX=9606 GN=CSDE1 PE=1 SV=2	32.065	18	28	11	88.8	68.92	11	CSDE1	3.466	1.11756e-06	260054	237468	255217	294599	812491	949806	963026	839609
FALSE	High	Master Protein	P62277	40S ribosomal protein S13 OS=Homo sapiens OX=9606 GN=RPS13 PE=1 SV=2	31.855	33	44	5	17.2	121.36	5	RPS13	204.294	0.000477668	17627.7	37460.8	52306.5	12282	5.61302e+06	4.98461e+06	5.52908e+06	4.87347e+06
FALSE	High	Master Protein	Q9UMS4	Pre-mRNA-processing factor 19 OS=Homo sapiens OX=9606 GN=PRPF19 PE=1 SV=1	31.822	23	36	8	55.1	94.56	8	PRPF19	34.959	1.06747e-08	52590.1	47753.4	54739.7	62290.5	1.76378e+06	1.63439e+06	2.13076e+06	1.99472e+06
FALSE	High	Master Protein	P05387	60S acidic ribosomal protein P2 OS=Homo sapiens OX=9606 GN=RPLP2 PE=1 SV=1	31.745	70	31	5	11.7	92.44	5	RPLP2	12.313	0.014551	95844.4	193232	299107		2.5579e+06	2.05545e+06	2.28251e+06	2.48013e+06
FALSE	High	Master Protein	Q8TEX9	Importin-4 OS=Homo sapiens OX=9606 GN=IPO4 PE=1 SV=2	31.72	13	19	9	118.6	50.27	9	IPO4	1000						718887	744646	863447	835523
FALSE	High	Master Protein	Q7Z739	YTH domain-containing family protein 3 OS=Homo sapiens OX=9606 GN=YTHDF3 PE=1 SV=1	31.369	17	54	6	63.8	133.06	8	YTHDF3	4.16	7.45115e-06	542260	485320	536142	615430	2.18846e+06	2.13504e+06	2356324	2.29857e+06
FALSE	High	Master Protein	P07814	Bifunctional glutamate/proline--tRNA ligase OS=Homo sapiens OX=9606 GN=EPRS1 PE=1 SV=5	31.294	11	33	11	170.5	75.05	11	EPRS1	18.726	5.32221e-07	44976.6	36008.9	42260.3	48713.1	588628	796587	862616	836696
FALSE	High	Master Protein	P62269	40S ribosomal protein S18 OS=Homo sapiens OX=9606 GN=RPS18 PE=1 SV=3	31.114	39	48	9	17.7	114.26	9	RPS18	6.809	0.000105172	882918	701314	901498	1.09552e+06	5.9556e+06	6.19573e+06	5.62192e+06	6.28435e+06
FALSE	High	Master Protein	P60842	Eukaryotic initiation factor 4A-I OS=Homo sapiens OX=9606 GN=EIF4A1 PE=1 SV=1	31.008	17	27	4	46.1	77.91	5	EIF4A1	30.989	0.000160932	27576.7	17562.2	17348.2	35392.4	717243	601756	648460	725567
FALSE	High	Master Protein	P62701	40S ribosomal protein S4, X isoform OS=Homo sapiens OX=9606 GN=RPS4X PE=1 SV=2	30.874	33	48	9	29.6	118.74	9	RPS4X	35.015	1.42965e-06	171989	154382	181852	210250	6.02416e+06	5.85451e+06	6.49106e+06	6.3656e+06
FALSE	High	Master Protein	P30050	60S ribosomal protein L12 OS=Homo sapiens OX=9606 GN=RPL12 PE=1 SV=1	30.855	39	49	5	17.8	157.39	5	RPL12	56.902	7.89835e-05	229191	286807	243788	124366	1.37717e+07	1.31366e+07	15561386	1.22664e+07
FALSE	High	Master Protein	P36578	60S ribosomal protein L4 OS=Homo sapiens OX=9606 GN=RPL4 PE=1 SV=5	30.606	18	39	7	47.7	103.28	7	RPL4	119.034	2.26193e-05	32620.2	23539.2	39938.3	27181.9	3.5635e+06	3.33988e+06	3.58592e+06	3.5256e+06
FALSE	High	Master Protein	O00410	Importin-5 OS=Homo sapiens OX=9606 GN=IPO5 PE=1 SV=4	30.548	10	19	7	123.6	60.66	7	IPO5	1000						482153	565187	575283	597668
FALSE	High	Master Protein	P46087	Probable 28S rRNA (cytosine(4447)-C(5))-methyltransferase OS=Homo sapiens OX=9606 GN=NOP2 PE=1 SV=2	30.538	14	29	9	89.2	65.82	9	NOP2	1000						887534	876914	1.01749e+06	921553
FALSE	High	Master Protein	P46783	40S ribosomal protein S10 OS=Homo sapiens OX=9606 GN=RPS10 PE=1 SV=1	30.476	35	51	6	18.9	132.19	6	RPS10	65.6	2.33271e-05	81291.5	93278.4	102066	52684	4.75679e+06	5.61966e+06	5.80664e+06	5.84571e+06
FALSE	High	Master Protein	P32969	60S ribosomal protein L9 OS=Homo sapiens OX=9606 GN=RPL9P9 PE=1 SV=1	30.429	48	33	6	21.9	95.91	6	RPL9; RPL9P7; RPL9P8; RPL9P9	203.278	8.08278e-05	7758.34	7235.96	4319.43	10846.7	1.4712e+06	1.55119e+06	1.63204e+06	1.49547e+06
FALSE	High	Master Protein	Q04695	Keratin, type I cytoskeletal 17 OS=Homo sapiens OX=9606 GN=KRT17 PE=1 SV=2	30.175	21	72	2	48.1	193.73	8	KRT17	0.738	0.478627	99644.5	40950.9	91557.3	109443	80315.8	61784.9	22686.4	105758
FALSE	High	Master Protein	P48634	Protein PRRC2A OS=Homo sapiens OX=9606 GN=PRRC2A PE=1 SV=3	29.917	7	24	9	228.7	67.23	9	PRRC2A	47.278	0.00114709	11410.1	4374.16	16951.4	18694.1	664779	680620	647658	650331
FALSE	High	Master Protein	P30876	DNA-directed RNA polymerase II subunit RPB2 OS=Homo sapiens OX=9606 GN=POLR2B PE=1 SV=1	29.872	11	21	9	133.8	57.28	9	POLR2B	1000						589282	648718	684926	807668
FALSE	High	Master Protein	P62195	26S proteasome regulatory subunit 8 OS=Homo sapiens OX=9606 GN=PSMC5 PE=1 SV=1	29.772	33	26	10	45.6	65.32	10	PSMC5	1000						749988	769178	855690	777725
FALSE	High	Master Protein	Q04637	Eukaryotic translation initiation factor 4 gamma 1 OS=Homo sapiens OX=9606 GN=EIF4G1 PE=1 SV=4	29.468	8	31	10	175.4	79.07	10	EIF4G1	30.036	0.00585309	24832.5	136448	169929	30740.5	1.79463e+06	2.10851e+06	2.22557e+06	1.67129e+06
FALSE	High	Master Protein	P12004	Proliferating cell nuclear antigen OS=Homo sapiens OX=9606 GN=PCNA PE=1 SV=1	29.413	41	40	7	28.8	101.76	7	PCNA	82.44	2.99245e-07	27795	27660.9	28596.6	34441.6	2.25471e+06	2.23889e+06	2.40693e+06	2.39589e+06
FALSE	High	Master Protein	Q9Y3F4	Serine-threonine kinase receptor-associated protein OS=Homo sapiens OX=9606 GN=STRAP PE=1 SV=1	29.388	29	36	7	38.4	88.88	7	STRAP	5.572	2.16638e-07	230256	249542	212675	259315	1.22023e+06	1.46653e+06	1.23908e+06	1.43976e+06
FALSE	High	Master Protein	P46781	40S ribosomal protein S9 OS=Homo sapiens OX=9606 GN=RPS9 PE=1 SV=3	29.358	39	40	11	22.6	88.11	11	RPS9	68.412	5.25783e-11	69011.1	69045.5	77515.3	70531.6	4.41937e+06	4.61051e+06	4.98661e+06	4.94355e+06
FALSE	High	Master Protein	P15927	Replication protein A 32 kDa subunit OS=Homo sapiens OX=9606 GN=RPA2 PE=1 SV=1	29.226	34	38	6	29.2	103.19	6	RPA2	3.095	0.00031375	1.32826e+06	1.28346e+06	1.40961e+06	1.33581e+06	4.07851e+06	3.53867e+06	5.06371e+06	4.16648e+06
FALSE	High	Master Protein	P52292	Importin subunit alpha-1 OS=Homo sapiens OX=9606 GN=KPNA2 PE=1 SV=1	29.163	22	26	7	57.8	68.75	7	KPNA2	1000						398724	442792	512404	439890
FALSE	High	Master Protein	Q13435	Splicing factor 3B subunit 2 OS=Homo sapiens OX=9606 GN=SF3B2 PE=1 SV=2	28.914	15	26	10	100.2	65.65	10	SF3B2	487.6	0.000458016	11126.8	2360.54	3693.76	2406.23	1.26981e+06	1.43188e+06	1.50995e+06	1.47579e+06
FALSE	High	Master Protein	Q9Y5V3	Melanoma-associated antigen D1 OS=Homo sapiens OX=9606 GN=MAGED1 PE=1 SV=3	28.775	21	28	8	86.1	67.07	9	MAGED1	1000						1.25991e+06	1.26025e+06	1.21795e+06	1.44335e+06
FALSE	High	Master Protein	Q00577	Transcriptional activator protein Pur-alpha OS=Homo sapiens OX=9606 GN=PURA PE=1 SV=2	28.346	33	32	6	34.9	101.92	6	PURA	3.624	2.7851e-05	264118	244864	216278	307860	883518	874137	1.05416e+06	961182
FALSE	High	Master Protein	P62917	60S ribosomal protein L8 OS=Homo sapiens OX=9606 GN=RPL8 PE=1 SV=2	28.314	21	60	4	28	155.06	4	RPL8	55.683	3.58341e-08	66423.7	69910.5	63176.1	83890.9	3.28354e+06	4.80717e+06	3.76345e+06	3.82583e+06
FALSE	High	Master Protein	Q7Z6Z7	E3 ubiquitin-protein ligase HUWE1 OS=Homo sapiens OX=9606 GN=HUWE1 PE=1 SV=3	28.19	4	22	9	481.6	55.1	9	HUWE1	1000						307940	394756	406622	451951
FALSE	High	Master Protein	Q13151	Heterogeneous nuclear ribonucleoprotein A0 OS=Homo sapiens OX=9606 GN=HNRNPA0 PE=1 SV=1	28.147	24	22	4	30.8	64.01	5	HNRNPA0	129.084	0.000407347	13549	9381.16	3210.26	12711.2	1.16694e+06	1.45315e+06	1.62999e+06	1.36733e+06
FALSE	High	Master Protein	Q14974	Importin subunit beta-1 OS=Homo sapiens OX=9606 GN=KPNB1 PE=1 SV=2	28.062	10	20	6	97.1	56.87	6	KPNB1	34.317	9.27614e-10	20220.4	16883.2	19512.4	18583	614992	662991	738905	644085
FALSE	High	Master Protein	P61313	60S ribosomal protein L15 OS=Homo sapiens OX=9606 GN=RPL15 PE=1 SV=2	27.864	33	34	7	24.1	79.34	7	RPL15	41.964	2.63986e-05	77492.8	58285.8	72527.7	97619.2	3.1286e+06	3.13815e+06	3.15388e+06	3.43417e+06
FALSE	High	Master Protein	O75190	DnaJ homolog subfamily B member 6 OS=Homo sapiens OX=9606 GN=DNAJB6 PE=1 SV=2	27.855	31	25	6	36.1	66.46	7	DNAJB6	437.866	0.0445353	1868.4	4552.83			1.13708e+06	1.41425e+06	1.25719e+06	1.29728e+06
FALSE	High	Master Protein	O43852	Calumenin OS=Homo sapiens OX=9606 GN=CALU PE=1 SV=2	27.306	27	28	7	37.1	71.63	7	CALU	1000						1.32326e+06	942761	1.10109e+06	1.25103e+06
FALSE	High	Master Protein	P10809	60 kDa heat shock protein, mitochondrial OS=Homo sapiens OX=9606 GN=HSPD1 PE=1 SV=2	27.028	22	23	7	61	58.62	7	HSPD1	1000						520986	609079	694505	675223
FALSE	High	Master Protein	P43686	26S proteasome regulatory subunit 6B OS=Homo sapiens OX=9606 GN=PSMC4 PE=1 SV=2	26.948	39	23	9	47.3	60.28	9	PSMC4	219.737	8.44269e-06	4012.23	3253.1	3388.58	6275.47	679063	865138	848049	774090
FALSE	High	Master Protein	Q9Y3I0	RNA-splicing ligase RtcB homolog OS=Homo sapiens OX=9606 GN=RTCB PE=1 SV=1	26.833	25	35	9	55.2	82.66	9	RTCB	6.559	1.34456e-08	256392	295148	265238	268302	1.55981e+06	1.80532e+06	1.75889e+06	1.74073e+06
FALSE	High	Master Protein	P62241	40S ribosomal protein S8 OS=Homo sapiens OX=9606 GN=RPS8 PE=1 SV=2	26.642	26	42	5	24.2	115.46	5	RPS8	79.859	9.55278e-10	43286.7	45033.3	51582	49155	3.60754e+06	3.822e+06	4.10353e+06	3.69367e+06
FALSE	High	Master Protein	P50402	Emerin OS=Homo sapiens OX=9606 GN=EMD PE=1 SV=1	26.617	33	22	6	29	57.28	6	EMD	56.216	1.35595e-05	12351	9820.26	13408.5	8974.6	594670	611762	626557	655599
FALSE	High	Master Protein	O15355	Protein phosphatase 1G OS=Homo sapiens OX=9606 GN=PPM1G PE=1 SV=1	26.351	20	19	8	59.2	42.63	8	PPM1G	60.473	5.37761e-05	15305.6	7458.94	13142.3	16784.2	709062	839345	876406	937623
FALSE	High	Master Protein	Q9HCE1	Helicase MOV-10 OS=Homo sapiens OX=9606 GN=MOV10 PE=1 SV=2	26.306	13	24	10	113.6	54.96	10	MOV10	12.462	0.000203998	75203.7	48194	70946.6	96140.1	916569	975880	904070	820035
FALSE	High	Master Protein	O94905	Erlin-2 OS=Homo sapiens OX=9606 GN=ERLIN2 PE=1 SV=1	26.23	29	29	6	37.8	72.39	8	ERLIN2	1000						1.67853e+06	1.85351e+06	2.09467e+06	1.96476e+06
FALSE	High	Master Protein	Q99615	DnaJ homolog subfamily C member 7 OS=Homo sapiens OX=9606 GN=DNAJC7 PE=1 SV=2	26.173	15	22	7	56.4	56.93	7	DNAJC7	236.873	0.0104727	3837.35		5114.04		1.1918e+06	1.00968e+06	1.08465e+06	1.01517e+06
FALSE	High	Master Protein	O75688	Protein phosphatase 1B OS=Homo sapiens OX=9606 GN=PPM1B PE=1 SV=1	26.159	22	29	8	52.6	75	8	PPM1B	1000						1.46878e+06	1.64031e+06	1.56356e+06	1.4663e+06
FALSE	High	Master Protein	Q9Y6M1	Insulin-like growth factor 2 mRNA-binding protein 2 OS=Homo sapiens OX=9606 GN=IGF2BP2 PE=1 SV=2	25.97	19	48	7	66.1	112.73	8	IGF2BP2	17.204	0.000189678	35549.6	27140.5	46496.2	49953.2	703396	661947	731937	695535
FALSE	High	Master Protein	P62081	40S ribosomal protein S7 OS=Homo sapiens OX=9606 GN=RPS7 PE=1 SV=1	25.945	35	41	7	22.1	108.28	7	RPS7	34.458	0.000178279	136910	206850	175392	81998.5	4.5857e+06	5.73299e+06	4.97338e+06	5.76157e+06
FALSE	High	Master Protein	Q92900	Regulator of nonsense transcripts 1 OS=Homo sapiens OX=9606 GN=UPF1 PE=1 SV=2	25.856	12	28	9	124.3	69.53	9	UPF1	5.03	0.00148434	110513	63107.5	123966	135715	601040	546917	653358	576811
FALSE	High	Master Protein	Q5QNW6	Histone H2B type 2-F OS=Homo sapiens OX=9606 GN=H2BC18 PE=1 SV=3	25.819	42	63	6	13.9	167.69	6	H2BC18	400.038	0.00020705	51090	20778.1	68277.7	93121.9	2.32684e+07	1.83594e+07	2.46533e+07	2.39911e+07
FALSE	High	Master Protein	O43592	Exportin-T OS=Homo sapiens OX=9606 GN=XPOT PE=1 SV=2	25.774	12	20	8	109.9	48.12	8	XPOT	74.751	0.00208064	20496.1	4536.36	8556.69	31997.7	905082	1.04536e+06	1.02237e+06	958535
FALSE	High	Master Protein	P12035	Keratin, type II cytoskeletal 3 OS=Homo sapiens OX=9606 GN=KRT3 PE=1 SV=3	25.741	12	73	1	64.4	190.37	8	KRT3	0.44	0.821341	222470	20993.4	105295	311066	90275.1	45801	50229.4	357365
FALSE	High	Master Protein	P62906	60S ribosomal protein L10a OS=Homo sapiens OX=9606 GN=RPL10A PE=1 SV=2	25.478	26	37	5	24.8	103.62	5	RPL10A	17.48	4.17144e-05	275988	352114	392335	431671	6.07526e+06	6.43289e+06	6.72789e+06	6.56149e+06
FALSE	High	Master Protein	Q16775	Hydroxyacylglutathione hydrolase, mitochondrial OS=Homo sapiens OX=9606 GN=HAGH PE=1 SV=2	25.363	31	39	6	33.8	101.49	6	HAGH	4.505	3.91739e-06	955577	971237	1.1337e+06	1.13741e+06	4.35302e+06	4.6437e+06	4.81267e+06	4.8138e+06
FALSE	High	Master Protein	O76013	Keratin, type I cuticular Ha6 OS=Homo sapiens OX=9606 GN=KRT36 PE=1 SV=1	25.177	24	17	8	52.2	39.3	10	KRT36	0.022	0.152125		115678		746883		6928.3		6222.85
FALSE	High	Master Protein	Q06830	Peroxiredoxin-1 OS=Homo sapiens OX=9606 GN=PRDX1 PE=1 SV=1	25.118	41	40	6	22.1	77.97	9	PRDX1	8.91	2.25488e-07	355842	330888	380548	347421	3.0833e+06	3.11918e+06	3.14674e+06	3.26435e+06
FALSE	High	Master Protein	Q01813	ATP-dependent 6-phosphofructokinase, platelet type OS=Homo sapiens OX=9606 GN=PFKP PE=1 SV=2	24.767	11	20	5	85.5	45.09	7	PFKP	47.11	0.0231032	67882.3	2975.32	66018.3	3030.11	680273	607202	727707	652620
FALSE	High	Master Protein	P62258	14-3-3 protein epsilon OS=Homo sapiens OX=9606 GN=YWHAE PE=1 SV=1	24.683	32	32	6	29.2	61.63	8	YWHAE	22.106	5.86178e-05	83270	84092.9	97723.9	129318	2.00045e+06	2.0075e+06	2.08736e+06	1.91711e+06
FALSE	High	Master Protein	P18621	60S ribosomal protein L17 OS=Homo sapiens OX=9606 GN=RPL17 PE=1 SV=3	24.613	32	31	5	21.4	84.61	5	RPL17	47.424	0.000144781	122648	53410.9	115827	123232	4.90391e+06	6.00133e+06	5.32384e+06	6.07894e+06
FALSE	High	Master Protein	P14868	Aspartate--tRNA ligase, cytoplasmic OS=Homo sapiens OX=9606 GN=DARS1 PE=1 SV=2	24.568	20	16	8	57.1	36.83	8	DARS1	46.171	6.38461e-06	13410.1	13177.9			581611	605404	767603	622256
FALSE	High	Master Protein	Q15459	Splicing factor 3A subunit 1 OS=Homo sapiens OX=9606 GN=SF3A1 PE=1 SV=1	24.515	20	21	10	88.8	50.46	10	SF3A1	1000						680373	693491	768145	735942
FALSE	High	Master Protein	Q9BVP2	Guanine nucleotide-binding protein-like 3 OS=Homo sapiens OX=9606 GN=GNL3 PE=1 SV=2	24.471	19	14	7	62	37.01	7	GNL3	1000						389411	457746	430468	416242
FALSE	High	Master Protein	Q96RG2	PAS domain-containing serine/threonine-protein kinase OS=Homo sapiens OX=9606 GN=PASK PE=1 SV=3	24.388	7	13	7	142.8	36.53	7	PASK	55.056	0.00248196		6261.92		4810.47	289992	314863	276810	397273
FALSE	High	Master Protein	Q8IZL8	Proline-, glutamic acid- and leucine-rich protein 1 OS=Homo sapiens OX=9606 GN=PELP1 PE=1 SV=2	24.359	12	19	7	119.6	58.45	7	PELP1	1000						657574	720022	752871	687465
FALSE	High	Master Protein	Q15717	ELAV-like protein 1 OS=Homo sapiens OX=9606 GN=ELAVL1 PE=1 SV=2	24.232	28	24	7	36.1	59.22	7	ELAVL1	20.895	1.00912e-07	60844.8	57989.4	60724.9	69631.2	1.17875e+06	1.13219e+06	1.46317e+06	1.36851e+06
FALSE	High	Master Protein	Q9Y230	RuvB-like 2 OS=Homo sapiens OX=9606 GN=RUVBL2 PE=1 SV=3	24.23	22	16	8	51.1	37.77	8	RUVBL2	20.219	2.94533e-06	31969.2	35755.1	36088.9	36776.5	927491	674016	781782	674758
FALSE	High	Master Protein	Q9H1K1	Iron-sulfur cluster assembly enzyme ISCU, mitochondrial OS=Homo sapiens OX=9606 GN=ISCU PE=1 SV=2	24.224	38	103	7	18	220.06	7	ISCU	1000	3.97367e-05	76312.5	38872.9	112201	77296.9	1.15805e+08	1.10329e+08	1.30013e+08	1.23588e+08
FALSE	High	Master Protein	P62249	40S ribosomal protein S16 OS=Homo sapiens OX=9606 GN=RPS16 PE=1 SV=2	24.013	41	40	6	16.4	98.88	6	RPS16	38.24	7.84023e-08	208409	300729	233220	242966	8.77153e+06	9.44636e+06	7.70094e+06	9.93764e+06
FALSE	High	Master Protein	Q6S8J3	POTE ankyrin domain family member E OS=Homo sapiens OX=9606 GN=POTEE PE=2 SV=3	23.865	6	31	1	121.3	78.94	5	POTEE	1000						114394	55186.3	81401.5	40155.9
FALSE	High	Master Protein	Q9Y224	RNA transcription, translation and transport factor protein OS=Homo sapiens OX=9606 GN=RTRAF PE=1 SV=1	23.86	32	35	6	28.1	94.58	6	RTRAF	5.175	5.85035e-07	205051	209279	207654	238713	1.00328e+06	1.07664e+06	1.27028e+06	1.08078e+06
FALSE	High	Master Protein	O15042	U2 snRNP-associated SURP motif-containing protein OS=Homo sapiens OX=9606 GN=U2SURP PE=1 SV=2	23.824	11	22	10	118.2	43.19	10	U2SURP	85.217	0.00146803	6271.55	5258.63	17921.2	27481.5	773378	855491	970561	954067
FALSE	High	Master Protein	Q5W0B1	ORC ubiquitin ligase 1 OS=Homo sapiens OX=9606 GN=OBI1 PE=1 SV=1	23.803	16	23	9	81.1	51.5	9	OBI1	1000						933290	1.01561e+06	1.19209e+06	1.08345e+06
FALSE	High	Master Protein	Q99460	26S proteasome non-ATPase regulatory subunit 1 OS=Homo sapiens OX=9606 GN=PSMD1 PE=1 SV=2	23.612	13	23	8	105.8	50.06	8	PSMD1	166.604	0.00187181		4378.41	5279.74		765362	838368	762973	932955
FALSE	High	Master Protein	Q14677	Clathrin interactor 1 OS=Homo sapiens OX=9606 GN=CLINT1 PE=1 SV=1	23.525	13	23	7	68.2	53.3	7	CLINT1	72.45	2.49256e-05	14399.6	22300.1	11478.6	11554.5	752834	957766	944048	925095
FALSE	High	Master Protein	P41252	Isoleucine--tRNA ligase, cytoplasmic OS=Homo sapiens OX=9606 GN=IARS1 PE=1 SV=2	23.506	10	23	8	144.4	58.29	8	IARS1	43.547	3.32912e-05	10968.7	13696.6	19893.3	12700.5	525473	567615	581157	621917
FALSE	High	Master Protein	P38646	Stress-70 protein, mitochondrial OS=Homo sapiens OX=9606 GN=HSPA9 PE=1 SV=2	23.166	16	23	8	73.6	59.33	8	HSPA9	20.241	1.39955e-05	30989.9	21084.5	29312.1	28392.3	552507	574462	624324	593532
FALSE	High	Master Protein	O00231	26S proteasome non-ATPase regulatory subunit 11 OS=Homo sapiens OX=9606 GN=PSMD11 PE=1 SV=3	23.156	23	24	8	47.4	57.76	8	PSMD11	247.743	0.000732322	4076.61		3497.81	6184	985071	980498	1.1092e+06	1.03546e+06
FALSE	High	Master Protein	P26373	60S ribosomal protein L13 OS=Homo sapiens OX=9606 GN=RPL13 PE=1 SV=4	23.139	35	32	8	24.2	78.98	8	RPL13	238.499	0.000148815	44536.1	14011	37571	42913.3	9.38466e+06	7.65854e+06	9.86232e+06	9.77237e+06
FALSE	High	Master Protein	O43175	D-3-phosphoglycerate dehydrogenase OS=Homo sapiens OX=9606 GN=PHGDH PE=1 SV=4	23.068	13	19	6	56.6	50.86	6	PHGDH	21.405	2.20667e-08	53545.8	49756.4	53263	63715.5	1.05886e+06	1.16402e+06	1.12256e+06	1.27613e+06
FALSE	High	Master Protein	P61353	60S ribosomal protein L27 OS=Homo sapiens OX=9606 GN=RPL27 PE=1 SV=2	22.962	43	38	5	15.8	88.48	5	RPL27	229.17	0.00066452	43581.6	84885.1	108369	18069	13516806	1.12433e+07	1.47134e+07	1.43739e+07
FALSE	High	Master Protein	P60866	40S ribosomal protein S20 OS=Homo sapiens OX=9606 GN=RPS20 PE=1 SV=1	22.84	23	27	3	13.4	84.95	3	RPS20	18.733	0.00571689	178675	359863	488487	68651.7	4.68194e+06	4.87111e+06	4.7968e+06	4.70415e+06
FALSE	High	Master Protein	Q9HAV7	GrpE protein homolog 1, mitochondrial OS=Homo sapiens OX=9606 GN=GRPEL1 PE=1 SV=2	22.829	40	35	7	24.3	88.11	7	GRPEL1	6.891	3.94771e-07	347078	393928	381454	375400	2.2144e+06	2.67819e+06	2.68621e+06	2.53921e+06
FALSE	High	Master Protein	P51114	RNA-binding protein FXR1 OS=Homo sapiens OX=9606 GN=FXR1 PE=1 SV=3	22.786	19	26	6	69.7	65.81	8	FXR1	15.933	3.34588e-05	54676.6	51322.4	61864.8	80480.8	828933	936951	951973	916424
FALSE	High	Master Protein	P62191	26S proteasome regulatory subunit 4 OS=Homo sapiens OX=9606 GN=PSMC1 PE=1 SV=1	22.527	23	21	8	49.2	49.9	8	PSMC1	110.436	0.00209996	2482.46	6798.68	13980.6	22862.1	1.0716e+06	984963	1.08179e+06	1.09656e+06
FALSE	High	Master Protein	P05455	Lupus La protein OS=Homo sapiens OX=9606 GN=SSB PE=1 SV=2	22.449	17	13	7	46.8	33	7	SSB	4.112	5.7978e-08	261721	262087	262330	293587	994434	1.0412e+06	1.11629e+06	1.13572e+06
FALSE	High	Master Protein	P62841	40S ribosomal protein S15 OS=Homo sapiens OX=9606 GN=RPS15 PE=1 SV=2	22.065	56	33	5	17	98.04	5	RPS15	77.455	0.000453564	20585.1	43818.8	42832.1	13725	1.98448e+06	2.31006e+06	2.47975e+06	2.28978e+06
FALSE	High	Master Protein	P09874	Poly [ADP-ribose] polymerase 1 OS=Homo sapiens OX=9606 GN=PARP1 PE=1 SV=4	22.016	9	19	7	113	44.5	7	PARP1	1000						540373	573228	576344	613283
FALSE	High	Master Protein	P63151	Serine/threonine-protein phosphatase 2A 55 kDa regulatory subunit B alpha isoform OS=Homo sapiens OX=9606 GN=PPP2R2A PE=1 SV=1	21.793	22	23	6	51.7	64.13	6	PPP2R2A	90.684	0.000577333	12318.6	9243.54	21633.2	36502.2	1.32488e+06	1.50563e+06	1.45555e+06	1.64132e+06
FALSE	High	Master Protein	Q14694	Ubiquitin carboxyl-terminal hydrolase 10 OS=Homo sapiens OX=9606 GN=USP10 PE=1 SV=2	21.671	12	17	6	87.1	50.51	6	USP10	120.75	1.56227e-05	3003.22	2354.07		3662.8	274880	367883	357471	405486
FALSE	High	Master Protein	Q9UQ35	Serine/arginine repetitive matrix protein 2 OS=Homo sapiens OX=9606 GN=SRRM2 PE=1 SV=2	21.528	5	20	9	299.4	47.63	9	SRRM2	17.205	1.3909e-05	46444.8	27010.2	40229.2	32910.5	590891	552418	663217	712120
FALSE	High	Master Protein	P37108	Signal recognition particle 14 kDa protein OS=Homo sapiens OX=9606 GN=SRP14 PE=1 SV=2	21.523	34	21	5	14.6	59.03	5	SRP14	44.269	0.000155332	56999.1	54412	58057.1	25297	2.35344e+06	2.1975e+06	2.72516e+06	2.58261e+06
FALSE	High	Master Protein	Q7Z794	Keratin, type II cytoskeletal 1b OS=Homo sapiens OX=9606 GN=KRT77 PE=1 SV=3	21.068	12	105	5	61.9	247.52	7	KRT77	1.46	0.435823	1.83972e+06	1.68524e+06	1.77453e+06	3.59872e+06	1.94484e+06	2.92601e+06	2.39941e+06	2.90119e+06
FALSE	High	Master Protein	Q9BY77	Polymerase delta-interacting protein 3 OS=Homo sapiens OX=9606 GN=POLDIP3 PE=1 SV=2	20.965	26	27	7	46.1	71.3	7	POLDIP3	35.964	1.78787e-09	23523.5	25402.8	26199.1	29171.7	1.05021e+06	860414	905729	950421
FALSE	High	Master Protein	Q71UI9	Histone H2A.V OS=Homo sapiens OX=9606 GN=H2AZ2 PE=1 SV=3	20.95	54	37	3	13.5	91.89	5	H2AZ2	248.718	8.71835e-05	111964	43257	90003.9	113262	2.53243e+07	2.22377e+07	2.46159e+07	2.7562e+07
FALSE	High	Master Protein	P15880	40S ribosomal protein S2 OS=Homo sapiens OX=9606 GN=RPS2 PE=1 SV=2	20.802	22	29	5	31.3	77.15	5	RPS2	402.268	1.21118e-05	9291.31	8304.57	13424.3	13097.7	4.24083e+06	4.31898e+06	4.56659e+06	4.55956e+06
FALSE	High	Master Protein	P14866	Heterogeneous nuclear ribonucleoprotein L OS=Homo sapiens OX=9606 GN=HNRNPL PE=1 SV=2	20.773	22	20	7	64.1	49.62	7	HNRNPL	1000						874536	973596	802861	870127
FALSE	High	Master Protein	Q8NCA5	Protein FAM98A OS=Homo sapiens OX=9606 GN=FAM98A PE=1 SV=2	20.735	13	18	4	55.2	49.82	4	FAM98A	5.886	1.5392e-05	82027	76814.7	87237.4	89867.1	489972	505998	544867	388429
FALSE	High	Master Protein	Q15365	Poly(rC)-binding protein 1 OS=Homo sapiens OX=9606 GN=PCBP1 PE=1 SV=2	20.545	20	20	3	37.5	47.12	5	PCBP1	34.301	0.000866766	11464.1	23283.2	22998.3	41867.1	786350	753788	810439	801202
FALSE	High	Master Protein	P27348	14-3-3 protein theta OS=Homo sapiens OX=9606 GN=YWHAQ PE=1 SV=1	20.522	33	30	3	27.7	57.88	7	YWHAQ	35.661	3.12439e-08	11232.5	9587.1	12425.7	11328.1	352937	402441	406198	402081
FALSE	High	Master Protein	Q96D09	G-protein coupled receptor-associated sorting protein 2 OS=Homo sapiens OX=9606 GN=GPRASP2 PE=1 SV=1	20.459	9	11	5	93.7	32.88	5	GPRASP2	36.148	0.000104249	3189.76	7191.2	4673.07	7201.35	195578	183211	245904	224518
FALSE	High	Master Protein	P31946	14-3-3 protein beta/alpha OS=Homo sapiens OX=9606 GN=YWHAB PE=1 SV=3	20.443	29	22	3	28.1	42.7	7	YWHAB	38.484	4.21372e-06	28219.7	23752.3	43352.1	36327.8	1.12087e+06	1.05741e+06	1.35451e+06	1.4452e+06
FALSE	High	Master Protein	O95816	BAG family molecular chaperone regulator 2 OS=Homo sapiens OX=9606 GN=BAG2 PE=1 SV=1	20.29	34	24	7	23.8	56.54	7	BAG2	67.642	2.75212e-07	27538.9	47264.1	35548.7	40389.1	2.50583e+06	2.03154e+06	3.03896e+06	2.62162e+06
FALSE	High	Master Protein	Q02413	Desmoglein-1 OS=Homo sapiens OX=9606 GN=DSG1 PE=1 SV=2	20.189	11	25	8	113.7	55.22	8	DSG1	0.29	0.00363908	1.28154e+06	1.769e+06	975808	2.56127e+06	583112	320968	430671	441196
FALSE	High	Master Protein	Q07666	KH domain-containing, RNA-binding, signal transduction-associated protein 1 OS=Homo sapiens OX=9606 GN=KHDRBS1 PE=1 SV=1	20.161	20	25	6	48.2	58.08	6	KHDRBS1	100.201	0.00786352	32647.6	18571.8		7007.6	2.02278e+06	1.71202e+06	1.63299e+06	2.13046e+06
FALSE	High	Master Protein	P26641	Elongation factor 1-gamma OS=Homo sapiens OX=9606 GN=EEF1G PE=1 SV=3	20.031	11	21	5	50.1	51.94	5	EEF1G	29.802	9.98001e-05	32584	25866.1	19703.2	43300	804487	794789	930493	970493
FALSE	High	Master Protein	Q15293	Reticulocalbin-1 OS=Homo sapiens OX=9606 GN=RCN1 PE=1 SV=1	19.943	18	18	6	38.9	42.12	6	RCN1	305.378	4.61814e-07	4174.04		5786.48	5433.28	1.00097e+06	1.57885e+06	1.74364e+06	1.77573e+06
FALSE	High	Master Protein	Q15366	Poly(rC)-binding protein 2 OS=Homo sapiens OX=9606 GN=PCBP2 PE=1 SV=1	19.939	20	21	3	38.6	51.08	5	PCBP2	18.65	0.00172075	37104.7	35515.6	13905.4	62353.2	638321	667169	843277	687044
FALSE	High	Master Protein	O14545	TRAF-type zinc finger domain-containing protein 1 OS=Homo sapiens OX=9606 GN=TRAFD1 PE=1 SV=1	19.869	11	17	5	64.8	42.1	5	TRAFD1	1000						559938	556289	581623	539922
FALSE	High	Master Protein	P62280	40S ribosomal protein S11 OS=Homo sapiens OX=9606 GN=RPS11 PE=1 SV=3	19.828	28	37	7	18.4	79.53	7	RPS11	98.144	4.65271e-07	92207.1	100146	111820	70558.2	7.8393e+06	9.20354e+06	9.6642e+06	9.87744e+06
FALSE	High	Master Protein	P35579	Myosin-9 OS=Homo sapiens OX=9606 GN=MYH9 PE=1 SV=4	19.817	7	12	8	226.4	32.52	8	MYH9	24.699	0.000231072	5484.63	6002.89	9420.42	13080.5	150728	198709	199811	173603
FALSE	High	Master Protein	Q13813	Spectrin alpha chain, non-erythrocytic 1 OS=Homo sapiens OX=9606 GN=SPTAN1 PE=1 SV=3	19.778	4	14	7	284.4	32.8	7	SPTAN1	1000						188270	232295	226039	197021
FALSE	High	Master Protein	P14678	Small nuclear ribonucleoprotein-associated proteins B and B' OS=Homo sapiens OX=9606 GN=SNRPB PE=1 SV=2	19.635	18	54	5	24.6	129.45	5	SNRPB	121.953	4.70915e-05	59145.2	29639.2	66171.6	38691.2	5.88973e+06	4.90349e+06	5.77855e+06	6.32449e+06
FALSE	High	Master Protein	P39019	40S ribosomal protein S19 OS=Homo sapiens OX=9606 GN=RPS19 PE=1 SV=2	19.557	28	53	6	16.1	131.81	6	RPS19	27.409	0.00334305	439250	789201	977933	147102	1.46439e+07	1.5553e+07	1.67449e+07	1.83208e+07
FALSE	High	Master Protein	Q6ZRV2	Protein FAM83H OS=Homo sapiens OX=9606 GN=FAM83H PE=1 SV=3	19.548	10	20	7	127	51.46	7	FAM83H	14.898	0.00103443	12065.9	7342.22	21452.8	25017	299111	229959	249840	187193
FALSE	High	Master Protein	P10644	cAMP-dependent protein kinase type I-alpha regulatory subunit OS=Homo sapiens OX=9606 GN=PRKAR1A PE=1 SV=1	19.386	26	17	6	43	46.61	6	PRKAR1A	1000						295834	292983	337610	309633
FALSE	High	Master Protein	Q15323	Keratin, type I cuticular Ha1 OS=Homo sapiens OX=9606 GN=KRT31 PE=1 SV=3	19.355	24	15	3	47.2	36.64	7	KRT31	0.444	0.392024	44801.9		11709.9	261427	14044.2	28142.8	51729.5	6227.61
FALSE	High	Master Protein	Q9BRS2	Serine/threonine-protein kinase RIO1 OS=Homo sapiens OX=9606 GN=RIOK1 PE=1 SV=2	19.278	15	18	6	65.5	44.29	6	RIOK1	1000						551538	600466	612595	586642
FALSE	High	Master Protein	Q9BV38	WD repeat-containing protein 18 OS=Homo sapiens OX=9606 GN=WDR18 PE=1 SV=2	19.175	19	14	7	47.4	29.7	7	WDR18	40.763	0.0120509	81903.2	56951.2	17095.5	3080.46	1.24791e+06	1.07297e+06	1.33901e+06	1.29635e+06
FALSE	High	Master Protein	P09661	U2 small nuclear ribonucleoprotein A' OS=Homo sapiens OX=9606 GN=SNRPA1 PE=1 SV=2	19.168	35	14	6	28.4	36.55	6	SNRPA1	160.444	0.0411883		2516.82	4969.94		559641	559892	628028	575102
FALSE	High	Master Protein	Q09028	Histone-binding protein RBBP4 OS=Homo sapiens OX=9606 GN=RBBP4 PE=1 SV=3	18.954	16	15	3	47.6	40.86	4	RBBP4	71.586	5.86934e-06	7461.84	11374.1	11172.4	10585.8	760780	751159	796652	861523
FALSE	High	Master Protein	Q15424	Scaffold attachment factor B1 OS=Homo sapiens OX=9606 GN=SAFB PE=1 SV=4	18.914	12	8	2	102.6	23.18	4	SAFB	1000						205295	123865	324812	235317
FALSE	High	Master Protein	P63104	14-3-3 protein zeta/delta OS=Homo sapiens OX=9606 GN=YWHAZ PE=1 SV=1	18.799	29	26	3	27.7	56.9	6	YWHAZ	30.209	0.0343521		11893.7		19117.4	407626	486842	426205	519690
FALSE	High	Master Protein	Q9NU22	Midasin OS=Homo sapiens OX=9606 GN=MDN1 PE=1 SV=2	18.786	2	10	8	632.4	20.9	8	MDN1	16.006	4.22007e-07	16992.5	14688.6		16443.6	266750	209222	259693	277715
FALSE	High	Master Protein	Q9P0J7	E3 ubiquitin-protein ligase KCMF1 OS=Homo sapiens OX=9606 GN=KCMF1 PE=1 SV=2	18.777	15	21	3	41.9	58.1	3	KCMF1	4.088	0.000184301	86505.1	84536.3	75375.8	105970	236193	377154	388204	324003
FALSE	High	Master Protein	P23588	Eukaryotic translation initiation factor 4B OS=Homo sapiens OX=9606 GN=EIF4B PE=1 SV=2	18.622	11	16	4	69.1	46.06	4	EIF4B	34.511	1.19388e-06	18618.8	18318.3	14219.7	15925.2	561255	597257	629860	581735
FALSE	High	Master Protein	P35637	RNA-binding protein FUS OS=Homo sapiens OX=9606 GN=FUS PE=1 SV=1	18.403	10	26	4	53.4	61.74	4	FUS	16.809	2.5058e-07	107890	81584	91396.1	115842	1.39832e+06	1.70948e+06	1.90163e+06	1.62974e+06
FALSE	High	Master Protein	A6NHL2	Tubulin alpha chain-like 3 OS=Homo sapiens OX=9606 GN=TUBAL3 PE=1 SV=2	18.294	8	38	1	49.9	73.79	4	TUBAL3	45.742	6.43754e-05	7497.65		10003	11538	382756	458550	543101	456558
FALSE	High	Master Protein	Q13283	Ras GTPase-activating protein-binding protein 1 OS=Homo sapiens OX=9606 GN=G3BP1 PE=1 SV=1	18.188	16	14	5	52.1	39	5	G3BP1	34.088	0.00263293	20959.7	3719.23	8468.34	20645.3	382556	465058	436823	490171
FALSE	High	Master Protein	P53618	Coatomer subunit beta OS=Homo sapiens OX=9606 GN=COPB1 PE=1 SV=3	18.179	11	14	6	107.1	36.29	6	COPB1	54.9	0.000520171	7714.76	9099.57	3015.16	9303.03	458903	461066	440305	484070
FALSE	High	Master Protein	Q9BZE4	GTP-binding protein 4 OS=Homo sapiens OX=9606 GN=GTPBP4 PE=1 SV=3	18.178	12	11	6	73.9	23.93	6	GTPBP4	99.62	1.94725e-06	4164.96	5581.4	4199.21	3420.86	427637	358511	428615	405879
FALSE	High	Master Protein	P54136	Arginine--tRNA ligase, cytoplasmic OS=Homo sapiens OX=9606 GN=RARS1 PE=1 SV=2	18.174	9	15	5	75.3	39.42	5	RARS1	53.838	0.00013682	5337.93	4976.66	10933.8	9309.4	340741	408746	413217	352383
FALSE	High	Master Protein	P61254	60S ribosomal protein L26 OS=Homo sapiens OX=9606 GN=RPL26 PE=1 SV=1	18.095	30	33	1	17.2	66.64	8	RPL26	1000						315300	144133	190159	342632
FALSE	High	Master Protein	Q9BQG0	Myb-binding protein 1A OS=Homo sapiens OX=9606 GN=MYBBP1A PE=1 SV=2	18.055	6	9	6	148.8	23.33	6	MYBBP1A	1000						298318	309110	341594	343449
FALSE	High	Master Protein	Q16629	Serine/arginine-rich splicing factor 7 OS=Homo sapiens OX=9606 GN=SRSF7 PE=1 SV=1	18.044	21	22	4	27.4	51.24	5	SRSF7	198.828	1.2424e-05	10532.9	9919.78	16600	15165.9	2.2145e+06	2.54149e+06	2.50051e+06	2.52545e+06
FALSE	High	Master Protein	Q9UHX1	Poly(U)-binding-splicing factor PUF60 OS=Homo sapiens OX=9606 GN=PUF60 PE=1 SV=1	17.948	15	17	6	59.8	44.98	6	PUF60	71.062	8.39125e-05	4607.05		4950.33	6468.33	327066	358855	344844	403103
FALSE	High	Master Protein	Q9H583	HEAT repeat-containing protein 1 OS=Homo sapiens OX=9606 GN=HEATR1 PE=1 SV=3	17.892	4	11	7	242.2	22.87	7	HEATR1	1000						243963	262120	188733	213166
FALSE	High	Master Protein	Q07955	Serine/arginine-rich splicing factor 1 OS=Homo sapiens OX=9606 GN=SRSF1 PE=1 SV=2	17.817	25	24	7	27.7	51.02	7	SRSF1	1000						1.28254e+06	1.42966e+06	1.42994e+06	1.5296e+06
FALSE	High	Master Protein	P62714	Serine/threonine-protein phosphatase 2A catalytic subunit beta isoform OS=Homo sapiens OX=9606 GN=PPP2CB PE=1 SV=1	17.774	19	13	4	35.6	40.34	4	PPP2CB	71.748	5.79459e-08	7791.43	11039.7	9223.95	11142.2	727948	627747	720092	841065
FALSE	High	Master Protein	P62995	Transformer-2 protein homolog beta OS=Homo sapiens OX=9606 GN=TRA2B PE=1 SV=1	17.666	17	17	4	33.6	38.31	4	TRA2B	87.637	5.17644e-05	15662.2	8254.85	14644.6	10770.9	1.01432e+06	1.11074e+06	1.14359e+06	1.09066e+06
FALSE	High	Master Protein	P20700	Lamin-B1 OS=Homo sapiens OX=9606 GN=LMNB1 PE=1 SV=2	17.663	13	14	5	66.4	40.68	5	LMNB1	60.176	0.0107602	8377.33		3405.66	16113.2	558263	472360	538003	462317
FALSE	High	Master Protein	Q9BQA1	Methylosome protein 50 OS=Homo sapiens OX=9606 GN=WDR77 PE=1 SV=1	17.66	15	25	3	36.7	87.22	3	WDR77	1000						7.00775e+06	4.95275e+06	6.78331e+06	5.32862e+06
FALSE	High	Master Protein	P39023	60S ribosomal protein L3 OS=Homo sapiens OX=9606 GN=RPL3 PE=1 SV=2	17.653	17	22	5	46.1	52.98	5	RPL3	125.854	0.00057309	35825	11206.7	11452.9	35362.4	2.86078e+06	2.27241e+06	2.50683e+06	2.55895e+06
FALSE	High	Master Protein	Q92526	T-complex protein 1 subunit zeta-2 OS=Homo sapiens OX=9606 GN=CCT6B PE=1 SV=5	17.626	8	22	1	57.8	64.07	4	CCT6B	142.49	0.0003433		13624.5	20090.1	19414.7	2.85706e+06	2.75739e+06	2510754	2775433
FALSE	High	Master Protein	P04843	Dolichyl-diphosphooligosaccharide--protein glycosyltransferase subunit 1 OS=Homo sapiens OX=9606 GN=RPN1 PE=1 SV=1	17.581	12	11	6	68.5	23.61	6	RPN1	151.685	0.00117427	3406.88	2392.45		4548.69	505574	497102	528217	549354
FALSE	High	Master Protein	Q9UNX3	60S ribosomal protein L26-like 1 OS=Homo sapiens OX=9606 GN=RPL26L1 PE=1 SV=1	17.542	30	35	1	17.2	69.79	8	RPL26L1	182.268	3.10572e-07	57789.2	50061.3	69227	62668.2	1.03984e+07	1.06245e+07	1.13242e+07	1.16797e+07
FALSE	High	Master Protein	P08708	40S ribosomal protein S17 OS=Homo sapiens OX=9606 GN=RPS17 PE=1 SV=2	17.326	47	14	5	15.5	37.6	5	RPS17	75.847	0.0158281		19074.5	25889.6		1.67797e+06	1.4786e+06	1.69305e+06	1.76035e+06
FALSE	High	Master Protein	Q15008	26S proteasome non-ATPase regulatory subunit 6 OS=Homo sapiens OX=9606 GN=PSMD6 PE=1 SV=1	17.325	12	14	4	45.5	36.61	4	PSMD6	80.797	0.0510792	3487.02	7162.62			390743	399910	407712	434566
FALSE	High	Master Protein	Q13838	Spliceosome RNA helicase DDX39B OS=Homo sapiens OX=9606 GN=DDX39B PE=1 SV=1	17.316	19	18	7	49	38.47	7	DDX39B	42.515	1.12725e-08	18334.6	15916	19814.8	21042.2	709947	836501	785020	884428
FALSE	High	Master Protein	P52907	F-actin-capping protein subunit alpha-1 OS=Homo sapiens OX=9606 GN=CAPZA1 PE=1 SV=3	17.273	33	17	5	32.9	39.42	6	CAPZA1	25.843	5.83391e-07	12305	10719		13470.4	329353	253639	348033	307042
FALSE	High	Master Protein	P62888	60S ribosomal protein L30 OS=Homo sapiens OX=9606 GN=RPL30 PE=1 SV=2	17.266	18	35	4	12.8	97.03	4	RPL30	74.212	0.000523552	55955	102635	155292	49256.3	5.64577e+06	5.37023e+06	5.91866e+06	5.60215e+06
FALSE	High	Master Protein	P42285	Exosome RNA helicase MTR4 OS=Homo sapiens OX=9606 GN=MTREX PE=1 SV=3	17.258	8	20	6	117.7	49.42	6	MTREX	27.586	7.41841e-08	10287.3	12435.8	12090.2	14786.1	341489	335037	426275	293755
FALSE	High	Master Protein	P62851	40S ribosomal protein S25 OS=Homo sapiens OX=9606 GN=RPS25 PE=1 SV=1	17.209	30	53	5	13.7	138.52	5	RPS25	77.892	2.42162e-05	176440	207369	230102	131835	1.43877e+07	1.42329e+07	1.5429e+07	1.58007e+07
FALSE	High	Master Protein	P46777	60S ribosomal protein L5 OS=Homo sapiens OX=9606 GN=RPL5 PE=1 SV=3	17.196	12	13	4	34.3	32.27	4	RPL5	184.48	0.00199617		10017.6	6091.13	13911.6	1.79956e+06	1.90164e+06	1.89328e+06	1.80387e+06
FALSE	High	Master Protein	A5YKK6	CCR4-NOT transcription complex subunit 1 OS=Homo sapiens OX=9606 GN=CNOT1 PE=1 SV=2	17.171	3	9	6	266.8	24.54	6	CNOT1	1000						208956	233162	216959	183804
FALSE	High	Master Protein	O15160	DNA-directed RNA polymerases I and III subunit RPAC1 OS=Homo sapiens OX=9606 GN=POLR1C PE=1 SV=1	17.027	16	12	4	39.2	32.46	4	POLR1C	19.875	0.00105604	23341.1	10239.8	10525.4	24373.8	310380	304964	312670	332775
FALSE	High	Master Protein	Q9UPN7	Serine/threonine-protein phosphatase 6 regulatory subunit 1 OS=Homo sapiens OX=9606 GN=PPP6R1 PE=1 SV=5	16.927	8	14	4	96.7	38.9	4	PPP6R1	1000						401645	421630	437788	401539
FALSE	High	Master Protein	Q9Y285	Phenylalanine--tRNA ligase alpha subunit OS=Homo sapiens OX=9606 GN=FARSA PE=1 SV=3	16.898	9	17	4	57.5	40.64	4	FARSA	1000						446259	499646	451393	483300
FALSE	High	Master Protein	P53621	Coatomer subunit alpha OS=Homo sapiens OX=9606 GN=COPA PE=1 SV=2	16.801	6	15	6	138.3	34.88	6	COPA	1000						404672	436575	529452	457936
FALSE	High	Master Protein	P07197	Neurofilament medium polypeptide OS=Homo sapiens OX=9606 GN=NEFM PE=1 SV=3	16.799	7	18	4	102.4	43.61	5	NEFM	1000						307799	317824	271881	318949
FALSE	High	Master Protein	P22087	rRNA 2'-O-methyltransferase fibrillarin OS=Homo sapiens OX=9606 GN=FBL PE=1 SV=2	16.749	25	14	5	33.8	33.04	5	FBL	119.453	9.31929e-05		6624.01	8367	5782.34	688602	779140	839731	803562
FALSE	High	Master Protein	O95163	Elongator complex protein 1 OS=Homo sapiens OX=9606 GN=ELP1 PE=1 SV=3	16.626	7	9	6	150.2	22.58	6	ELP1	1.022	0.87695	199870	293902	994568	295938	232353	337585	626171	269262
FALSE	High	Master Protein	Q01130	Serine/arginine-rich splicing factor 2 OS=Homo sapiens OX=9606 GN=SRSF2 PE=1 SV=4	16.527	22	42	4	25.5	102.37	4	SRSF2	7.422	0.000878015	464745	185361	451771	340610	2.76854e+06	2.78602e+06	3.04239e+06	3.80876e+06
FALSE	High	Master Protein	Q8N1N4	Keratin, type II cytoskeletal 78 OS=Homo sapiens OX=9606 GN=KRT78 PE=1 SV=2	16.451	15	21	5	56.8	46.19	6	KRT78	1.03	0.643837	260660	162109	270818	381423	281415	263441	265998	319600
FALSE	High	Master Protein	Q15046	Lysine--tRNA ligase OS=Homo sapiens OX=9606 GN=KARS1 PE=1 SV=3	16.262	13	13	6	68	30.52	6	KARS1	16.073	0.00090623	35018.3	14717	31890.3	39527	540807	557641	533434	515722
FALSE	High	Master Protein	P46778	60S ribosomal protein L21 OS=Homo sapiens OX=9606 GN=RPL21 PE=1 SV=2	16.226	21	19	3	18.6	55.52	3	RPL21	448.719	1.43207e-05	8350.54	9715.7	7049.06	14169.1	4.05713e+06	4.59021e+06	3.93253e+06	4.02641e+06
FALSE	High	Master Protein	Q14978	Nucleolar and coiled-body phosphoprotein 1 OS=Homo sapiens OX=9606 GN=NOLC1 PE=1 SV=2	16.221	8	12	5	73.6	24.6	5	NOLC1	108.475	0.0136082	8799.43		33643.8	5998.25	1.03026e+06	832068	974460	934991
FALSE	High	Master Protein	P62333	26S proteasome regulatory subunit 10B OS=Homo sapiens OX=9606 GN=PSMC6 PE=1 SV=1	16.195	13	12	4	44.1	34.49	4	PSMC6	1000						439687	430124	452253	456236
FALSE	High	Master Protein	Q06787	Fragile X messenger ribonucleoprotein 1 OS=Homo sapiens OX=9606 GN=FMR1 PE=1 SV=1	16.185	11	15	3	71.1	42.29	5	FMR1	20.553	0.000580472	7322.63		5071.92	10047.7	131744	141572	216445	159988
FALSE	High	Master Protein	O00743	Serine/threonine-protein phosphatase 6 catalytic subunit OS=Homo sapiens OX=9606 GN=PPP6C PE=1 SV=1	16.071	20	13	4	35.1	36.43	4	PPP6C	1000						791260	813559	836622	623148
FALSE	High	Master Protein	P46779	60S ribosomal protein L28 OS=Homo sapiens OX=9606 GN=RPL28 PE=1 SV=3	16.034	23	18	4	15.7	47.85	4	RPL28	1000	9.86917e-06			4454.09	5504.82	7.17734e+06	4.06112e+06	5.32956e+06	5.91465e+06
FALSE	High	Master Protein	P62805	Histone H4 OS=Homo sapiens OX=9606 GN=H4-16 PE=1 SV=2	16.008	50	21	5	11.4	44.87	5	H4C1; H4C11; H4C12; H4C13; H4C14; H4C15; H4C16; H4C2; H4C3; H4C4; H4C5; H4C6; H4C8; H4C9	16.67	0.00196109	121598	43572.1	55517.5	159850	1.55907e+06	1.06688e+06	1.33421e+06	1.40608e+06
FALSE	High	Master Protein	Q13243	Serine/arginine-rich splicing factor 5 OS=Homo sapiens OX=9606 GN=SRSF5 PE=1 SV=1	15.899	21	14	4	31.2	35.46	5	SRSF5	101.908	2.1938e-05	13067.8	12755.7	16239	21862.2	1.44284e+06	1.55974e+06	1.37663e+06	1.52742e+06
FALSE	High	Master Protein	Q96T23	Remodeling and spacing factor 1 OS=Homo sapiens OX=9606 GN=RSF1 PE=1 SV=2	15.894	6	13	7	163.7	33.04	7	RSF1	1000						349133	325201	348747	369912
FALSE	High	Master Protein	Q01105	Protein SET OS=Homo sapiens OX=9606 GN=SET PE=1 SV=3	15.838	17	25	4	33.5	64.55	4	SET	18.259	1.6315e-09	88581.2	92032.1	101791	101710	1.70584e+06	1.63107e+06	1.86055e+06	1.82939e+06
FALSE	High	Master Protein	P47897	Glutamine--tRNA ligase OS=Homo sapiens OX=9606 GN=QARS1 PE=1 SV=1	15.809	11	13	6	87.7	35.84	6	QARS1	24.012	0.000162842	21366.8	16626.7	16474.1	10196.2	375604	394586	400248	430910
FALSE	High	Master Protein	P62316	Small nuclear ribonucleoprotein Sm D2 OS=Homo sapiens OX=9606 GN=SNRPD2 PE=1 SV=1	15.715	39	22	5	13.5	56.16	5	SNRPD2	135.468	0.00258262	15734.6	28156.4	39159		3.97705e+06	3.55311e+06	3.6582e+06	3.98333e+06
FALSE	High	Master Protein	P08865	40S ribosomal protein SA OS=Homo sapiens OX=9606 GN=RPSA PE=1 SV=4	15.659	21	14	4	32.8	46.9	4	RPSA	14.424	0.000135311	20504.8	26143.1	45369.4	44726	508304	352601	573576	478592
FALSE	High	Master Protein	O75477	Erlin-1 OS=Homo sapiens OX=9606 GN=ERLIN1 PE=1 SV=2	15.647	18	13	3	39.1	28.16	5	ERLIN1	33.183	1.5576e-06	6556.48			7127.74	204280	275228	239630	214740
FALSE	High	Master Protein	Q07020	60S ribosomal protein L18 OS=Homo sapiens OX=9606 GN=RPL18 PE=1 SV=2	15.638	27	12	4	21.6	31.92	4	RPL18	51.623	0.000351027	8904.17	24862.8	26388.5	22795.7	1.16811e+06	1.08882e+06	1.36248e+06	1.29303e+06
FALSE	High	Master Protein	Q9NXV2	BTB/POZ domain-containing protein KCTD5 OS=Homo sapiens OX=9606 GN=KCTD5 PE=1 SV=1	15.604	21	10	3	26.1	31.88	3	KCTD5	1000						798959	930430	922341	950556
FALSE	High	Master Protein	P14923	Junction plakoglobin OS=Homo sapiens OX=9606 GN=JUP PE=1 SV=3	15.594	9	13	5	81.7	31.66	5	JUP	1.418	0.27294	142783	92303.3	195784	304172	277997	227997	196210	246400
FALSE	High	Master Protein	Q9NW13	RNA-binding protein 28 OS=Homo sapiens OX=9606 GN=RBM28 PE=1 SV=3	15.508	9	12	6	85.7	25.79	6	RBM28	29.247	0.00539092	5112.59	8160.66	19668.5	40114.4	367721	373368	389282	366645
FALSE	High	Master Protein	P62987	Ubiquitin-60S ribosomal protein L40 OS=Homo sapiens OX=9606 GN=UBA52 PE=1 SV=2	15.409	37	50	4	14.7	111.21	4	UBA52	37.919	0.000191449	194626	130742	215503	305469	7.50773e+06	8.03267e+06	7.29681e+06	8.07344e+06
FALSE	High	Master Protein	P50914	60S ribosomal protein L14 OS=Homo sapiens OX=9606 GN=RPL14 PE=1 SV=4	15.293	16	28	3	23.4	69.65	3	RPL14	67.69	7.97682e-06	57182.5	41200.7	82964	68803.3	3.89856e+06	4128613	4.36639e+06	5.34585e+06
FALSE	High	Master Protein	P28066	Proteasome subunit alpha type-5 OS=Homo sapiens OX=9606 GN=PSMA5 PE=1 SV=3	15.178	22	12	4	26.4	31.91	4	PSMA5	13.085	1.61923e-09	30002	30716.5	33745.9	30888.9	361930	412990	410705	395558
FALSE	High	Master Protein	P08579	U2 small nuclear ribonucleoprotein B'' OS=Homo sapiens OX=9606 GN=SNRPB2 PE=1 SV=1	15.047	28	13	4	25.5	26.08	5	SNRPB2	86.394	7.48735e-08	25487.3	26032.2	28636.8	31609	2.33248e+06	1.9716e+06	2.38554e+06	2.90639e+06
FALSE	High	Master Protein	Q14676	Mediator of DNA damage checkpoint protein 1 OS=Homo sapiens OX=9606 GN=MDC1 PE=1 SV=3	15.001	7	11	6	226.5	29.32	6	MDC1	1000						70933.9	82041.3	90417	86557.7
FALSE	High	Master Protein	P17980	26S proteasome regulatory subunit 6A OS=Homo sapiens OX=9606 GN=PSMC3 PE=1 SV=3	14.997	15	13	5	49.2	33.24	5	PSMC3	1000						546006	543458	570455	588268
FALSE	High	Master Protein	Q9NZB2	Constitutive coactivator of PPAR-gamma-like protein 1 OS=Homo sapiens OX=9606 GN=FAM120A PE=1 SV=2	14.946	7	9	5	121.8	27.54	5	FAM120A	50.018	6.23e-05	2956.36		3283.18	3877.87	159563	162897	184129	165551
FALSE	High	Master Protein	P55884	Eukaryotic translation initiation factor 3 subunit B OS=Homo sapiens OX=9606 GN=EIF3B PE=1 SV=3	14.934	8	10	4	92.4	27.43	4	EIF3B	64.917	1.82768e-06		3731.92	4340.69	5066.28	357714	245508	203740	323417
FALSE	High	Master Protein	O95757	Heat shock 70 kDa protein 4L OS=Homo sapiens OX=9606 GN=HSPA4L PE=1 SV=3	14.901	6	14	1	94.5	42	4	HSPA4L	1000						99192.9	132584	139042	130460
FALSE	High	Master Protein	P35606	Coatomer subunit beta' OS=Homo sapiens OX=9606 GN=COPB2 PE=1 SV=2	14.88	10	16	7	102.4	30.99	7	COPB2	23.211	0.000112031	18755.2	13021.3	18316	26769.1	444301	414496	484466	416556
FALSE	High	Master Protein	P11388	DNA topoisomerase 2-alpha OS=Homo sapiens OX=9606 GN=TOP2A PE=1 SV=3	14.798	5	13	6	174.3	27.55	6	TOP2A	16.145	1.12648e-06		22140.5		21172.3	296118	353095	346031	369535
FALSE	High	Master Protein	Q99729	Heterogeneous nuclear ribonucleoprotein A/B OS=Homo sapiens OX=9606 GN=HNRNPAB PE=1 SV=2	14.758	18	14	4	36.2	30.68	5	HNRNPAB	47.672	7.90367e-09	41019.3	38742.2	49298.5	44264.8	1.79499e+06	1.97372e+06	2.10308e+06	2.09066e+06
FALSE	High	Master Protein	Q9BQ67	Glutamate-rich WD repeat-containing protein 1 OS=Homo sapiens OX=9606 GN=GRWD1 PE=1 SV=1	14.62	20	14	5	49.4	41.18	5	GRWD1	1000						323768	337669	281989	334059
FALSE	High	Master Protein	Q99873	Protein arginine N-methyltransferase 1 OS=Homo sapiens OX=9606 GN=PRMT1 PE=1 SV=3	14.617	12	23	6	42.4	52.4	6	PRMT1	24.811	3.01593e-08	36801.4	28819.5	33102	37099.3	780914	828228	947023	905403
FALSE	High	Master Protein	Q9H0D6	5'-3' exoribonuclease 2 OS=Homo sapiens OX=9606 GN=XRN2 PE=1 SV=1	14.571	8	12	5	108.5	32.19	5	XRN2	35.701	9.83476e-05	8856.46	4832.73	5242.12	7426.5	210374	225063	237725	220470
FALSE	High	Master Protein	Q9NX58	Cell growth-regulating nucleolar protein OS=Homo sapiens OX=9606 GN=LYAR PE=1 SV=3	14.538	15	10	4	43.6	28.23	4	LYAR	1000						331574	465388	373120	371156
FALSE	High	Master Protein	P62847	40S ribosomal protein S24 OS=Homo sapiens OX=9606 GN=RPS24 PE=1 SV=1	14.402	29	28	4	15.4	73.63	4	RPS24	1000	5.31711e-06		1783.7	1937.59	1445.31	1.61319e+06	1.83185e+06	1.96039e+06	1.93615e+06
FALSE	High	Master Protein	P60900	Proteasome subunit alpha type-6 OS=Homo sapiens OX=9606 GN=PSMA6 PE=1 SV=1	14.391	17	11	3	27.4	33.09	3	PSMA6	14.01	8.88234e-07	30521.3	34251.2	42977.3	45950.7	476871	495379	583265	687325
FALSE	High	Master Protein	P32119	Peroxiredoxin-2 OS=Homo sapiens OX=9606 GN=PRDX2 PE=1 SV=5	14.359	20	21	3	21.9	56.84	4	PRDX2	3.844	0.000234857	50045.5	43635.5	53051.2	72447.1	195458	200698	176962	229113
FALSE	High	Master Protein	Q3MHD2	Protein LSM12 OS=Homo sapiens OX=9606 GN=LSM12 PE=1 SV=2	14.283	31	23	4	21.7	58.51	4	LSM12	3.197	0.000738671	327823	360720	307706	338906	1.22564e+06	829133	926394	1.24924e+06
FALSE	High	Master Protein	O43164	E3 ubiquitin-protein ligase Praja-2 OS=Homo sapiens OX=9606 GN=PJA2 PE=1 SV=4	14.227	13	8	5	78.2	20.04	5	PJA2	1000						109392	152426	137432	142815
FALSE	High	Master Protein	Q14103	Heterogeneous nuclear ribonucleoprotein D0 OS=Homo sapiens OX=9606 GN=HNRNPD PE=1 SV=1	14.104	17	17	5	38.4	37.62	5	HNRNPD	221.899	1.69392e-06	6231.28	7006.28	6197.3	3870.8	1.1924e+06	1.26853e+06	1.49896e+06	1.51836e+06
FALSE	High	Master Protein	P23258	Tubulin gamma-1 chain OS=Homo sapiens OX=9606 GN=TUBG1 PE=1 SV=2	13.933	19	10	5	51.1	25.55	5	TUBG1	15.73	0.00113452	10396	14606.4	13637.8	34285.6	177410	219671	260673	224376
FALSE	High	Master Protein	Q9UN86	Ras GTPase-activating protein-binding protein 2 OS=Homo sapiens OX=9606 GN=G3BP2 PE=1 SV=2	13.899	6	8	2	54.1	24.26	2	G3BP2	10.002	5.51473e-07	42351.6	35711.1	34590.6	47498.6	329686	443941	374834	403650
FALSE	High	Master Protein	P56192	Methionine--tRNA ligase, cytoplasmic OS=Homo sapiens OX=9606 GN=MARS1 PE=1 SV=2	13.852	6	11	4	101.1	31.91	4	MARS1	32.964	0.000853721	17661.5	11303.2	6651.34	22351.5	455233	493965	451693	476519
FALSE	High	Master Protein	Q14692	Ribosome biogenesis protein BMS1 homolog OS=Homo sapiens OX=9606 GN=BMS1 PE=1 SV=1	13.847	8	13	6	145.7	29.45	6	BMS1	1000						156933	178247	167450	149717
FALSE	High	Master Protein	Q9BSD7	Cancer-related nucleoside-triphosphatase OS=Homo sapiens OX=9606 GN=NTPCR PE=1 SV=1	13.78	35	11	5	20.7	23.99	5	NTPCR	33.831	0.00943582	3428.07	9148.56	11710.6		318383	278822	322367	300869
FALSE	High	Master Protein	O00232	26S proteasome non-ATPase regulatory subunit 12 OS=Homo sapiens OX=9606 GN=PSMD12 PE=1 SV=3	13.772	12	10	3	52.9	24.4	3	PSMD12	35.427	0.0088229	5829.96	4681.82		15983.2	189448	148417	241847	225169
FALSE	High	Master Protein	P35659	Protein DEK OS=Homo sapiens OX=9606 GN=DEK PE=1 SV=1	13.769	15	13	5	42.6	24.98	5	DEK	1000						678672	622956	716743	642796
FALSE	High	Master Protein	Q6P2E9	Enhancer of mRNA-decapping protein 4 OS=Homo sapiens OX=9606 GN=EDC4 PE=1 SV=1	13.759	5	13	6	151.6	27.26	6	EDC4	77.51	3.07852e-05		3878.46		3541.41	217518	344950	239216	408282
FALSE	High	Master Protein	O75607	Nucleoplasmin-3 OS=Homo sapiens OX=9606 GN=NPM3 PE=1 SV=3	13.629	18	5	2	19.3	21.7	2	NPM3	1000						445257	434400	543683	436633
FALSE	High	Master Protein	Q04917	14-3-3 protein eta OS=Homo sapiens OX=9606 GN=YWHAH PE=1 SV=4	13.565	16	19	1	28.2	39.81	4	YWHAH	17.822	0.00608828	5021.63		3698.6	8734.9	87322	91726.6	73831.5	95241.4
FALSE	High	Master Protein	P62314	Small nuclear ribonucleoprotein Sm D1 OS=Homo sapiens OX=9606 GN=SNRPD1 PE=1 SV=1	13.493	37	11	3	13.3	25.25	3	SNRPD1	129.159	0.0106839		10732.1	18946	3070.17	1.53576e+06	1.32383e+06	1.42816e+06	1.34536e+06
FALSE	High	Master Protein	Q8NI36	WD repeat-containing protein 36 OS=Homo sapiens OX=9606 GN=WDR36 PE=1 SV=1	13.482	8	12	5	105.3	23.66	5	WDR36	1000						275076	289188	281124	315575
FALSE	High	Master Protein	P19013	Keratin, type II cytoskeletal 4 OS=Homo sapiens OX=9606 GN=KRT4 PE=1 SV=5	13.439	9	58	1	56.1	146.35	5	KRT4	0.001		47841.2		39026.5	363166
FALSE	High	Master Protein	P35244	Replication protein A 14 kDa subunit OS=Homo sapiens OX=9606 GN=RPA3 PE=1 SV=1	13.395	36	12	3	13.6	36.3	3	RPA3	28.71	0.034881		22432	43878.2		1.33975e+06	936499	866323	700046
FALSE	High	Master Protein	O60264	SWI/SNF-related matrix-associated actin-dependent regulator of chromatin subfamily A member 5 OS=Homo sapiens OX=9606 GN=SMARCA5 PE=1 SV=1	13.369	6	11	5	121.8	20.97	5	SMARCA5	35.517	0.0806924		5859.02	14873.1		331219	331557	375856	331546
FALSE	High	Master Protein	Q8WWY3	U4/U6 small nuclear ribonucleoprotein Prp31 OS=Homo sapiens OX=9606 GN=PRPF31 PE=1 SV=2	13.321	14	15	5	55.4	35.48	5	PRPF31	94.141	0.000496531	4418.67			5012.58	381929	443102	443000	451991
FALSE	High	Master Protein	P40429	60S ribosomal protein L13a OS=Homo sapiens OX=9606 GN=RPL13A PE=1 SV=2	13.28	21	19	4	23.6	53.56	4	RPL13A	60.457	2.15887e-06	51048.4	36726.1	56202.8	49233.2	2.98852e+06	2.86776e+06	3.07379e+06	3.4106e+06
FALSE	High	Master Protein	O15397	Importin-8 OS=Homo sapiens OX=9606 GN=IPO8 PE=1 SV=2	13.191	6	13	5	119.9	29.02	5	IPO8	100.021	3.06101e-09	128087	141078	148413	168896	1.2237e+07	1.47047e+07	1.47909e+07	1.42448e+07
FALSE	High	Master Protein	Q01081	Splicing factor U2AF 35 kDa subunit OS=Homo sapiens OX=9606 GN=U2AF1 PE=1 SV=3	13.189	12	12	3	27.9	33.86	3	U2AF1	70.541	0.000617303	6746.48		4712.49	7950.83	420983	488996	514230	463156
FALSE	High	Master Protein	P09012	U1 small nuclear ribonucleoprotein A OS=Homo sapiens OX=9606 GN=SNRPA PE=1 SV=3	13.188	23	16	3	31.3	37.95	4	SNRPA	80.287	0.000571459	5335.01		7306.13	8065.22	581555	544252	599843	591665
FALSE	High	Master Protein	P84103	Serine/arginine-rich splicing factor 3 OS=Homo sapiens OX=9606 GN=SRSF3 PE=1 SV=1	13.157	26	20	3	19.3	50.32	4	SRSF3	125.648	0.000686587	2915.04	13418.1	9832.47	12649.3	1.39436e+06	1.23857e+06	1.40819e+06	1.44288e+06
FALSE	High	Master Protein	P25398	40S ribosomal protein S12 OS=Homo sapiens OX=9606 GN=RPS12 PE=1 SV=3	13.155	25	19	2	14.5	66.6	2	RPS12	88.446	0.00352498	15052.6	93487.8	94452	12667.8	3.71096e+06	2.96648e+06	2.90652e+06	3.75712e+06
FALSE	High	Master Protein	Q8TEQ6	Gem-associated protein 5 OS=Homo sapiens OX=9606 GN=GEMIN5 PE=1 SV=3	13.021	4	9	4	168.5	22.49	4	GEMIN5	1000						142421	144052	195385	193849
FALSE	High	Master Protein	Q09161	Nuclear cap-binding protein subunit 1 OS=Homo sapiens OX=9606 GN=NCBP1 PE=1 SV=1	13.001	9	8	5	91.8	20.17	5	NCBP1	34.033	2.94056e-07		10334	8533.72	9467.66	250464	334944	352896	309966
FALSE	High	Master Protein	P08621	U1 small nuclear ribonucleoprotein 70 kDa OS=Homo sapiens OX=9606 GN=SNRNP70 PE=1 SV=2	12.938	12	15	4	51.5	29.6	4	SNRNP70	1000						409555	375626	436750	408218
FALSE	High	Master Protein	P27635	60S ribosomal protein L10 OS=Homo sapiens OX=9606 GN=RPL10 PE=1 SV=5	12.934	21	19	4	24.6	41.93	4	RPL10	231.066	0.000508753	2211.7	4631.94	9560.94	12876.5	1.85788e+06	1.21737e+06	1.57511e+06	1.50115e+06
FALSE	High	Master Protein	P33993	DNA replication licensing factor MCM7 OS=Homo sapiens OX=9606 GN=MCM7 PE=1 SV=4	12.905	9	7	4	81.3	18.92	4	MCM7	1000						88812.3	99508.6	115396	110789
FALSE	High	Master Protein	O75531	Barrier-to-autointegration factor OS=Homo sapiens OX=9606 GN=BANF1 PE=1 SV=1	12.832	43	10	3	10.1	28.4	3	BANF1	1000						1.96725e+06	1.2268e+06	1.05419e+06	798986
FALSE	High	Master Protein	Q3SY84	Keratin, type II cytoskeletal 71 OS=Homo sapiens OX=9606 GN=KRT71 PE=1 SV=3	12.761	8	32	2	57.3	71.89	4	KRT71	1.113	0.485665	1.06634e+06	442149	1.39491e+06	1.16522e+06	1.4037e+06	776287	1.58463e+06	1.09697e+06
FALSE	High	Master Protein	P36873	Serine/threonine-protein phosphatase PP1-gamma catalytic subunit OS=Homo sapiens OX=9606 GN=PPP1CC PE=1 SV=1	12.73	18	9	4	37	22.45	4	PPP1CC	1000						256736	240895	219773	269905
FALSE	High	Master Protein	A0A087WW87	Immunoglobulin kappa variable 2-40 OS=Homo sapiens OX=9606 GN=IGKV2-40 PE=3 SV=2	12.654	13	384	2	13.3	1083.11	2	IGKV2-40	476.813	1.64455e-06	614694	523519	882080	631657	2.83048e+08	2.72076e+08	3.20359e+08	3.11872e+08
FALSE	High	Master Protein	Q13185	Chromobox protein homolog 3 OS=Homo sapiens OX=9606 GN=CBX3 PE=1 SV=4	12.647	22	12	4	20.8	27.16	4	CBX3	143.984	1.4954e-07	5975.25	5411.04	4850.1	3865.42	830312	561552	655268	982813
FALSE	High	Master Protein	Q13895	Bystin OS=Homo sapiens OX=9606 GN=BYSL PE=1 SV=3	12.646	10	8	4	49.6	15.38	4	BYSL	1000						168535	173186	166535	161362
FALSE	High	Master Protein	O00567	Nucleolar protein 56 OS=Homo sapiens OX=9606 GN=NOP56 PE=1 SV=4	12.645	10	8	4	66	19.87	4	NOP56	1000						94011	106554	95859.1	105234
FALSE	High	Master Protein	Q8IWX8	Calcium homeostasis endoplasmic reticulum protein OS=Homo sapiens OX=9606 GN=CHERP PE=1 SV=3	12.623	3	8	3	103.6	20.73	3	CHERP	92.566	1.75169e-05	6075.13	5107.62	3557.32	4618.21	450800	448904	450236	410272
FALSE	High	Master Protein	P31942	Heterogeneous nuclear ribonucleoprotein H3 OS=Homo sapiens OX=9606 GN=HNRNPH3 PE=1 SV=2	12.619	12	8	3	36.9	20.92	3	HNRNPH3	72.413	1.07283e-05	4437.37	4122.24	4308.06	5838.69	315380	307998	317842	323534
FALSE	High	Master Protein	Q2TAY7	WD40 repeat-containing protein SMU1 OS=Homo sapiens OX=9606 GN=SMU1 PE=1 SV=2	12.618	14	12	5	57.5	27.76	5	SMU1	40.394	0.00648617		5547.44	4408.07		169850	192831	212035	206918
FALSE	High	Master Protein	O14818	Proteasome subunit alpha type-7 OS=Homo sapiens OX=9606 GN=PSMA7 PE=1 SV=1	12.616	21	15	4	27.9	36.07	4	PSMA7	14.231	6.97557e-10	35817	34569.7	35045.5	38784.1	502564	523684	505796	459320
FALSE	High	Master Protein	O76011	Keratin, type I cuticular Ha4 OS=Homo sapiens OX=9606 GN=KRT34 PE=1 SV=2	12.548	13	8	2	49.4	17.54	5	KRT34	0.458	0.64481	5449.48			66734.3		6228.55	12270.2
FALSE	High	Master Protein	Q13347	Eukaryotic translation initiation factor 3 subunit I OS=Homo sapiens OX=9606 GN=EIF3I PE=1 SV=1	12.512	26	12	5	36.5	24.2	5	EIF3I	10.665	1.80546e-06	20868.7	29391.3	29228.3	27696.8	219519	324167	284064	334386
FALSE	High	Master Protein	P02647	Apolipoprotein A-I OS=Homo sapiens OX=9606 GN=APOA1 PE=1 SV=1	12.434	18	8	4	30.8	15.84	4	APOA1	0.554	0.418655	241506	89662.5	188657	134865	88013.9	88831.9	21311.6	357326
FALSE	High	Master Protein	P08237	ATP-dependent 6-phosphofructokinase, muscle type OS=Homo sapiens OX=9606 GN=PFKM PE=1 SV=2	12.36	7	9	3	85.1	21.83	4	PFKM	72.017	3.10317e-06	3862.16		3427.49		280189	258705	265381	191484
FALSE	High	Master Protein	Q8N5Z5	BTB/POZ domain-containing protein KCTD17 OS=Homo sapiens OX=9606 GN=KCTD17 PE=1 SV=3	12.274	16	6	3	35.6	20.82	3	KCTD17	1000						498318	445349	552649	411566
FALSE	High	Master Protein	Q14697	Neutral alpha-glucosidase AB OS=Homo sapiens OX=9606 GN=GANAB PE=1 SV=3	12.232	8	12	4	106.8	27.82	4	GANAB	1000						197144	200416	247361	192992
FALSE	High	Master Protein	P18077	60S ribosomal protein L35a OS=Homo sapiens OX=9606 GN=RPL35A PE=1 SV=2	12.229	38	21	5	12.5	46.57	5	RPL35A	908.115	0.000142264	5215.6	14010	21765.5	5860.6	1.15922e+07	8.02034e+06	8.28873e+06	8.16906e+06
FALSE	High	Master Protein	Q9BQ70	Transcription factor 25 OS=Homo sapiens OX=9606 GN=TCF25 PE=1 SV=1	12.218	11	6	4	76.6	14.98	4	TCF25	1000						181942	227109	214834	153325
FALSE	High	Master Protein	P11586	C-1-tetrahydrofolate synthase, cytoplasmic OS=Homo sapiens OX=9606 GN=MTHFD1 PE=1 SV=4	12.14	6	12	5	101.5	28.11	5	MTHFD1	1.653	0.191738	498380	133010	366002	579557	891367	559198	1.19046e+06	316844
FALSE	High	Master Protein	O43290	U4/U6.U5 tri-snRNP-associated protein 1 OS=Homo sapiens OX=9606 GN=SART1 PE=1 SV=1	12.117	8	10	4	90.2	18.44	4	SART1	1000						211853	212171	211148	238360
FALSE	High	Master Protein	Q8IXB1	DnaJ homolog subfamily C member 10 OS=Homo sapiens OX=9606 GN=DNAJC10 PE=1 SV=2	12.087	8	10	5	91	26.54	5	DNAJC10	33.602	0.0219729			11865.2	7088.27	309797	306528	412111	242761
FALSE	High	Master Protein	Q6P3X3	Tetratricopeptide repeat protein 27 OS=Homo sapiens OX=9606 GN=TTC27 PE=1 SV=1	11.93	5	6	3	96.6	14.7	3	TTC27	1000						106357	113461	107831	99314.6
FALSE	High	Master Protein	Q8IX01	SURP and G-patch domain-containing protein 2 OS=Homo sapiens OX=9606 GN=SUGP2 PE=1 SV=2	11.882	6	8	4	120.1	16.74	4	SUGP2	27.632	2.49785e-06	4337.71	5954.58	4915.52	6692.69	138715	134678	161110	162206
FALSE	High	Master Protein	Q8IYB3	Serine/arginine repetitive matrix protein 1 OS=Homo sapiens OX=9606 GN=SRRM1 PE=1 SV=2	11.881	9	10	4	102.3	35.72	4	SRRM1	101.829	0.000779405	2967.68	3125.91	3717.54	3279.87	322044	1.06139e+06	196429	330113
FALSE	High	Master Protein	Q13148	TAR DNA-binding protein 43 OS=Homo sapiens OX=9606 GN=TARDBP PE=1 SV=1	11.871	8	10	3	44.7	25.11	3	TARDBP	17.514	0.00721212	15934.4	16009.4	2308.02	20214.2	281517	307817	254897	277957
FALSE	High	Master Protein	Q15369	Elongin-C OS=Homo sapiens OX=9606 GN=ELOC PE=1 SV=1	11.854	27	13	2	12.5	33.63	2	ELOC	10.571	0.00949025		13435.5	18635.3		199979	160307	174531	123803
FALSE	High	Master Protein	Q9NXF1	Testis-expressed protein 10 OS=Homo sapiens OX=9606 GN=TEX10 PE=1 SV=2	11.853	7	7	4	105.6	19.43	4	TEX10	1000						99090.1	121947	139907	138658
FALSE	High	Master Protein	P04637	Cellular tumor antigen p53 OS=Homo sapiens OX=9606 GN=TP53 PE=1 SV=4	11.801	10	10	3	43.6	31.31	3	TP53	5.566	4.5343e-06	53490.1	41516.4	57559.1	48980.1	256153	308064	300336	270227
FALSE	High	Master Protein	Q9Y520	Protein PRRC2C OS=Homo sapiens OX=9606 GN=PRRC2C PE=1 SV=4	11.725	3	5	4	316.7	14.37	4	PRRC2C	16.176	0.00393905	12547.5	5624.31	6956.26	32251.6	128884	94481.7	177197	188546
FALSE	High	Master Protein	O14828	Secretory carrier-associated membrane protein 3 OS=Homo sapiens OX=9606 GN=SCAMP3 PE=1 SV=3	11.678	15	13	3	38.3	35.64	3	SCAMP3	1000						183411	155990	176676	174809
FALSE	High	Master Protein	P62266	40S ribosomal protein S23 OS=Homo sapiens OX=9606 GN=RPS23 PE=1 SV=3	11.508	29	14	4	15.8	37.69	4	RPS23	63.883	3.56938e-06	54059.2	60407.5	59792	42661.1	3.90516e+06	3.47143e+06	3.62337e+06	3.64062e+06
FALSE	High	Master Protein	P62753	40S ribosomal protein S6 OS=Homo sapiens OX=9606 GN=RPS6 PE=1 SV=1	11.466	15	13	4	28.7	32	4	RPS6	69.58	5.87318e-08	27035.6	24186.4	31955.4	34735.2	2.00232e+06	1.42836e+06	2.08891e+06	2.11906e+06
FALSE	High	Master Protein	P25205	DNA replication licensing factor MCM3 OS=Homo sapiens OX=9606 GN=MCM3 PE=1 SV=3	11.458	8	8	4	90.9	17.63	4	MCM3	1000						227126	233373	266967	259009
FALSE	High	Master Protein	P62829	60S ribosomal protein L23 OS=Homo sapiens OX=9606 GN=RPL23 PE=1 SV=1	11.442	24	14	3	14.9	33.35	3	RPL23	98.609	0.00051326	44412.2	68467	99844.1	24545	5.85077e+06	5.10193e+06	5.77118e+06	5123326
FALSE	High	Master Protein	Q8N1F7	Nuclear pore complex protein Nup93 OS=Homo sapiens OX=9606 GN=NUP93 PE=1 SV=2	11.438	9	9	4	93.4	23.42	4	NUP93	48.592	0.0368872	2823.19			4968.51	157146	165787	203070	199778
FALSE	High	Master Protein	Q13765	Nascent polypeptide-associated complex subunit alpha OS=Homo sapiens OX=9606 GN=NACA PE=1 SV=1	11.395	20	11	3	23.4	27.49	3	NACA	15.381	0.0045248	20616.9	13011.8	4080.57	22347.2	251974	251864	240182	267235
FALSE	High	Master Protein	Q7L2H7	Eukaryotic translation initiation factor 3 subunit M OS=Homo sapiens OX=9606 GN=EIF3M PE=1 SV=1	11.313	18	7	3	42.5	21.09	3	EIF3M	1000						21650.1	15039.4	57154.9	82198.3
FALSE	High	Master Protein	P51116	RNA-binding protein FXR2 OS=Homo sapiens OX=9606 GN=FXR2 PE=1 SV=2	11.221	7	12	1	74.2	29.89	4	FXR2	2.415	0.00314486			14537.1	13323.1	27293.8	29081.8	38838	45945.2
FALSE	High	Master Protein	O75179	Ankyrin repeat domain-containing protein 17 OS=Homo sapiens OX=9606 GN=ANKRD17 PE=1 SV=3	11.203	3	9	1	274.1	21.44	5	ANKRD17
FALSE	High	Master Protein	P23528	Cofilin-1 OS=Homo sapiens OX=9606 GN=CFL1 PE=1 SV=3	11.163	27	6	3	18.5	14.95	3	CFL1	5.24	0.000482505	77798.6	95775.2	105622	58629.5	454442	389180	450269	463701
FALSE	High	Master Protein	P62899	60S ribosomal protein L31 OS=Homo sapiens OX=9606 GN=RPL31 PE=1 SV=1	11.16	31	24	4	14.5	56.17	4	RPL31	117.892	5.61717e-05	33601.4	51320.7	60378.6	33144.8	5.22476e+06	4.78192e+06	4.81805e+06	4.9745e+06
FALSE	High	Master Protein	P61981	14-3-3 protein gamma OS=Homo sapiens OX=9606 GN=YWHAG PE=1 SV=2	11.135	16	19	1	28.3	37.58	4	YWHAG	1000						83383.3	106980	110419	136671
FALSE	High	Master Protein	Q15269	Periodic tryptophan protein 2 homolog OS=Homo sapiens OX=9606 GN=PWP2 PE=1 SV=2	11.12	6	8	4	102.4	22.12	4	PWP2	1000						161157	134287	147882	163584
FALSE	High	Master Protein	P06733	Alpha-enolase OS=Homo sapiens OX=9606 GN=ENO1 PE=1 SV=2	11.111	9	10	3	47.1	30.82	3	ENO1	8.837	0.00284395	21832.4	10147.8	36820.4	30965.2	238273	184077	221557	256769
FALSE	High	Master Protein	O75934	Pre-mRNA-splicing factor SPF27 OS=Homo sapiens OX=9606 GN=BCAS2 PE=1 SV=1	11.045	13	9	1	26.1	35.42	1	BCAS2	1000						86988.8	107158	111502	111508
FALSE	High	Master Protein	O75821	Eukaryotic translation initiation factor 3 subunit G OS=Homo sapiens OX=9606 GN=EIF3G PE=1 SV=2	10.991	16	8	4	35.6	20.12	4	EIF3G	15.141	0.00267313	23560.1	18994.1	20311.2	5646.9	286773	299064	328292	295731
FALSE	High	Master Protein	Q9BRJ6	Uncharacterized protein C7orf50 OS=Homo sapiens OX=9606 GN=C7orf50 PE=1 SV=1	10.96	34	10	4	22.1	28.21	4	C7orf50	50.487	3.42289e-06	2693.37	5470.9	3697.36	5621.85	188083	145223	295498	274132
FALSE	High	Master Protein	Q8IWZ3	Ankyrin repeat and KH domain-containing protein 1 OS=Homo sapiens OX=9606 GN=ANKHD1 PE=1 SV=1	10.944	3	11	1	269.3	19.5	5	ANKHD1	1000						225924	246042	210058	218654
FALSE	High	Master Protein	P20042	Eukaryotic translation initiation factor 2 subunit 2 OS=Homo sapiens OX=9606 GN=EIF2S2 PE=1 SV=2	10.85	20	8	4	38.4	19.83	4	EIF2S2	1000						247336	289684	280945	341834
FALSE	High	Master Protein	Q96QV6	Histone H2A type 1-A OS=Homo sapiens OX=9606 GN=H2AC1 PE=1 SV=3	10.832	30	31	1	14.2	75.54	3	H2AC1	1000						268107	283756	254277	224863
FALSE	High	Master Protein	Q6P5R6	60S ribosomal protein L22-like 1 OS=Homo sapiens OX=9606 GN=RPL22L1 PE=1 SV=2	10.797	20	8	2	14.6	16.61	2	RPL22L1	26.978	0.0338378		12129.2	19334.2		499774	420913	380254	405502
FALSE	High	Master Protein	P55060	Exportin-2 OS=Homo sapiens OX=9606 GN=CSE1L PE=1 SV=3	10.756	5	7	4	110.3	17.05	4	CSE1L	1000						138002	152929	159972	112830
FALSE	High	Master Protein	O43809	Cleavage and polyadenylation specificity factor subunit 5 OS=Homo sapiens OX=9606 GN=NUDT21 PE=1 SV=1	10.729	21	9	2	26.2	35.95	2	NUDT21	42.769	0.000225588	3681.43		2431.11	3806.22	142440	148100	189620	167396
FALSE	High	Master Protein	Q12788	Transducin beta-like protein 3 OS=Homo sapiens OX=9606 GN=TBL3 PE=1 SV=2	10.64	6	5	3	89	13.55	3	TBL3	1000						252726	213677	139555	141242
FALSE	High	Master Protein	Q16637	Survival motor neuron protein OS=Homo sapiens OX=9606 GN=SMN2 PE=1 SV=1	10.634	11	10	2	31.8	35.29	2	SMN1; SMN2	150.634	0.0142388		1966.93		2643	343982	310678	360684	342925
FALSE	High	Master Protein	P60891	Ribose-phosphate pyrophosphokinase 1 OS=Homo sapiens OX=9606 GN=PRPS1 PE=1 SV=2	10.61	19	5	2	34.8	18.29	2	PRPS1	1000						277457	299999	312177	257313
FALSE	High	Master Protein	Q9Y4W2	Ribosomal biogenesis protein LAS1L OS=Homo sapiens OX=9606 GN=LAS1L PE=1 SV=2	10.604	7	8	3	83	21.79	3	LAS1L	1000						170997	207887	198245	157764
FALSE	High	Master Protein	P42766	60S ribosomal protein L35 OS=Homo sapiens OX=9606 GN=RPL35 PE=1 SV=2	10.553	26	16	3	14.5	44.09	3	RPL35	111.809	4.62672e-07	29163.8	23575.5	33621.9	25928.8	3.2544e+06	2.81995e+06	2.96301e+06	3.19038e+06
FALSE	High	Master Protein	P07477	Serine protease 1 OS=Homo sapiens OX=9606 GN=PRSS1 PE=1 SV=1	10.44	8	91	1	26.5	311.29	1	PRSS1	1.351	0.0748058	8.83804e+07	8.7819e+07	1.12263e+08	1.03203e+08	1.49746e+08	1.03126e+08	1.55711e+08	1.11157e+08
FALSE	High	Master Protein	Q92973	Transportin-1 OS=Homo sapiens OX=9606 GN=TNPO1 PE=1 SV=2	10.419	6	10	4	102.3	19.26	4	TNPO1	1000						172334	197287	272687	207786
FALSE	High	Master Protein	P18085	ADP-ribosylation factor 4 OS=Homo sapiens OX=9606 GN=ARF4 PE=1 SV=3	10.412	23	14	1	20.5	31.84	3	ARF4	1000						78729.3	85368.1	83559	80336.2
FALSE	High	Master Protein	P29692	Elongation factor 1-delta OS=Homo sapiens OX=9606 GN=EEF1D PE=1 SV=5	10.408	17	8	3	31.1	23.37	3	EEF1D	28.053	0.000122405	6498.08	5741.16	11893.3	10867.9	190933	251380	241832	229811
FALSE	High	Master Protein	Q96I25	Splicing factor 45 OS=Homo sapiens OX=9606 GN=RBM17 PE=1 SV=1	10.394	12	7	4	44.9	15.97	4	RBM17	46.23	0.000293814	8921.32	7784.23	6523.77		330556	361770	359789	359947
FALSE	High	Master Protein	O43347	RNA-binding protein Musashi homolog 1 OS=Homo sapiens OX=9606 GN=MSI1 PE=1 SV=1	10.384	21	13	4	39.1	37.67	4	MSI1	59.755	0.0466002		5723.18	2746.57		241719	232201	281325	187164
FALSE	High	Master Protein	Q14690	Protein RRP5 homolog OS=Homo sapiens OX=9606 GN=PDCD11 PE=1 SV=3	10.306	2	6	3	208.6	14.48	3	PDCD11	1000						123004	126630	147725	140304
FALSE	High	Master Protein	P63208	S-phase kinase-associated protein 1 OS=Homo sapiens OX=9606 GN=SKP1 PE=1 SV=2	10.303	29	14	3	18.6	33.55	3	SKP1	4.047	0.021436	59157.4	83391.6	75535.1	13992	229156	309524	340752	236500
FALSE	High	Master Protein	P62913	60S ribosomal protein L11 OS=Homo sapiens OX=9606 GN=RPL11 PE=1 SV=2	10.246	20	20	3	20.2	45.44	3	RPL11	19.365	5.36132e-05	201827	250267	266179	134077	4.24268e+06	4.38818e+06	5.53891e+06	4.31651e+06
FALSE	High	Master Protein	Q9NSI2	Ribosome biogenesis protein SLX9 homolog OS=Homo sapiens OX=9606 GN=SLX9 PE=1 SV=2	10.182	17	9	3	25.4	22.14	3	SLX9	1000						171150	144806	175041	170653
FALSE	High	Master Protein	Q13162	Peroxiredoxin-4 OS=Homo sapiens OX=9606 GN=PRDX4 PE=1 SV=1	10.091	15	18	2	30.5	25.85	4	PRDX4	41.755	0.000265825	5704.85	4676.34		4554.5	198335	192234	200903	191303
FALSE	High	Master Protein	P62854	40S ribosomal protein S26 OS=Homo sapiens OX=9606 GN=RPS26 PE=1 SV=3	10.082	34	7	3	13	16.1	3	RPS26	85.269	0.000201447	12846	9351.71	22389	22149.5	1.51533e+06	1.36261e+06	1.39704e+06	1.48082e+06
FALSE	High	Master Protein	Q08554	Desmocollin-1 OS=Homo sapiens OX=9606 GN=DSC1 PE=1 SV=2	10.061	5	6	3	99.9	15.16	3	DSC1	0.837	0.147841	182028	140868	176516	285805	162193	104281	139011	161947
FALSE	High	Master Protein	Q6Y7W6	GRB10-interacting GYF protein 2 OS=Homo sapiens OX=9606 GN=GIGYF2 PE=1 SV=1	10.02	5	8	4	150	21.11	4	GIGYF2	16.475	0.00723199	7307.47	3740.15		10541.3	128428	112860	105051	151942
FALSE	High	Master Protein	Q6DN03	Putative histone H2B type 2-C OS=Homo sapiens OX=9606 GN=H2BC20P PE=5 SV=3	9.987	13	19	3	21.5	49.77	3	H2BC20P	1000						2.34884e+06	1.87831e+06	2.03114e+06	1.93019e+06
FALSE	High	Master Protein	P24390	ER lumen protein-retaining receptor 1 OS=Homo sapiens OX=9606 GN=KDELR1 PE=1 SV=1	9.98	14	5	2	24.5	9.15	2	KDELR1	1000						277547	260706	244573	165104
FALSE	High	Master Protein	O60832	H/ACA ribonucleoprotein complex subunit DKC1 OS=Homo sapiens OX=9606 GN=DKC1 PE=1 SV=3	9.962	12	8	4	57.6	15.79	4	DKC1	40.392	8.08545e-07	5108.94	4677.9	4931.51	4900.2	184653	213514	223656	180588
FALSE	High	Master Protein	Q92615	La-related protein 4B OS=Homo sapiens OX=9606 GN=LARP4B PE=1 SV=3	9.941	6	9	3	80.5	24.94	3	LARP4B	27.175	4.23339e-06	8896.82		8257.18		239743	236156	200134	229719
FALSE	High	Master Protein	P28340	DNA polymerase delta catalytic subunit OS=Homo sapiens OX=9606 GN=POLD1 PE=1 SV=2	9.922	6	7	4	123.6	18.93	4	POLD1	1000						56684.3	102438	140793	74390.6
FALSE	High	Master Protein	Q4VCS5	Angiomotin OS=Homo sapiens OX=9606 GN=AMOT PE=1 SV=1	9.915	6	7	4	118	13.13	4	AMOT	1000						78045.4	69215.2	87050.6	90527.5
FALSE	High	Master Protein	P42677	40S ribosomal protein S27 OS=Homo sapiens OX=9606 GN=RPS27 PE=1 SV=3	9.891	30	14	3	9.5	31.39	3	RPS27	361.106	0.0469969	1356.96		4492.13		1.64239e+06	938082	847322	768841
FALSE	High	Master Protein	P61204	ADP-ribosylation factor 3 OS=Homo sapiens OX=9606 GN=ARF3 PE=1 SV=2	9.864	23	12	1	20.6	29.94	3	ARF3	84.725	0.0154741	3893.99		7621.71		578768	300555	633104	368097
FALSE	High	Master Protein	Q96SB4	SRSF protein kinase 1 OS=Homo sapiens OX=9606 GN=SRPK1 PE=1 SV=2	9.825	6	3	3	74.3	8.6	3	SRPK1	1000						35249.3	14550.8	107838
FALSE	High	Master Protein	Q9H2U1	ATP-dependent DNA/RNA helicase DHX36 OS=Homo sapiens OX=9606 GN=DHX36 PE=1 SV=2	9.81	4	9	3	114.7	22.22	3	DHX36	7.776	0.0543605	19128	3380.26		25356.2	152922	133098	180534	144659
FALSE	High	Master Protein	Q6UN15	Pre-mRNA 3'-end-processing factor FIP1 OS=Homo sapiens OX=9606 GN=FIP1L1 PE=1 SV=1	9.799	7	8	3	66.5	22.24	3	FIP1L1	1000						141628	67655.8	133026	140990
FALSE	High	Master Protein	P56182	Ribosomal RNA processing protein 1 homolog A OS=Homo sapiens OX=9606 GN=RRP1 PE=1 SV=1	9.741	12	6	3	52.8	17.18	3	RRP1	19.471	9.43243e-05	5873.66	10807.2		8423.41	212159	126795	125112	231911
FALSE	High	Master Protein	P11387	DNA topoisomerase 1 OS=Homo sapiens OX=9606 GN=TOP1 PE=1 SV=2	9.706	6	5	3	90.7	13.12	3	TOP1	1000						183929	255182	205839	215985
FALSE	High	Master Protein	Q9UNM6	26S proteasome non-ATPase regulatory subunit 13 OS=Homo sapiens OX=9606 GN=PSMD13 PE=1 SV=2	9.69	14	8	4	42.9	17.94	4	PSMD13	140.097	1.27627e-06	2707.82	2658.71	4047.72	2795.91	371546	337597	399932	407764
FALSE	High	Master Protein	Q13868	Exosome complex component RRP4 OS=Homo sapiens OX=9606 GN=EXOSC2 PE=1 SV=2	9.625	19	6	3	32.8	12.46	3	EXOSC2	14.603	3.44854e-08	10367.1	9229.05	9104.3	8221.97	148800	116291	127259	140797
FALSE	High	Master Protein	Q13595	Transformer-2 protein homolog alpha OS=Homo sapiens OX=9606 GN=TRA2A PE=1 SV=1	9.589	11	13	3	32.7	20.38	3	TRA2A	1000						416927	399524	563142	477494
FALSE	High	Master Protein	Q99986	Serine/threonine-protein kinase VRK1 OS=Homo sapiens OX=9606 GN=VRK1 PE=1 SV=1	9.584	10	5	3	45.4	14.45	3	VRK1	12.679	0.274832	42895.8	4087.4			161646	122109	216039	174371
FALSE	High	Master Protein	Q14681	BTB/POZ domain-containing protein KCTD2 OS=Homo sapiens OX=9606 GN=KCTD2 PE=1 SV=3	9.582	24	5	3	28.5	15.46	3	KCTD2	6.667	0.00677394	12400.1	6994.39	11278.7	8808.7	20396.4	68446	66900.5	66002.3
FALSE	High	Master Protein	Q14204	Cytoplasmic dynein 1 heavy chain 1 OS=Homo sapiens OX=9606 GN=DYNC1H1 PE=1 SV=5	9.575	1	6	4	532.1	11.16	4	DYNC1H1	8.735	0.000374907		12720.1	8598.19	15737	76267	92659.9	158026	133237
FALSE	High	Master Protein	Q9Y5S9	RNA-binding protein 8A OS=Homo sapiens OX=9606 GN=RBM8A PE=1 SV=1	9.559	27	13	3	19.9	31.99	3	RBM8A	36.631	0.0222987	14495.8	20851.6	2693.73		546469	380576	572536	515956
FALSE	High	Master Protein	Q93009	Ubiquitin carboxyl-terminal hydrolase 7 OS=Homo sapiens OX=9606 GN=USP7 PE=1 SV=2	9.558	4	7	3	128.2	15.98	3	USP7	1000						68490.6	56984.4	127311	109795
FALSE	High	Master Protein	P46379	Large proline-rich protein BAG6 OS=Homo sapiens OX=9606 GN=BAG6 PE=1 SV=2	9.421	5	8	4	119.3	17.49	4	BAG6	1000						168539	213522	207507	208186
FALSE	High	Master Protein	Q9BRP8	Partner of Y14 and mago OS=Homo sapiens OX=9606 GN=PYM1 PE=1 SV=1	9.339	29	7	3	22.6	18.81	3	PYM1	1000						180952	237654	244377	199134
FALSE	High	Master Protein	Q92688	Acidic leucine-rich nuclear phosphoprotein 32 family member B OS=Homo sapiens OX=9606 GN=ANP32B PE=1 SV=1	9.33	13	9	3	28.8	23.14	3	ANP32B	17.215	4.93036e-07	16080.5	17324.7	13873.3	14287.8	241928	258746	271293	263164
FALSE	High	Master Protein	P35268	60S ribosomal protein L22 OS=Homo sapiens OX=9606 GN=RPL22 PE=1 SV=2	9.302	19	10	2	14.8	29.45	2	RPL22	83.109	0.00314226	7999.58	28627.8	45512.5	4546.24	1.68141e+06	1186739	1.26266e+06	1.25275e+06
FALSE	High	Master Protein	Q5D862	Filaggrin-2 OS=Homo sapiens OX=9606 GN=FLG2 PE=1 SV=1	9.276	1	15	2	247.9	38.89	2	FLG2	1.015	0.625811	658585	234138	720799	618566	631324	423697	707528	664788
FALSE	High	Master Protein	P28074	Proteasome subunit beta type-5 OS=Homo sapiens OX=9606 GN=PSMB5 PE=1 SV=3	9.235	16	9	3	28.5	25.81	3	PSMB5	21.711	0.000274856	7434.68	5538.21	16050.8	14499.2	167417	196366	728588	258757
FALSE	High	Master Protein	P51617	Interleukin-1 receptor-associated kinase 1 OS=Homo sapiens OX=9606 GN=IRAK1 PE=1 SV=2	9.229	7	5	3	76.5	14.51	3	IRAK1	1000						88887.3	102329	92123.2	105708
FALSE	High	Master Protein	P06493	Cyclin-dependent kinase 1 OS=Homo sapiens OX=9606 GN=CDK1 PE=1 SV=3	9.152	17	11	3	34.1	28.49	4	CDK1	36.83	7.61981e-09	16696.1	18447.9	15159.4	18752.8	644614	648144	608850	719805
FALSE	High	Master Protein	P42167	Lamina-associated polypeptide 2, isoforms beta/gamma OS=Homo sapiens OX=9606 GN=TMPO PE=1 SV=2	9.142	6	5	2	50.6	13.37	2	TMPO	1000						141433	118964	162521	40715.1
FALSE	High	Master Protein	P22314	Ubiquitin-like modifier-activating enzyme 1 OS=Homo sapiens OX=9606 GN=UBA1 PE=1 SV=3	9.117	4	8	3	117.8	18.01	3	UBA1	1000						71131.5	89211.7	83314.4	111356
FALSE	High	Master Protein	Q96JK2	DDB1- and CUL4-associated factor 5 OS=Homo sapiens OX=9606 GN=DCAF5 PE=1 SV=2	9.053	6	9	4	103.9	17.15	4	DCAF5	3.835	0.000107506	64829.1	48840.6	66208.9	76742.6	221243	247613	278678	254896
FALSE	High	Master Protein	Q92621	Nuclear pore complex protein Nup205 OS=Homo sapiens OX=9606 GN=NUP205 PE=1 SV=3	8.988	2	9	4	227.8	12.19	4	NUP205	1000						70918.7	95911	65001.9	70733.2
FALSE	High	Master Protein	P31948	Stress-induced-phosphoprotein 1 OS=Homo sapiens OX=9606 GN=STIP1 PE=1 SV=1	8.942	9	6	4	62.6	12.31	4	STIP1	1000						163428	84046.3	231976	195626
FALSE	High	Master Protein	Q9NP72	Ras-related protein Rab-18 OS=Homo sapiens OX=9606 GN=RAB18 PE=1 SV=1	8.93	21	10	3	23	24.98	3	RAB18	1000						227620	217842	183290	246127
FALSE	High	Master Protein	O94906	Pre-mRNA-processing factor 6 OS=Homo sapiens OX=9606 GN=PRPF6 PE=1 SV=1	8.889	4	10	3	106.9	22.06	3	PRPF6	1000						189208	204745	249172	252130
FALSE	High	Master Protein	O95486	Protein transport protein Sec24A OS=Homo sapiens OX=9606 GN=SEC24A PE=1 SV=2	8.881	4	3	3	119.7	8.71	3	SEC24A	16.89	0.000526365	4667.76			4519.49	89685.9	43227.3	90988.5	67099.2
FALSE	High	Master Protein	Q58WW2	DDB1- and CUL4-associated factor 6 OS=Homo sapiens OX=9606 GN=DCAF6 PE=1 SV=1	8.683	7	7	4	96.2	13.45	4	DCAF6	4.514	0.00449177	50238.7	51026.3	26014.7	69983.2	218301	227769	229313	236430
FALSE	High	Master Protein	Q99700	Ataxin-2 OS=Homo sapiens OX=9606 GN=ATXN2 PE=1 SV=2	8.675	3	6	3	140.2	12.49	4	ATXN2	1000						133993	91169.7	128901	138070
FALSE	High	Master Protein	P52294	Importin subunit alpha-5 OS=Homo sapiens OX=9606 GN=KPNA1 PE=1 SV=3	8.58	5	5	2	60.2	14.62	2	KPNA1	1000						109818	118654	129746	48963.3
FALSE	High	Master Protein	P41091	Eukaryotic translation initiation factor 2 subunit 3 OS=Homo sapiens OX=9606 GN=EIF2S3 PE=1 SV=3	8.573	7	7	2	51.1	20.74	2	EIF2S3	35.6	1.43777e-07	6535.1	4746.72	4790.54	4351.91	161339	152856	178624	209627
FALSE	High	Master Protein	Q12874	Splicing factor 3A subunit 3 OS=Homo sapiens OX=9606 GN=SF3A3 PE=1 SV=1	8.548	11	5	3	58.8	14.99	3	SF3A3	1000						145996	128988	159358	129254
FALSE	High	Master Protein	Q92616	eIF-2-alpha kinase activator GCN1 OS=Homo sapiens OX=9606 GN=GCN1 PE=1 SV=7	8.475	1	10	3	292.5	23.87	3	GCN1	1000						69744.5	60669.5	107729	73959.1
FALSE	High	Master Protein	Q99459	Cell division cycle 5-like protein OS=Homo sapiens OX=9606 GN=CDC5L PE=1 SV=2	8.47	4	7	2	92.2	18.44	2	CDC5L	1000						67060.3	145881	81587.8	164997
FALSE	High	Master Protein	P47914	60S ribosomal protein L29 OS=Homo sapiens OX=9606 GN=RPL29 PE=1 SV=2	8.406	14	14	2	17.7	35.97	2	RPL29	72.416	7.3548e-07	41221.9	32848.5	40470.8	50517.7	2.62922e+06	3.16341e+06	2.84001e+06	3.08052e+06
FALSE	High	Master Protein	Q96C92	Endosome-associated-trafficking regulator 1 OS=Homo sapiens OX=9606 GN=ENTR1 PE=1 SV=3	8.369	12	5	3	47.9	12.45	3	ENTR1	1000						140428	175280	175037	124021
FALSE	High	Master Protein	Q9BUQ8	Probable ATP-dependent RNA helicase DDX23 OS=Homo sapiens OX=9606 GN=DDX23 PE=1 SV=3	8.281	4	5	3	95.5	9.34	3	DDX23	1000						138132	143213	268216	212901
FALSE	High	Master Protein	Q15427	Splicing factor 3B subunit 4 OS=Homo sapiens OX=9606 GN=SF3B4 PE=1 SV=1	8.271	9	7	2	44.4	19.67	2	SF3B4	1000						196390	198382	194515	239326
FALSE	High	Master Protein	P56537	Eukaryotic translation initiation factor 6 OS=Homo sapiens OX=9606 GN=EIF6 PE=1 SV=1	8.251	17	8	2	26.6	23.45	2	EIF6	1000						110908	52106.5	86219	82233.8
FALSE	High	Master Protein	P60660	Myosin light polypeptide 6 OS=Homo sapiens OX=9606 GN=MYL6 PE=1 SV=2	8.198	20	6	3	16.9	10.49	3	MYL6	43.509	0.000225817	3844.14	10500.9	12612.2	4146.7	155108	306901	322347	268587
FALSE	High	Master Protein	P10155	RNA-binding protein RO60 OS=Homo sapiens OX=9606 GN=RO60 PE=1 SV=2	8.165	4	8	2	60.6	22.23	2	RO60	2.375	0.000298883	64630.8	66783.8	63969.6	87737.6	151630	144859	176684	160538
FALSE	High	Master Protein	P27824	Calnexin OS=Homo sapiens OX=9606 GN=CANX PE=1 SV=2	8.124	5	6	2	67.5	20.36	2	CANX	1000						83347.4	100920	107120	94610.2
FALSE	High	Master Protein	Q16576	Histone-binding protein RBBP7 OS=Homo sapiens OX=9606 GN=RBBP7 PE=1 SV=1	8.053	9	5	1	47.8	17.31	2	RBBP7	1000						73357.1	75468.4	82714.5	75882.8
FALSE	High	Master Protein	Q9BVI4	Nucleolar complex protein 4 homolog OS=Homo sapiens OX=9606 GN=NOC4L PE=1 SV=1	8.028	7	5	2	58.4	12.2	2	NOC4L	1000						129986	118196	118511	93334.9
FALSE	High	Master Protein	Q9Y4E8	Ubiquitin carboxyl-terminal hydrolase 15 OS=Homo sapiens OX=9606 GN=USP15 PE=1 SV=3	8.021	2	3	2	112.3	6.91	2	USP15	9.694	0.000179231	9747.82	6450.21	7703.14	14942.5	77665	71864.9	112741	90851.6
FALSE	High	Master Protein	O00767	Stearoyl-CoA desaturase OS=Homo sapiens OX=9606 GN=SCD PE=1 SV=2	7.982	11	5	2	41.5	14.81	2	SCD	1000						102046	109496	116733	102640
FALSE	High	Master Protein	P42771	Cyclin-dependent kinase inhibitor 2A OS=Homo sapiens OX=9606 GN=CDKN2A PE=1 SV=2	7.979	19	6	2	16.5	16.07	2	CDKN2A	1000						140613	127898	140205	141640
FALSE	High	Master Protein	Q9NPD3	Exosome complex component RRP41 OS=Homo sapiens OX=9606 GN=EXOSC4 PE=1 SV=3	7.942	9	7	2	26.4	18.83	2	EXOSC4	7.81	1.21648e-06	16928.5	21239.1	21735.1	20817.6	153547	160948	167554	178284
FALSE	High	Master Protein	O60762	Dolichol-phosphate mannosyltransferase subunit 1 OS=Homo sapiens OX=9606 GN=DPM1 PE=1 SV=1	7.915	19	9	3	29.6	23.91	3	DPM1	1000						208527	127979	258367	245704
FALSE	High	Master Protein	Q9NTJ3	Structural maintenance of chromosomes protein 4 OS=Homo sapiens OX=9606 GN=SMC4 PE=1 SV=2	7.895	3	4	3	147.1	10.94	3	SMC4	1000						48213.7	44608.7	40518.2	61793.7
FALSE	High	Master Protein	P55036	26S proteasome non-ATPase regulatory subunit 4 OS=Homo sapiens OX=9606 GN=PSMD4 PE=1 SV=1	7.797	11	6	2	40.7	17.42	2	PSMD4	1000						207532	204742	240574	216054
FALSE	High	Master Protein	Q15637	Splicing factor 1 OS=Homo sapiens OX=9606 GN=SF1 PE=1 SV=4	7.779	8	5	3	68.3	13.54	3	SF1	1000						67028.3	65371.1	26953.7	74531.6
FALSE	High	Master Protein	Q96I24	Far upstream element-binding protein 3 OS=Homo sapiens OX=9606 GN=FUBP3 PE=1 SV=2	7.778	6	5	2	61.6	14.56	2	FUBP3	12.212	1.94963e-07	11832.3	8729.42	9177.52	10369.5	103030	123591	114830	135395
FALSE	High	Master Protein	Q15428	Splicing factor 3A subunit 2 OS=Homo sapiens OX=9606 GN=SF3A2 PE=1 SV=2	7.763	7	4	2	49.2	13.63	2	SF3A2	1000						139593	120312	119538	118660
FALSE	High	Master Protein	Q15370	Elongin-B OS=Homo sapiens OX=9606 GN=ELOB PE=1 SV=1	7.747	15	6	3	13.1	10.59	3	ELOB	4.673	0.0158115	139191	214333	236988	47652.9	809170	804935	899861	761492
FALSE	High	Master Protein	Q9Y4R8	Telomere length regulation protein TEL2 homolog OS=Homo sapiens OX=9606 GN=TELO2 PE=1 SV=2	7.717	5	5	3	91.7	11.75	3	TELO2	26.491	0.00144312	3971.94	12671.9	4104.99	3898.02	84692.3	103527	110699	110526
FALSE	High	Master Protein	Q9UI26	Importin-11 OS=Homo sapiens OX=9606 GN=IPO11 PE=1 SV=1	7.703	4	3	3	112.5	7.41	3	IPO11	1.929	0.000655012	69658.8	64552	85578.3	89052.1	140372	157998	176400	130392
FALSE	High	Master Protein	Q9UHW5	GPN-loop GTPase 3 OS=Homo sapiens OX=9606 GN=GPN3 PE=1 SV=2	7.686	12	14	2	32.7	36.2	2	GPN3	1000						302319	304811	360557	380187
FALSE	High	Master Protein	O14950	Myosin regulatory light chain 12B OS=Homo sapiens OX=9606 GN=MYL12B PE=1 SV=2	7.684	18	8	3	19.8	17.08	3	MYL12B	1000						135601	137511	161860	154063
FALSE	High	Master Protein	Q96K37	Solute carrier family 35 member E1 OS=Homo sapiens OX=9606 GN=SLC35E1 PE=1 SV=2	7.655	6	7	1	44.7	18.59	1	SLC35E1	1000						101461	108759	88397.7	101030
FALSE	High	Master Protein	Q9BWF3	RNA-binding protein 4 OS=Homo sapiens OX=9606 GN=RBM4 PE=1 SV=1	7.601	15	8	2	40.3	20.28	3	RBM4	93.391	1.48559e-06	1735.01			1875.75	142204	171152	167176	169792
FALSE	High	Master Protein	P02545	Prelamin-A/C OS=Homo sapiens OX=9606 GN=LMNA PE=1 SV=1	7.577	7	4	3	74.1	9.77	3	LMNA	1000						100098	83283.1	44742.3	74651.1
FALSE	High	Master Protein	Q14444	Caprin-1 OS=Homo sapiens OX=9606 GN=CAPRIN1 PE=1 SV=2	7.564	4	7	3	78.3	14.71	3	CAPRIN1	21.949	0.000392659	17993	6711.68	10353.2	18729.4	316160	360925	242901	283864
FALSE	High	Master Protein	Q9HCC0	Methylcrotonoyl-CoA carboxylase beta chain, mitochondrial OS=Homo sapiens OX=9606 GN=MCCC2 PE=1 SV=1	7.561	12	5	3	61.3	13.1	3	MCCC2	6.95	0.0268916	18969.3			11559.5	76381.7	121663	149603	87066.1
FALSE	High	Master Protein	Q01844	RNA-binding protein EWS OS=Homo sapiens OX=9606 GN=EWSR1 PE=1 SV=1	7.532	6	8	2	68.4	18.7	2	EWSR1	13.811	1.08386e-05	25920.9	18626.8	23770.8	27186	321980	334159	372869	351736
FALSE	High	Master Protein	P83731	60S ribosomal protein L24 OS=Homo sapiens OX=9606 GN=RPL24 PE=1 SV=1	7.532	13	16	2	17.8	42.14	2	RPL24	401.089	2.31409e-05	7351.21	5461.75	6880.59	6582.73	2.04659e+06	1.6392e+06	3.65269e+06	3.56026e+06
FALSE	High	Master Protein	P06702	Protein S100-A9 OS=Homo sapiens OX=9606 GN=S100A9 PE=1 SV=1	7.517	13	7	1	13.2	18.17	1	S100A9	2.339	0.0591635	53426.2	22422.2	89643.9	86508.5	200671	125975
FALSE	High	Master Protein	P26196	Probable ATP-dependent RNA helicase DDX6 OS=Homo sapiens OX=9606 GN=DDX6 PE=1 SV=2	7.506	9	5	3	54.4	13.29	3	DDX6	9.19	4.46825e-05	16470	12513.6	13006.8	20463	134964	131891	163934	134047
FALSE	High	Master Protein	P48556	26S proteasome non-ATPase regulatory subunit 8 OS=Homo sapiens OX=9606 GN=PSMD8 PE=1 SV=2	7.492	9	8	3	39.6	17.12	3	PSMD8	1000						149993	299465	378892	231153
FALSE	High	Master Protein	O76021	Ribosomal L1 domain-containing protein 1 OS=Homo sapiens OX=9606 GN=RSL1D1 PE=1 SV=3	7.488	5	4	2	54.9	10.61	2	RSL1D1	1000						193187	221678	260719	224657
FALSE	High	Master Protein	Q7Z417	FMR1-interacting protein NUFIP2 OS=Homo sapiens OX=9606 GN=NUFIP2 PE=1 SV=1	7.438	9	7	4	76.1	12.56	4	NUFIP2	4.817	0.00250865	27392.8	38064.6	55363.1	65908.4	177830	225947	231019	216453
FALSE	High	Master Protein	Q14157	Ubiquitin-associated protein 2-like OS=Homo sapiens OX=9606 GN=UBAP2L PE=1 SV=2	7.39	5	7	3	114.5	18.55	3	UBAP2L	1000						94337.9	80178.6	116135	123945
FALSE	High	Master Protein	Q13247	Serine/arginine-rich splicing factor 6 OS=Homo sapiens OX=9606 GN=SRSF6 PE=1 SV=2	7.389	6	8	1	39.6	21.5	2	SRSF6	1000						130913	114752	149565	105655
FALSE	High	Master Protein	Q5QJE6	Deoxynucleotidyltransferase terminal-interacting protein 2 OS=Homo sapiens OX=9606 GN=DNTTIP2 PE=1 SV=2	7.378	4	5	2	84.4	11.16	2	DNTTIP2	1000						50094.6	79493.4	78097.6	91216.1
FALSE	High	Master Protein	O14980	Exportin-1 OS=Homo sapiens OX=9606 GN=XPO1 PE=1 SV=1	7.375	4	5	3	123.3	12.84	3	XPO1	1000						73152.8	126973	121481	133947
FALSE	High	Master Protein	Q5RKV6	Exosome complex component MTR3 OS=Homo sapiens OX=9606 GN=EXOSC6 PE=1 SV=1	7.341	11	5	2	28.2	13.96	2	EXOSC6	1000						53316.3	71642.2	57752.8	58040.4
FALSE	High	Master Protein	O00303	Eukaryotic translation initiation factor 3 subunit F OS=Homo sapiens OX=9606 GN=EIF3F PE=1 SV=1	7.339	10	6	2	37.5	17.34	2	EIF3F	1000						74871.3	72358	105704	61518.8
FALSE	High	Master Protein	P63173	60S ribosomal protein L38 OS=Homo sapiens OX=9606 GN=RPL38 PE=1 SV=2	7.264	34	8	2	8.2	17.67	2	RPL38	15.25	0.0815389		8586.55	27042.1		608693	231108	233675	230582
FALSE	High	Master Protein	Q9NZ01	Very-long-chain enoyl-CoA reductase OS=Homo sapiens OX=9606 GN=TECR PE=1 SV=1	7.225	7	5	2	36	15.01	2	TECR	1000						253329	282117	300184	318148
FALSE	High	Master Protein	Q8TDN6	Ribosome biogenesis protein BRX1 homolog OS=Homo sapiens OX=9606 GN=BRIX1 PE=1 SV=2	7.214	8	4	2	41.4	12.29	2	BRIX1	1000						100958	129065	155375	129215
FALSE	High	Master Protein	P30041	Peroxiredoxin-6 OS=Homo sapiens OX=9606 GN=PRDX6 PE=1 SV=3	7.209	14	5	2	25	15.66	2	PRDX6	1000						140114	19289.9	197262	183185
FALSE	High	Master Protein	Q12769	Nuclear pore complex protein Nup160 OS=Homo sapiens OX=9606 GN=NUP160 PE=1 SV=3	7.209	3	3	3	162	7.71	3	NUP160	1000						34580.1	35881.2	41227.5	40419.2
FALSE	High	Master Protein	O75494	Serine/arginine-rich splicing factor 10 OS=Homo sapiens OX=9606 GN=SRSF10 PE=1 SV=1	7.193	10	7	2	31.3	19.13	2	SRSF10	5.738	8.69181e-06	33895.1	34605.5		28283.4	160866	197348	221255	191661
FALSE	High	Master Protein	P25787	Proteasome subunit alpha type-2 OS=Homo sapiens OX=9606 GN=PSMA2 PE=1 SV=2	7.172	15	8	2	25.9	22.68	2	PSMA2	1000						126695	114847	132234	115006
FALSE	High	Master Protein	Q9BXP5	Serrate RNA effector molecule homolog OS=Homo sapiens OX=9606 GN=SRRT PE=1 SV=1	7.141	3	6	2	100.6	12.79	2	SRRT	1000						104417	76535.2	102410	90105.6
FALSE	High	Master Protein	P16615	Sarcoplasmic/endoplasmic reticulum calcium ATPase 2 OS=Homo sapiens OX=9606 GN=ATP2A2 PE=1 SV=1	7.077	6	5	3	114.7	14.16	3	ATP2A2	1000						69986.7	78546.2	77651.6	69378.2
FALSE	High	Master Protein	Q96A72	Protein mago nashi homolog 2 OS=Homo sapiens OX=9606 GN=MAGOHB PE=1 SV=1	7.061	14	7	2	17.3	16.74	2	MAGOHB	27.72	0.000384457		8796.44	7782.19		221995	223874	234959	267986
FALSE	High	Master Protein	Q13155	Aminoacyl tRNA synthase complex-interacting multifunctional protein 2 OS=Homo sapiens OX=9606 GN=AIMP2 PE=1 SV=2	7.043	17	5	3	35.3	13.9	3	AIMP2	44.279	5.53578e-07	3417.35	3784.65	4384.03		134886	183507	160120	175389
FALSE	High	Master Protein	Q14684	Ribosomal RNA processing protein 1 homolog B OS=Homo sapiens OX=9606 GN=RRP1B PE=1 SV=3	7.033	4	6	2	84.4	13.6	2	RRP1B	1000						69567.9	78662.9	110668	97073.7
FALSE	High	Master Protein	O00541	Pescadillo homolog OS=Homo sapiens OX=9606 GN=PES1 PE=1 SV=1	7.026	8	3	3	68	6.31	3	PES1	1000						53504.8	98218.9	83763.3	106804
FALSE	High	Master Protein	Q8NE71	ATP-binding cassette sub-family F member 1 OS=Homo sapiens OX=9606 GN=ABCF1 PE=1 SV=2	7.002	4	6	3	95.9	13.19	3	ABCF1	1000						183125	190173	159200	180135
FALSE	High	Master Protein	P51665	26S proteasome non-ATPase regulatory subunit 7 OS=Homo sapiens OX=9606 GN=PSMD7 PE=1 SV=2	6.991	9	5	2	37	13.53	2	PSMD7	1000						106608	146907	142115	158838
FALSE	High	Master Protein	Q02543	60S ribosomal protein L18a OS=Homo sapiens OX=9606 GN=RPL18A PE=1 SV=2	6.989	15	8	3	20.7	17.28	3	RPL18A	262.244	1.6773e-06	6596.62	7515.73			1.67974e+06	1.84358e+06	2.78016e+06	1.84944e+06
FALSE	High	Master Protein	P62244	40S ribosomal protein S15a OS=Homo sapiens OX=9606 GN=RPS15A PE=1 SV=2	6.974	18	8	2	14.8	20.86	2	RPS15A	45.96	0.0110324	2672.42	9281.18	15513.1		666821	382137	476156	349577
FALSE	High	Master Protein	Q99848	Probable rRNA-processing protein EBP2 OS=Homo sapiens OX=9606 GN=EBNA1BP2 PE=1 SV=2	6.948	12	5	2	34.8	14.52	2	EBNA1BP2	1000						129432	121927	126357	117638
FALSE	High	Master Protein	Q9NPH2	Inositol-3-phosphate synthase 1 OS=Homo sapiens OX=9606 GN=ISYNA1 PE=1 SV=1	6.933	7	6	2	61	13.78	2	ISYNA1	1000						46378.5	56386.5	32917.9	60693.2
FALSE	High	Master Protein	P23526	Adenosylhomocysteinase OS=Homo sapiens OX=9606 GN=AHCY PE=1 SV=4	6.896	6	8	2	47.7	20.36	2	AHCY	37.051	0.000208369	5931.5	5487.36	10160	14102.3	330395	231366	278285	297282
FALSE	High	Master Protein	Q01082	Spectrin beta chain, non-erythrocytic 1 OS=Homo sapiens OX=9606 GN=SPTBN1 PE=1 SV=2	6.893	1	7	2	274.4	15.96	2	SPTBN1	1000						52488	46828.9	51888.6	53596.7
FALSE	High	Master Protein	P63241	Eukaryotic translation initiation factor 5A-1 OS=Homo sapiens OX=9606 GN=EIF5A PE=1 SV=2	6.893	23	4	2	16.8	11.48	2	EIF5A	1000						75022.3	73636	72528.4	62298.9
FALSE	High	Master Protein	P12268	Inosine-5'-monophosphate dehydrogenase 2 OS=Homo sapiens OX=9606 GN=IMPDH2 PE=1 SV=2	6.835	3	4	1	55.8	11.37	1	IMPDH2	1000						21580.9	25907.9	24926.6	20405
FALSE	High	Master Protein	Q14151	Scaffold attachment factor B2 OS=Homo sapiens OX=9606 GN=SAFB2 PE=1 SV=1	6.826	8	5	1	107.4	10.21	3	SAFB2	1000						84262	49986.5	68090	52045.1
FALSE	High	Master Protein	P55769	NHP2-like protein 1 OS=Homo sapiens OX=9606 GN=SNU13 PE=1 SV=3	6.825	16	6	2	14.2	13.85	2	SNU13	1000						190127	151612	131623	72056.5
FALSE	High	Master Protein	Q71RC2	La-related protein 4 OS=Homo sapiens OX=9606 GN=LARP4 PE=1 SV=3	6.819	3	5	2	80.5	9.53	2	LARP4	18.404	3.74876e-06	5464.75	4367.05		4131.42	72511.4	63132.9	89083.4	92493.6
FALSE	High	Master Protein	Q9BVJ6	U3 small nucleolar RNA-associated protein 14 homolog A OS=Homo sapiens OX=9606 GN=UTP14A PE=1 SV=1	6.817	3	6	2	87.9	13.88	2	UTP14A	1000						69076.5	58929.7	68594.3	62434.5
FALSE	High	Master Protein	Q7Z2W4	Zinc finger CCCH-type antiviral protein 1 OS=Homo sapiens OX=9606 GN=ZC3HAV1 PE=1 SV=3	6.795	5	8	3	101.4	18.86	3	ZC3HAV1	1000						46088.7	68987.6	83571.4	76750.6
FALSE	High	Master Protein	P49207	60S ribosomal protein L34 OS=Homo sapiens OX=9606 GN=RPL34 PE=1 SV=3	6.759	15	10	3	13.3	20.49	3	RPL34	144.705	4.6385e-05	7174.66	10073.4	8874.29	20450.8	1.69092e+06	1.11684e+06	1.45492e+06	1.28657e+06
FALSE	High	Master Protein	O00505	Importin subunit alpha-4 OS=Homo sapiens OX=9606 GN=KPNA3 PE=1 SV=2	6.715	5	5	2	57.8	11.54	2	KPNA3	28.569	0.00103478	3053.8	3776.37			91339.5	83464.1	103048	119453
FALSE	High	Master Protein	P11802	Cyclin-dependent kinase 4 OS=Homo sapiens OX=9606 GN=CDK4 PE=1 SV=2	6.709	7	5	1	33.7	13.1	2	CDK4	1000						54108.7	45010.1	51641.5	59902.5
FALSE	High	Master Protein	P61962	DDB1- and CUL4-associated factor 7 OS=Homo sapiens OX=9606 GN=DCAF7 PE=1 SV=1	6.704	8	7	2	38.9	18.27	2	DCAF7	22.749	8.43906e-09	6967.2	8213.46	7624.13	8647.19	213208	167959	177260	182815
FALSE	High	Master Protein	Q14011	Cold-inducible RNA-binding protein OS=Homo sapiens OX=9606 GN=CIRBP PE=1 SV=1	6.698	15	6	2	18.6	15.46	2	CIRBP	1000						191677	221376	232647	248247
FALSE	High	Master Protein	Q9BW61	DET1- and DDB1-associated protein 1 OS=Homo sapiens OX=9606 GN=DDA1 PE=1 SV=1	6.682	27	2	2	11.8	2.47	2	DDA1	5.404	0.0591974	2932.19	12546.1	16840		79122	67906.5	67695.3	65980.8
FALSE	High	Master Protein	P81605	Dermcidin OS=Homo sapiens OX=9606 GN=DCD PE=1 SV=2	6.679	20	17	2	11.3	38.68	2	DCD	1.039	0.531552	514728	223333	823487	774853	692615	647647	664923	576430
FALSE	High	Master Protein	P55072	Transitional endoplasmic reticulum ATPase OS=Homo sapiens OX=9606 GN=VCP PE=1 SV=4	6.665	4	7	3	89.3	12.66	3	VCP	9.816	0.0161809	6042.8		17228.4	16230.4	157397	152458	172249	161266
FALSE	High	Master Protein	Q16630	Cleavage and polyadenylation specificity factor subunit 6 OS=Homo sapiens OX=9606 GN=CPSF6 PE=1 SV=2	6.651	5	7	2	59.2	17.38	2	CPSF6	1000						220341	181365	206895	196493
FALSE	High	Master Protein	P61163	Alpha-centractin OS=Homo sapiens OX=9606 GN=ACTR1A PE=1 SV=1	6.63	5	3	1	42.6	8.7	1	ACTR1A	1000						17921.2	21291.2	22195.2	31319.2
FALSE	High	Master Protein	Q9BU76	Multiple myeloma tumor-associated protein 2 OS=Homo sapiens OX=9606 GN=MMTAG2 PE=1 SV=1	6.617	9	7	2	29.4	16.36	2	MMTAG2	1000						153433	140635	129688	132538
FALSE	High	Master Protein	Q9UBS4	DnaJ homolog subfamily B member 11 OS=Homo sapiens OX=9606 GN=DNAJB11 PE=1 SV=1	6.61	9	6	2	40.5	14.15	2	DNAJB11	1000						97413.8	87909.1	63136.5	90353.7
FALSE	High	Master Protein	P28482	Mitogen-activated protein kinase 1 OS=Homo sapiens OX=9606 GN=MAPK1 PE=1 SV=3	6.597	9	8	3	41.4	17.19	3	MAPK1	1000						416994	324347	280566	392287
FALSE	High	Master Protein	P05089	Arginase-1 OS=Homo sapiens OX=9606 GN=ARG1 PE=1 SV=2	6.597	10	6	2	34.7	19.69	2	ARG1	0.84	0.330126	118291	88926.8	106762	153862	136270	85351.7	38059.4	104388
FALSE	High	Master Protein	P62318	Small nuclear ribonucleoprotein Sm D3 OS=Homo sapiens OX=9606 GN=SNRPD3 PE=1 SV=1	6.596	15	21	2	13.9	51	2	SNRPD3	201.871	0.00174821	20128.2	30296.2	54198.4	4604.98	5.70543e+06	4827320	4.94812e+06	5.02227e+06
FALSE	High	Master Protein	Q9UKF6	Cleavage and polyadenylation specificity factor subunit 3 OS=Homo sapiens OX=9606 GN=CPSF3 PE=1 SV=1	6.548	6	2	2	77.4	5.9	2	CPSF3	1000						123642	48568.5	101683	48526
FALSE	High	Master Protein	Q9Y383	Putative RNA-binding protein Luc7-like 2 OS=Homo sapiens OX=9606 GN=LUC7L2 PE=1 SV=2	6.49	9	5	3	46.5	11.17	3	LUC7L2	39.082	3.6509e-07	5076.66	4197.2	6344.44	5768.67	206670	216434	172814	220009
FALSE	High	Master Protein	Q92522	Histone H1.10 OS=Homo sapiens OX=9606 GN=H1-10 PE=1 SV=1	6.487	13	8	2	22.5	20.21	2	H1-10	1000						167209	152321	165583	182370
FALSE	High	Master Protein	Q9NVP1	ATP-dependent RNA helicase DDX18 OS=Homo sapiens OX=9606 GN=DDX18 PE=1 SV=2	6.477	3	6	2	75.4	15.56	2	DDX18	23.861	6.09346e-06	7457.92	9968.46		8339.76	167373	216560	218265	182848
FALSE	High	Master Protein	P19367	Hexokinase-1 OS=Homo sapiens OX=9606 GN=HK1 PE=1 SV=3	6.466	3	6	3	102.4	12.27	3	HK1	1000						95403.1	115983	109264	155826
FALSE	High	Master Protein	P78344	Eukaryotic translation initiation factor 4 gamma 2 OS=Homo sapiens OX=9606 GN=EIF4G2 PE=1 SV=1	6.454	4	5	3	102.3	9.21	3	EIF4G2	1000						31639.6	34334.6	47695.1	39799.4
FALSE	High	Master Protein	Q9UK99	F-box only protein 3 OS=Homo sapiens OX=9606 GN=FBXO3 PE=1 SV=3	6.434	5	4	2	54.5	10.67	2	FBXO3	1000						47614	54400	56223.5	48931.9
FALSE	High	Master Protein	Q7Z3Z0	Keratin, type I cytoskeletal 25 OS=Homo sapiens OX=9606 GN=KRT25 PE=1 SV=1	6.392	6	20	1	49.3	37.44	3	KRT25
FALSE	High	Master Protein	Q5T3I0	G patch domain-containing protein 4 OS=Homo sapiens OX=9606 GN=GPATCH4 PE=1 SV=2	6.37	6	3	2	50.4	7.66	2	GPATCH4	15.98	0.00198769	4279.36	3792.83	11136.4	11599.3	106629	114128	95387.4	128949
FALSE	High	Master Protein	Q13561	Dynactin subunit 2 OS=Homo sapiens OX=9606 GN=DCTN2 PE=1 SV=4	6.364	8	4	2	44.2	10.71	2	DCTN2	1000							24858.5	34059.5	34012.6
FALSE	High	Master Protein	P25685	DnaJ homolog subfamily B member 1 OS=Homo sapiens OX=9606 GN=DNAJB1 PE=1 SV=4	6.353	9	4	3	38	9.43	3	DNAJB1	60.569	6.60591e-06	2515.68	2282.27			152563	139540	150949	96162.6
FALSE	High	Master Protein	P25789	Proteasome subunit alpha type-4 OS=Homo sapiens OX=9606 GN=PSMA4 PE=1 SV=1	6.343	7	6	2	29.5	14.71	2	PSMA4	3.841	0.00183689	74226.1	79401.5	115286	136402	360980	374061	419054	356278
FALSE	High	Master Protein	P05198	Eukaryotic translation initiation factor 2 subunit 1 OS=Homo sapiens OX=9606 GN=EIF2S1 PE=1 SV=3	6.341	7	4	2	36.1	9.7	2	EIF2S1	30.617	1.89079e-05	3346.5	3874.34	4237.01	5144.53	116437	123637	124458	128547
FALSE	High	Master Protein	Q96DH6	RNA-binding protein Musashi homolog 2 OS=Homo sapiens OX=9606 GN=MSI2 PE=1 SV=1	6.34	9	6	2	35.2	13.57	2	MSI2	32.164	0.00818861			5144.45	7220.15	199296	192806	163271	249782
FALSE	High	Master Protein	P62861	FAU ubiquitin-like and ribosomal protein S30 OS=Homo sapiens OX=9606 GN=FAU PE=1 SV=2	6.265	8	16	2	14.4	43.71	2	FAU	1000						1.54939e+06	954179	876600	777283
FALSE	High	Master Protein	Q9Y3B4	Splicing factor 3B subunit 6 OS=Homo sapiens OX=9606 GN=SF3B6 PE=1 SV=1	6.21	21	6	2	14.6	13.68	2	SF3B6	17.829	1.23162e-05	17778.9	19313.5	22906.6		275102	415057	285657	447384
FALSE	High	Master Protein	Q9Y3Y2	Chromatin target of PRMT1 protein OS=Homo sapiens OX=9606 GN=CHTOP PE=1 SV=2	6.207	13	6	2	26.4	13.44	2	CHTOP	1000						75884.7	110057	122969	48170.6
FALSE	High	Master Protein	P24534	Elongation factor 1-beta OS=Homo sapiens OX=9606 GN=EEF1B2 PE=1 SV=3	6.187	7	5	1	24.7	15.94	1	EEF1B2	10.311	1.91661e-05	25024.2	33323.6	23680.5	20765.8	212832	257762	244411	262371
FALSE	High	Master Protein	P04406	Glyceraldehyde-3-phosphate dehydrogenase OS=Homo sapiens OX=9606 GN=GAPDH PE=1 SV=3	6.151	9	5	2	36	12.9	2	GAPDH	2.634	0.00296473	80259.1	52286.9	86875.7	108139	250633	148897	218048	221901
FALSE	High	Master Protein	P53396	ATP-citrate synthase OS=Homo sapiens OX=9606 GN=ACLY PE=1 SV=3	6.121	3	3	2	120.8	7.68	2	ACLY	1000						80129.3	30872.1	75560.9	63612.7
FALSE	High	Master Protein	Q6DN90	IQ motif and SEC7 domain-containing protein 1 OS=Homo sapiens OX=9606 GN=IQSEC1 PE=1 SV=1	6.111	4	5	2	108.2	15.88	2	IQSEC1	6.018	0.00175167			5373.79	5571.39	43649	24310.8	24839.3	45781.6
FALSE	High	Master Protein	O14979	Heterogeneous nuclear ribonucleoprotein D-like OS=Homo sapiens OX=9606 GN=HNRNPDL PE=1 SV=3	6.11	8	8	2	46.4	12.75	3	HNRNPDL	78.648	0.036656	4882.92		8389.64		457696	507352	499452	539961
FALSE	High	Master Protein	Q15436	Protein transport protein Sec23A OS=Homo sapiens OX=9606 GN=SEC23A PE=1 SV=2	6.109	4	5	2	86.1	14.22	2	SEC23A	11.356	0.0981283	3540.3			7666.16	57720.5	64520.8	55380.1	60635.5
FALSE	High	Master Protein	Q03701	CCAAT/enhancer-binding protein zeta OS=Homo sapiens OX=9606 GN=CEBPZ PE=1 SV=3	6.085	3	4	3	120.9	7.45	3	CEBPZ	1000						97410.3	89044	95991	71461
FALSE	High	Master Protein	Q10570	Cleavage and polyadenylation specificity factor subunit 1 OS=Homo sapiens OX=9606 GN=CPSF1 PE=1 SV=2	6.079	2	5	2	160.8	11.04	2	CPSF1	1000						86126.1	104348	91154	92768
FALSE	High	Master Protein	Q6PK04	Coiled-coil domain-containing protein 137 OS=Homo sapiens OX=9606 GN=CCDC137 PE=1 SV=1	6.01	10	5	2	33.2	16.06	2	CCDC137	10.266	3.21329e-05	7562.97	7419.32		7736.82	77783.9	63780.6	87781	77492.1
FALSE	High	Master Protein	Q99653	Calcineurin B homologous protein 1 OS=Homo sapiens OX=9606 GN=CHP1 PE=1 SV=3	6	14	4	2	22.4	12.63	2	CHP1	3.71	0.0988934		23054.4	36230.6	37403.7	23354	139231	146671	129795
FALSE	High	Master Protein	O95429	BAG family molecular chaperone regulator 4 OS=Homo sapiens OX=9606 GN=BAG4 PE=1 SV=1	5.991	4	4	1	49.6	10.65	1	BAG4	1000						27012.2	32573.8	32861.6	50388.7
FALSE	High	Master Protein	P84090	Enhancer of rudimentary homolog OS=Homo sapiens OX=9606 GN=ERH PE=1 SV=1	5.959	12	11	1	12.3	39.84	1	ERH	81.113	0.00389268	28526	86833.1	181040	14814.5	5.10471e+06	3.81138e+06	4.20729e+06	3.87353e+06
FALSE	High	Master Protein	C9JLW8	Mapk-regulated corepressor-interacting protein 1 OS=Homo sapiens OX=9606 GN=MCRIP1 PE=1 SV=1	5.953	19	7	1	10.9	17.57	1	MCRIP1	4.936	0.0946874		8856.95	16292.3		72174.8	64884	54193.9	46256.6
FALSE	High	Master Protein	Q9Y5Q8	General transcription factor 3C polypeptide 5 OS=Homo sapiens OX=9606 GN=GTF3C5 PE=1 SV=2	5.928	4	4	1	59.5	14.51	1	GTF3C5
FALSE	High	Master Protein	Q8WVB6	Chromosome transmission fidelity protein 18 homolog OS=Homo sapiens OX=9606 GN=CHTF18 PE=1 SV=1	5.904	4	3	2	107.3	5.95	2	CHTF18	1000						23518.2	20410.6	31526.1	24350.5
FALSE	High	Master Protein	Q9Y2P8	RNA 3'-terminal phosphate cyclase-like protein OS=Homo sapiens OX=9606 GN=RCL1 PE=1 SV=3	5.894	6	4	2	40.8	10.11	2	RCL1	1000						86931.2	83217.8	92747.1	98821.5
FALSE	High	Master Protein	O43251	RNA binding protein fox-1 homolog 2 OS=Homo sapiens OX=9606 GN=RBFOX2 PE=1 SV=3	5.873	6	5	2	41.3	12.77	2	RBFOX2	1000						164255	171882	154211	182741
FALSE	High	Master Protein	P21333	Filamin-A OS=Homo sapiens OX=9606 GN=FLNA PE=1 SV=4	5.854	2	4	2	280.6	8.41	2	FLNA	1000						32418	36270.4	34796.1	30402.3
FALSE	High	Master Protein	Q08188	Protein-glutamine gamma-glutamyltransferase E OS=Homo sapiens OX=9606 GN=TGM3 PE=1 SV=4	5.817	6	7	3	76.6	12.15	3	TGM3	1.397	0.0745187	60500.8	35854.3	69849.9	72109.6	95899.7	74601.4	94226.7	87551.8
FALSE	High	Master Protein	Q13573	SNW domain-containing protein 1 OS=Homo sapiens OX=9606 GN=SNW1 PE=1 SV=1	5.802	5	2	2	61.5	4.85	2	SNW1	24.087	9.04489e-08	3764.03	5306.3	4918.52	5004.5	107780	116699	122371	143949
FALSE	High	Master Protein	P63244	Receptor of activated protein C kinase 1 OS=Homo sapiens OX=9606 GN=RACK1 PE=1 SV=3	5.793	8	3	2	35.1	7.49	2	RACK1	33.529	0.0086851			4965.27	6177.12	178101	163735	193597	194252
FALSE	High	Master Protein	Q9Y3T9	Nucleolar complex protein 2 homolog OS=Homo sapiens OX=9606 GN=NOC2L PE=1 SV=4	5.783	2	4	2	84.9	8.99	2	NOC2L	1000						168669	166633	150017	159083
FALSE	High	Master Protein	Q9H0A0	RNA cytidine acetyltransferase OS=Homo sapiens OX=9606 GN=NAT10 PE=1 SV=2	5.766	2	2	2	115.7	4.41	2	NAT10	1000						59483.5	94040.1	88753.7	61025
FALSE	High	Master Protein	Q01804	OTU domain-containing protein 4 OS=Homo sapiens OX=9606 GN=OTUD4 PE=1 SV=4	5.758	3	6	3	124	12.29	3	OTUD4	20.5	0.000325119	6132.12	19127.2	8807.26	12316.3	181005	246170	185176	269680
FALSE	High	Master Protein	Q9Y333	U6 snRNA-associated Sm-like protein LSm2 OS=Homo sapiens OX=9606 GN=LSM2 PE=1 SV=1	5.706	20	1	1	10.8	4.39	1	LSM2
FALSE	High	Master Protein	Q15633	RISC-loading complex subunit TARBP2 OS=Homo sapiens OX=9606 GN=TARBP2 PE=1 SV=3	5.689	9	4	2	39	11.23	2	TARBP2	1000						149014	105732	110030	130845
FALSE	High	Master Protein	Q9BUJ2	Heterogeneous nuclear ribonucleoprotein U-like protein 1 OS=Homo sapiens OX=9606 GN=HNRNPUL1 PE=1 SV=2	5.632	4	5	2	95.7	7.18	2	HNRNPUL1	25.342	3.93891e-07	3521.84	4800.43	4231.08	4500.95	110602	96550.5	110575	112424
FALSE	High	Master Protein	Q8IY81	pre-rRNA 2'-O-ribose RNA methyltransferase FTSJ3 OS=Homo sapiens OX=9606 GN=FTSJ3 PE=1 SV=2	5.631	5	4	2	96.5	13.27	2	FTSJ3	1000						37589.6	44220	47368	30517.3
FALSE	High	Master Protein	O60841	Eukaryotic translation initiation factor 5B OS=Homo sapiens OX=9606 GN=EIF5B PE=1 SV=4	5.63	3	4	2	138.7	9.91	2	EIF5B	1000						69233	79214.2	90704.1	99894.4
FALSE	High	Master Protein	Q96GQ7	Probable ATP-dependent RNA helicase DDX27 OS=Homo sapiens OX=9606 GN=DDX27 PE=1 SV=2	5.63	3	2	2	89.8	4.03	2	DDX27	17.716	0.0677808		3263.97		7344.84	85280.8	74754.8	88226.6	129100
FALSE	High	Master Protein	P25686	DnaJ homolog subfamily B member 2 OS=Homo sapiens OX=9606 GN=DNAJB2 PE=1 SV=3	5.596	7	5	1	35.6	11.42	2	DNAJB2	1000						17691.7	24769.2	22638.2	18233.9
FALSE	High	Master Protein	P55786	Puromycin-sensitive aminopeptidase OS=Homo sapiens OX=9606 GN=NPEPPS PE=1 SV=2	5.584	3	4	2	103.2	8.36	2	NPEPPS	1000						52536	48032.9	56601.3	48044.9
FALSE	High	Master Protein	Q07864	DNA polymerase epsilon catalytic subunit A OS=Homo sapiens OX=9606 GN=POLE PE=1 SV=5	5.543	2	4	3	261.4	8.86	3	POLE	1000						166896	143622	168093	142686
FALSE	High	Master Protein	Q14008	Cytoskeleton-associated protein 5 OS=Homo sapiens OX=9606 GN=CKAP5 PE=1 SV=3	5.539	2	2	2	225.4	5.5	2	CKAP5	1000						20867	40214.6	19798.7	37736.2
FALSE	High	Master Protein	Q15084	Protein disulfide-isomerase A6 OS=Homo sapiens OX=9606 GN=PDIA6 PE=1 SV=1	5.527	6	3	2	48.1	2.8	2	PDIA6	1000						36826.6	40931.1	87274.3	91187.2
FALSE	High	Master Protein	Q9UNF1	Melanoma-associated antigen D2 OS=Homo sapiens OX=9606 GN=MAGED2 PE=1 SV=2	5.525	4	7	1	64.9	17.16	2	MAGED2	1000						43461.5	49380.6	51582.8	53016.5
FALSE	High	Master Protein	Q969Q0	60S ribosomal protein L36a-like OS=Homo sapiens OX=9606 GN=RPL36AL PE=1 SV=3	5.429	17	6	1	12.5	12.73	2	RPL36AL	1000						99311	7095.8	116688	106453
FALSE	High	Master Protein	Q9UKV8	Protein argonaute-2 OS=Homo sapiens OX=9606 GN=AGO2 PE=1 SV=3	5.428	3	3	2	97.1	6.71	2	AGO2	1000						57706.4	57598.8	35288.5	64147.8
FALSE	High	Master Protein	Q9H9Y6	DNA-directed RNA polymerase I subunit RPA2 OS=Homo sapiens OX=9606 GN=POLR1B PE=1 SV=2	5.39	3	4	2	128.1	11.86	2	POLR1B	1000						87998.1	35981.5	81189.9	99621.1
FALSE	High	Master Protein	P47755	F-actin-capping protein subunit alpha-2 OS=Homo sapiens OX=9606 GN=CAPZA2 PE=1 SV=3	5.375	9	6	1	32.9	14.64	2	CAPZA2	1000						22252.3	16288.2	25968.8	29242.9
FALSE	High	Master Protein	B5ME19	Eukaryotic translation initiation factor 3 subunit C-like protein OS=Homo sapiens OX=9606 GN=EIF3CL PE=1 SV=1	5.333	3	4	2	105.4	9.7	2	EIF3CL	1000						85955.7	91573.8	89952.8	86096.4
FALSE	High	Master Protein	P52756	RNA-binding protein 5 OS=Homo sapiens OX=9606 GN=RBM5 PE=1 SV=2	5.319	5	4	2	92.1	7.62	3	RBM5	1000						52428.5	51339.6	43126.1	30516.4
FALSE	High	Master Protein	P15531	Nucleoside diphosphate kinase A OS=Homo sapiens OX=9606 GN=NME1 PE=1 SV=1	5.317	11	4	1	17.1	12.32	1	NME1	712.08	2.58538e-06		1798.18	2092.65		1.71217e+06	1.00573e+06	1.1144e+06	1.7814e+06
FALSE	High	Master Protein	Q9NUD5	Zinc finger CCHC domain-containing protein 3 OS=Homo sapiens OX=9606 GN=ZCCHC3 PE=1 SV=2	5.316	5	5	1	43.5	15.15	1	ZCCHC3	5.131	2.06591e-05	12034.5	8420.65	12605.2	9328.93	58469.2	40838.3	50544.1	61136.9
FALSE	High	Master Protein	O75569	Interferon-inducible double-stranded RNA-dependent protein kinase activator A OS=Homo sapiens OX=9606 GN=PRKRA PE=1 SV=1	5.302	11	5	2	34.4	11.53	2	PRKRA	1000						107968	80043.9	123624	117865
FALSE	High	Master Protein	P29508	Serpin B3 OS=Homo sapiens OX=9606 GN=SERPINB3 PE=1 SV=2	5.297	7	2	2	44.5	4.23	2	SERPINB3	1.342	0.119893	43925.9	24640.5	49515.9	43760.8	83420.4	72515.8	42053.9	47741.1
FALSE	High	Master Protein	Q13428	Treacle protein OS=Homo sapiens OX=9606 GN=TCOF1 PE=1 SV=3	5.266	2	6	2	152	14.12	2	TCOF1	1000						91622.8	93483.1	71034.2	108154
FALSE	High	Master Protein	P22234	Bifunctional phosphoribosylaminoimidazole carboxylase/phosphoribosylaminoimidazole succinocarboxamide synthetase OS=Homo sapiens OX=9606 GN=PAICS PE=1 SV=3	5.26	10	4	3	47	9.09	3	PAICS	5.671	0.000624085	17192.8	20439.1	36093.7	39840.7	240439	118312	161340	147052
FALSE	High	Master Protein	Q9BPZ3	Polyadenylate-binding protein-interacting protein 2 OS=Homo sapiens OX=9606 GN=PAIP2 PE=1 SV=1	5.253	24	4	1	15	14.5	1	PAIP2	1000						110966	152923	128092	158957
FALSE	High	Master Protein	Q9Y262	Eukaryotic translation initiation factor 3 subunit L OS=Homo sapiens OX=9606 GN=EIF3L PE=1 SV=1	5.221	6	5	2	66.7	13.08	2	EIF3L	1000						29595.2	28588.5	10280.1	35959
FALSE	High	Master Protein	P61289	Proteasome activator complex subunit 3 OS=Homo sapiens OX=9606 GN=PSME3 PE=1 SV=1	5.217	6	2	1	29.5	5.79	1	PSME3	1000						77379.3	61950.9	90802.4	72977.1
FALSE	High	Master Protein	Q96T76	MMS19 nucleotide excision repair protein homolog OS=Homo sapiens OX=9606 GN=MMS19 PE=1 SV=2	5.205	1	3	1	113.2	5.84	1	MMS19	1000						73946	74182.6	73213.8	74966.9
FALSE	High	Master Protein	O75165	DnaJ homolog subfamily C member 13 OS=Homo sapiens OX=9606 GN=DNAJC13 PE=1 SV=5	5.204	2	2	2	254.3	5.71	2	DNAJC13	1000						93074.3	75471.8	72079.4	75966.2
FALSE	High	Master Protein	P55735	Protein SEC13 homolog OS=Homo sapiens OX=9606 GN=SEC13 PE=1 SV=3	5.203	3	10	1	35.5	30.16	1	SEC13	3.724	2.19781e-06	108205	94586.8	110182	121290	396628	381114	416822	449385
FALSE	High	Master Protein	O15446	DNA-directed RNA polymerase I subunit RPA34 OS=Homo sapiens OX=9606 GN=POLR1G PE=1 SV=1	5.15	7	5	2	55	13.96	2	POLR1G	18.232	0.00058354	6272.82		6823.89		119992	118586	126019	111258
FALSE	High	Master Protein	P19474	E3 ubiquitin-protein ligase TRIM21 OS=Homo sapiens OX=9606 GN=TRIM21 PE=1 SV=1	5.137	4	6	2	54.1	16.43	2	TRIM21	1000						71141.4	101936	72430.9	86924
FALSE	High	Master Protein	Q13257	Mitotic spindle assembly checkpoint protein MAD2A OS=Homo sapiens OX=9606 GN=MAD2L1 PE=1 SV=1	5.127	8	5	1	23.5	13.97	1	MAD2L1	3.859	0.0124026	16631.4	19972.3	9509.36	6429.3		49330.8	48535.2	47555.9
FALSE	High	Master Protein	P62937	Peptidyl-prolyl cis-trans isomerase A OS=Homo sapiens OX=9606 GN=PPIA PE=1 SV=2	5.096	12	4	1	18	10.2	1	PPIA	1000						30173.3	29237.7	31404.9	21309.6
FALSE	High	Master Protein	Q9H7B2	Ribosome production factor 2 homolog OS=Homo sapiens OX=9606 GN=RPF2 PE=1 SV=2	5.067	10	4	2	35.6	9.98	2	RPF2	1000						107207	110629	123902	111640
FALSE	High	Master Protein	Q96GA3	Protein LTV1 homolog OS=Homo sapiens OX=9606 GN=LTV1 PE=1 SV=1	5.042	7	6	2	54.8	15.46	2	LTV1	1000						171821	183931	163921	184227
FALSE	High	Master Protein	Q86XI2	Condensin-2 complex subunit G2 OS=Homo sapiens OX=9606 GN=NCAPG2 PE=1 SV=1	5.021	3	2	2	130.9	4.8	2	NCAPG2	1000						48292.1	51679.6	55564.8	29256.9
FALSE	High	Master Protein	P46782	40S ribosomal protein S5 OS=Homo sapiens OX=9606 GN=RPS5 PE=1 SV=4	4.983	9	6	2	22.9	13.6	2	RPS5	35.33	1.81773e-05	17997.6	21009.6	23871.6	15549	696472	677683	740760	677102
FALSE	High	Master Protein	P31153	S-adenosylmethionine synthase isoform type-2 OS=Homo sapiens OX=9606 GN=MAT2A PE=1 SV=1	4.936	7	7	2	43.6	16.54	2	MAT2A	24.326	0.0139564	5517.71			7579.93	155549	134064	159107	183309
FALSE	High	Master Protein	Q9BQ04	RNA-binding protein 4B OS=Homo sapiens OX=9606 GN=RBM4B PE=1 SV=1	4.926	7	5	1	40.1	7.53	2	RBM4B	1000							11168.4	10252.5	10064.5
FALSE	High	Master Protein	Q5JTY5	COBW domain-containing protein 3 OS=Homo sapiens OX=9606 GN=CBWD3 PE=1 SV=1	4.923	4	1	1	44	2.82	1	ZNG1C	1000						69675.9	70057.5	67757.9	89862.4
FALSE	High	Master Protein	P41250	Glycine--tRNA ligase OS=Homo sapiens OX=9606 GN=GARS1 PE=1 SV=3	4.903	2	2	1	83.1	6.98	1	GARS1	1000							109157	113718	101190
FALSE	High	Master Protein	P48444	Coatomer subunit delta OS=Homo sapiens OX=9606 GN=ARCN1 PE=1 SV=1	4.884	2	4	1	57.2	9.22	1	ARCN1	1000						59820.6	61388	58426.1	77269.9
FALSE	High	Master Protein	P68400	Casein kinase II subunit alpha OS=Homo sapiens OX=9606 GN=CSNK2A1 PE=1 SV=1	4.872	5	4	1	45.1	13	1	CSNK2A1	1000						37321.9	35418.1	33278.7	41365.6
FALSE	High	Master Protein	P22102	Trifunctional purine biosynthetic protein adenosine-3 OS=Homo sapiens OX=9606 GN=GART PE=1 SV=1	4.853	1	4	1	107.7	11.54	1	GART	1000						50155.7	38941.2	46769.7	36382.8
FALSE	High	Master Protein	P10599	Thioredoxin OS=Homo sapiens OX=9606 GN=TXN PE=1 SV=3	4.81	20	5	2	11.7	11.41	2	TXN	2.225	0.00500552	89863	46695.3	101104	105828	387751	210078	214185	197323
FALSE	High	Master Protein	P0DP25	Calmodulin-3 OS=Homo sapiens OX=9606 GN=CALM3 PE=1 SV=1	4.808	21	5	2	16.8	12.99	2	CALM3	7.209	0.00136411	27789.6	23840.2	42084.6	53175.1	245211	223164	247861	267287
FALSE	High	Master Protein	P62310	U6 snRNA-associated Sm-like protein LSm3 OS=Homo sapiens OX=9606 GN=LSM3 PE=1 SV=2	4.807	33	2	2	11.8	5.39	2	LSM3	1000						113732	67827.8	75961	61595.3
FALSE	High	Master Protein	Q9H6R7	WD repeat and coiled-coil-containing protein OS=Homo sapiens OX=9606 GN=WDCP PE=1 SV=1	4.784	3	3	2	79.1	6.5	2	WDCP	7.611	0.00582388	19386.9	8602.42	11461		106631	65364.4	76735.8	99169
FALSE	High	Master Protein	P01876	Immunoglobulin heavy constant alpha 1 OS=Homo sapiens OX=9606 GN=IGHA1 PE=1 SV=2	4.779	5	1	1	37.6	3.94	1	IGHA1
FALSE	High	Master Protein	O95684	Centrosomal protein 43 OS=Homo sapiens OX=9606 GN=CEP43 PE=1 SV=1	4.777	5	1	1	43	3.32	1	CEP43
FALSE	High	Master Protein	P52434	DNA-directed RNA polymerases I, II, and III subunit RPABC3 OS=Homo sapiens OX=9606 GN=POLR2H PE=1 SV=4	4.775	17	5	2	17.1	11	2	POLR2H	50.058	0.023263		5169.56		3014.38	152837	250509	207062	188582
FALSE	High	Master Protein	P28070	Proteasome subunit beta type-4 OS=Homo sapiens OX=9606 GN=PSMB4 PE=1 SV=4	4.712	13	4	2	29.2	9.2	2	PSMB4	1000						80634.1	72339	84403.9	94524.7
FALSE	High	Master Protein	P28072	Proteasome subunit beta type-6 OS=Homo sapiens OX=9606 GN=PSMB6 PE=1 SV=4	4.709	9	5	2	25.3	11.36	2	PSMB6	8.937	1.65999e-07	17155.1	15226.4	20218.4	17840.9	137335	147332	165920	171778
FALSE	High	Master Protein	Q14247	Src substrate cortactin OS=Homo sapiens OX=9606 GN=CTTN PE=1 SV=2	4.694	6	4	2	61.5	4.34	2	CTTN	11.798	0.0909872			5028.67	13334.5	51743	129759	97288	95943.3
FALSE	High	Master Protein	O14893	Gem-associated protein 2 OS=Homo sapiens OX=9606 GN=GEMIN2 PE=1 SV=1	4.688	7	4	2	31.6	9.1	2	GEMIN2	109.381	0.000321933	4854.6	2274.69	4960.24	1870.71	365910	352551	361064	377864
FALSE	High	Master Protein	O00165	HCLS1-associated protein X-1 OS=Homo sapiens OX=9606 GN=HAX1 PE=1 SV=2	4.687	13	6	2	31.6	13.22	2	HAX1	1000						78356.3	97860.9	128049	68594.7
FALSE	High	Master Protein	Q9NQT5	Exosome complex component RRP40 OS=Homo sapiens OX=9606 GN=EXOSC3 PE=1 SV=3	4.685	6	4	1	29.6	12.1	1	EXOSC3	1000						77409.3	91975.6	93841.8	90834.1
FALSE	High	Master Protein	P05166	Propionyl-CoA carboxylase beta chain, mitochondrial OS=Homo sapiens OX=9606 GN=PCCB PE=1 SV=3	4.665	7	3	2	58.2	5.09	2	PCCB	1000						28574.1	37788.9	26366.6	21740.7
FALSE	High	Master Protein	O00566	U3 small nucleolar ribonucleoprotein protein MPP10 OS=Homo sapiens OX=9606 GN=MPHOSPH10 PE=1 SV=2	4.653	7	3	2	78.8	8.82	2	MPHOSPH10	1000						23937.4	35261.2	23954.5	55581.9
FALSE	High	Master Protein	Q13867	Bleomycin hydrolase OS=Homo sapiens OX=9606 GN=BLMH PE=1 SV=1	4.641	6	5	2	52.5	10.71	2	BLMH	1.205	0.270438	100531	59272.3	92027.5	99702.8	124020	71706.6	158506	107438
FALSE	High	Master Protein	P18754	Regulator of chromosome condensation OS=Homo sapiens OX=9606 GN=RCC1 PE=1 SV=1	4.638	6	5	2	44.9	10.91	2	RCC1	1000						118471	99903.2	120860	106406
FALSE	High	Master Protein	Q9NY12	H/ACA ribonucleoprotein complex subunit 1 OS=Homo sapiens OX=9606 GN=GAR1 PE=1 SV=1	4.626	7	6	2	22.3	12.97	2	GAR1	18.525	5.69966e-06		16650.9	19806.6	18674.2	316560	335468	361303	356756
FALSE	High	Master Protein	P48729	Casein kinase I isoform alpha OS=Homo sapiens OX=9606 GN=CSNK1A1 PE=1 SV=2	4.616	7	4	2	38.9	6.71	2	CSNK1A1	1000						81106.4	104972	95360.6	109131
FALSE	High	Master Protein	Q01469	Fatty acid-binding protein 5 OS=Homo sapiens OX=9606 GN=FABP5 PE=1 SV=3	4.607	14	4	2	15.2	8.72	2	FABP5	1.278	0.866733	131070	74029.3	79315.3	197507	162245	104628	65683.7	170626
FALSE	High	Master Protein	P12277	Creatine kinase B-type OS=Homo sapiens OX=9606 GN=CKB PE=1 SV=1	4.598	10	3	2	42.6	8.22	2	CKB	1000						50152.5	43936.3	46298.4	54241.5
FALSE	High	Master Protein	Q9NQT4	Exosome complex component RRP46 OS=Homo sapiens OX=9606 GN=EXOSC5 PE=1 SV=1	4.597	4	2	1	25.2	2.91	1	EXOSC5	17.358	6.05064e-07	3977.32	4498.92	5540.76	3789.17	68945.5	67346.2	78199.1	86504.2
FALSE	High	Master Protein	P07237	Protein disulfide-isomerase OS=Homo sapiens OX=9606 GN=P4HB PE=1 SV=3	4.586	3	1	1	57.1	2.47	1	P4HB	1000						24805.3	16001.6
FALSE	High	Master Protein	O75400	Pre-mRNA-processing factor 40 homolog A OS=Homo sapiens OX=9606 GN=PRPF40A PE=1 SV=2	4.555	3	4	2	108.7	9.03	2	PRPF40A	1000						73095.3	94825.2	97841.4	111769
FALSE	High	Master Protein	Q8IXT5	RNA-binding protein 12B OS=Homo sapiens OX=9606 GN=RBM12B PE=1 SV=2	4.55	2	2	2	118	4.05	2	RBM12B	1000						37908.7	39809	50345.6	42966
FALSE	High	Master Protein	P83881	60S ribosomal protein L36a OS=Homo sapiens OX=9606 GN=RPL36A PE=1 SV=2	4.543	17	5	1	12.4	11.55	2	RPL36A	104.885	4.72342e-05	9584.36	13652.2	7337.24		1.01783e+06	360954	1.12748e+06	992833
FALSE	High	Master Protein	Q86VI3	Ras GTPase-activating-like protein IQGAP3 OS=Homo sapiens OX=9606 GN=IQGAP3 PE=1 SV=2	4.542	2	3	2	184.6	3.88	2	IQGAP3	1000						7929.39	9113.93	46944.2	43891.4
FALSE	High	Master Protein	P46776	60S ribosomal protein L27a OS=Homo sapiens OX=9606 GN=RPL27A PE=1 SV=2	4.54	7	4	1	16.6	11.21	1	RPL27A	214.487	2.67619e-05	4848.18	3971.88	5533.07		952135	1.06601e+06	1.17365e+06	1.01437e+06
FALSE	High	Master Protein	Q96CT7	Coiled-coil domain-containing protein 124 OS=Homo sapiens OX=9606 GN=CCDC124 PE=1 SV=1	4.525	6	3	1	25.8	7.35	1	CCDC124	10.19	0.0223652		5353.25		7841.08	62369.8	69886	58766.2	87232.4
FALSE	High	Master Protein	P50542	Peroxisomal targeting signal 1 receptor OS=Homo sapiens OX=9606 GN=PEX5 PE=1 SV=3	4.518	4	5	2	70.8	11.26	2	PEX5	1000						104725	79165.9	109342	98701.3
FALSE	High	Master Protein	P35030	Trypsin-3 OS=Homo sapiens OX=9606 GN=PRSS3 PE=1 SV=2	4.518	4	13	1	32.5	31.71	1	PRSS3	1.565	0.10329	377220	273538	291033	535187	516328	389065	520949	672047
FALSE	High	Master Protein	P37802	Transgelin-2 OS=Homo sapiens OX=9606 GN=TAGLN2 PE=1 SV=3	4.504	12	4	2	22.4	6.91	2	TAGLN2	23.049	0.00032794		3869.96	2960.93		90063.4	45706.5	72423.5	84053.5
FALSE	High	Master Protein	Q9Y3U8	60S ribosomal protein L36 OS=Homo sapiens OX=9606 GN=RPL36 PE=1 SV=3	4.449	19	5	2	12.2	8.67	2	RPL36	44.639	5.21302e-08	20535.1	15661.9	17599.4	16395.7	568324	796989	754042	762535
FALSE	High	Master Protein	Q9Y5Y2	Cytosolic Fe-S cluster assembly factor NUBP2 OS=Homo sapiens OX=9606 GN=NUBP2 PE=1 SV=1	4.402	8	3	2	28.8	5.39	2	NUBP2	1000						103993	125360	148422	170636
FALSE	High	Master Protein	Q9BUA3	Spindlin interactor and repressor of chromatin-binding protein OS=Homo sapiens OX=9606 GN=SPINDOC PE=1 SV=3	4.374	10	4	2	41	9.04	2	SPINDOC	1000						108313	92971	92463.1	94042
FALSE	High	Master Protein	Q9P2J5	Leucine--tRNA ligase, cytoplasmic OS=Homo sapiens OX=9606 GN=LARS1 PE=1 SV=2	4.363	2	4	1	134.4	11.6	1	LARS1	1000						26158.6	32040.9	31333.2	35340
FALSE	High	Master Protein	E9PRG8	Uncharacterized protein C11orf98 OS=Homo sapiens OX=9606 GN=C11orf98 PE=4 SV=2	4.347	11	2	1	14.2	6.61	1	C11orf98	1000						95246.7	82564.4	89440.4	104814
FALSE	High	Master Protein	Q8NB90	Ribosome biogenesis protein SPATA5 OS=Homo sapiens OX=9606 GN=SPATA5 PE=1 SV=3	4.324	4	3	2	97.8	4.99	2	SPATA5	1000						7916.84	39726.4	24670.9	6911.99
FALSE	High	Master Protein	Q1KMD3	Heterogeneous nuclear ribonucleoprotein U-like protein 2 OS=Homo sapiens OX=9606 GN=HNRNPUL2 PE=1 SV=1	4.318	3	3	1	85.1	11	1	HNRNPUL2
FALSE	High	Master Protein	O75367	Core histone macro-H2A.1 OS=Homo sapiens OX=9606 GN=MACROH2A1 PE=1 SV=4	4.266	5	2	2	39.6	4.32	2	H2afy; H2AFY; LOC100466888; LOC101338325; LOC101381952; LOC101564704; LOC102987354; LOC103079324; LOC103663804; LOC105869993; LOC106989149; LOC109250833; LOC110591142; LOC111141291; LOC111182462; LOC112404331; LOC112625777; LOC112815157; LOC112861289; LOC112917035; LOC113261754; LOC113928700; LOC114891795; LOC115516119; LOC116529369; LOC116750637; MACROH2A1	1000						67429.3	60699	59288.2	66168.3
FALSE	High	Master Protein	P57740	Nuclear pore complex protein Nup107 OS=Homo sapiens OX=9606 GN=NUP107 PE=1 SV=1	4.195	2	3	1	106.3	6.52	1	NUP107	1000						22402.5	16358.4	19540.7	22267.4
FALSE	High	Master Protein	P04083	Annexin A1 OS=Homo sapiens OX=9606 GN=ANXA1 PE=1 SV=2	4.19	8	2	2	38.7	2.49	2	ANXA1	0.001			3131.02	5169.98	36267.1
FALSE	High	Master Protein	Q15050	Ribosome biogenesis regulatory protein homolog OS=Homo sapiens OX=9606 GN=RRS1 PE=1 SV=2	4.176	4	2	1	41.2	6.13	1	RRS1
FALSE	High	Master Protein	Q8IWV8	E3 ubiquitin-protein ligase UBR2 OS=Homo sapiens OX=9606 GN=UBR2 PE=1 SV=1	4.171	1	1	1	200.4	2.17	1	UBR2	1000						25589.7	22633.7	29420.9	24847.3
FALSE	High	Master Protein	O95232	Luc7-like protein 3 OS=Homo sapiens OX=9606 GN=LUC7L3 PE=1 SV=2	4.152	4	3	1	51.4	7.21	1	LUC7L3	1000						33799.1	40705.9	42486.8	36455
FALSE	High	Master Protein	P49721	Proteasome subunit beta type-2 OS=Homo sapiens OX=9606 GN=PSMB2 PE=1 SV=1	4.132	5	4	1	22.8	11	1	PSMB2	11.308	3.53734e-06	8400.29	6504.87	9733.76	8109.67	94356.4	90089.5	109816	92326.1
FALSE	High	Master Protein	O15269	Serine palmitoyltransferase 1 OS=Homo sapiens OX=9606 GN=SPTLC1 PE=1 SV=1	4.118	3	1	1	52.7	2.3	1	SPTLC1
FALSE	High	Master Protein	O00139	Kinesin-like protein KIF2A OS=Homo sapiens OX=9606 GN=KIF2A PE=1 SV=3	4.118	3	2	2	79.9	4.76	2	KIF2A	1000						39853.4	57273.3	51877.8	27406.6
FALSE	High	Master Protein	Q9Y295	Developmentally-regulated GTP-binding protein 1 OS=Homo sapiens OX=9606 GN=DRG1 PE=1 SV=1	4.108	7	4	2	40.5	9.34	2	DRG1	11.374	0.000156524	7631.22	5302.68		6616.4	86406.7	148387	65546.6	65252.8
FALSE	High	Master Protein	Q9UNX4	WD repeat-containing protein 3 OS=Homo sapiens OX=9606 GN=WDR3 PE=1 SV=1	4.107	1	4	1	106	10.24	1	WDR3	1000						73023.8	103877	65411.9	58814.7
FALSE	High	Master Protein	Q9Y4B6	DDB1- and CUL4-associated factor 1 OS=Homo sapiens OX=9606 GN=DCAF1 PE=1 SV=3	4.096	1	1	1	168.9	1.8	1	DCAF1	1000						17596.5	18661.7	27596.2	35114.2
FALSE	High	Master Protein	P50993	Sodium/potassium-transporting ATPase subunit alpha-2 OS=Homo sapiens OX=9606 GN=ATP1A2 PE=1 SV=1	4.079	2	3	1	112.2	9.55	1	ATP1A2	1000						49508.8	34846	56303.5	51121.4
FALSE	High	Master Protein	Q9BRK5	45 kDa calcium-binding protein OS=Homo sapiens OX=9606 GN=SDF4 PE=1 SV=1	4.062	3	4	1	41.8	9.07	1	SDF4	1000						67171.4	73703.7	73863.5	78095.2
FALSE	High	Master Protein	O43324	Eukaryotic translation elongation factor 1 epsilon-1 OS=Homo sapiens OX=9606 GN=EEF1E1 PE=1 SV=1	4.044	7	4	1	19.8	10.48	1	EEF1E1	10.161	0.0151306		11447.5	14832.9		125599	120603	139593	153607
FALSE	High	Master Protein	Q93008	Probable ubiquitin carboxyl-terminal hydrolase FAF-X OS=Homo sapiens OX=9606 GN=USP9X PE=1 SV=4	3.996	0	3	1	290.3	7.29	1	USP9X	6.301	0.000190284	6810.88	3719.8	5172.39	4676.23	28853.6	33277	28563.2	34740.9
FALSE	High	Master Protein	O60256	Phosphoribosyl pyrophosphate synthase-associated protein 2 OS=Homo sapiens OX=9606 GN=PRPSAP2 PE=1 SV=1	3.988	8	7	1	40.9	13.31	2	PRPSAP2	6.807	0.000386182	7791.47	4680.63	3645.89	4329.41	32069.3	29552.4	31768.5	22613.2
FALSE	High	Master Protein	Q96DI7	U5 small nuclear ribonucleoprotein 40 kDa protein OS=Homo sapiens OX=9606 GN=SNRNP40 PE=1 SV=1	3.986	8	2	1	39.3	6.61	1	SNRNP40	1000						84241.3	111880	92902.9	112004
FALSE	High	Master Protein	Q8NBM4	Ubiquitin-associated domain-containing protein 2 OS=Homo sapiens OX=9606 GN=UBAC2 PE=1 SV=1	3.961	4	2	1	38.9	4.13	1	UBAC2	1000						12833.4	19210.4	14411.7	16026.2
FALSE	High	Master Protein	Q96BY7	Autophagy-related protein 2 homolog B OS=Homo sapiens OX=9606 GN=ATG2B PE=1 SV=5	3.946	1	2	2	232.6	2.06	2	ATG2B	4.888	6.49727e-06	10302.2	13892.2	11885.7	12968.5	66479.2	62951.2	58506.3	56642.4
FALSE	High	Master Protein	Q13501	Sequestosome-1 OS=Homo sapiens OX=9606 GN=SQSTM1 PE=1 SV=1	3.929	4	7	1	47.7	14.22	1	SQSTM1	1.753	0.0264845	48183.6	43613.2	42304.3	62520.8	79345.6	54554.1	81346.4	97996.7
FALSE	High	Master Protein	Q99417	c-Myc-binding protein OS=Homo sapiens OX=9606 GN=MYCBP PE=1 SV=3	3.927	29	3	2	12	7.18	2	MYCBP	19.847	0.00988368	9181.02		4800.79		145578	149068	25046.2	119255
FALSE	High	Master Protein	Q15645	Pachytene checkpoint protein 2 homolog OS=Homo sapiens OX=9606 GN=TRIP13 PE=1 SV=2	3.92	2	4	1	48.5	10.67	1	TRIP13	1000						74018	67650.5	74822.8	49619
FALSE	High	Master Protein	Q9BTY7	Protein HGH1 homolog OS=Homo sapiens OX=9606 GN=HGH1 PE=1 SV=1	3.91	9	6	2	42.1	13.53	2	HGH1	1000						49599.3	52068.9	55784.2	67786
FALSE	High	Master Protein	Q8TED0	U3 small nucleolar RNA-associated protein 15 homolog OS=Homo sapiens OX=9606 GN=UTP15 PE=1 SV=3	3.89	6	4	2	58.4	9.83	2	UTP15	1000						57591.4	61251.3	50288.6	50388.6
FALSE	High	Master Protein	P49750	YLP motif-containing protein 1 OS=Homo sapiens OX=9606 GN=YLPM1 PE=1 SV=4	3.876	1	3	1	241.5	6.5	1	YLPM1	1000						18689.9	22344.6	22077	18678.6
FALSE	High	Master Protein	Q53ET0	CREB-regulated transcription coactivator 2 OS=Homo sapiens OX=9606 GN=CRTC2 PE=1 SV=2	3.872	5	1	1	73.3	2.84	1	CRTC2
FALSE	High	Master Protein	P20618	Proteasome subunit beta type-1 OS=Homo sapiens OX=9606 GN=PSMB1 PE=1 SV=2	3.862	6	2	1	26.5	4.42	1	PSMB1	7.3	1.79919e-06	8160.84	6336.51	8859.65	7413.21	58193.4	55592.9	57992.8	47225.9
FALSE	High	Master Protein	O43395	U4/U6 small nuclear ribonucleoprotein Prp3 OS=Homo sapiens OX=9606 GN=PRPF3 PE=1 SV=2	3.831	2	3	1	77.5	8.53	1	PRPF3	1000						44486.6	37415.9	47060.7	48050.1
FALSE	High	Master Protein	Q96FJ2	Dynein light chain 2, cytoplasmic OS=Homo sapiens OX=9606 GN=DYNLL2 PE=1 SV=1	3.798	12	3	1	10.3	3.54	1	DYNLL2	1000						614698	500986	364227	275730
FALSE	High	Master Protein	Q7LG56	Ribonucleoside-diphosphate reductase subunit M2 B OS=Homo sapiens OX=9606 GN=RRM2B PE=1 SV=1	3.779	8	3	2	40.7	3.8	2	RRM2B	10.397	0.00209273	12772.2	11420.7	11746.8	13012.1	83521.2	170799	238695	94953.8
FALSE	High	Master Protein	Q9HCN4	GPN-loop GTPase 1 OS=Homo sapiens OX=9606 GN=GPN1 PE=1 SV=1	3.75	5	3	1	41.7	9.21	1	GPN1	1000						50147.1	43051.9	55555.3	47612.5
FALSE	High	Master Protein	Q92945	Far upstream element-binding protein 2 OS=Homo sapiens OX=9606 GN=KHSRP PE=1 SV=4	3.744	4	2	2	73.1	5.54	2	KHSRP	1000						79238.2	84949.6	89252	91686.5
FALSE	High	Master Protein	Q8WUM0	Nuclear pore complex protein Nup133 OS=Homo sapiens OX=9606 GN=NUP133 PE=1 SV=2	3.736	2	1	1	128.9	3.52	1	NUP133	1000						11789.5	12131.3	10410.5	10322.4
FALSE	High	Master Protein	Q15007	Pre-mRNA-splicing regulator WTAP OS=Homo sapiens OX=9606 GN=WTAP PE=1 SV=2	3.701	6	3	2	44.2	6.84	2	WTAP	1000						31997.6	103103	93837.5	69396.3
FALSE	High	Master Protein	P12273	Prolactin-inducible protein OS=Homo sapiens OX=9606 GN=PIP PE=1 SV=1	3.69	8	5	1	16.6	13.23	1	PIP	0.954	0.437708	82863.2		68498.3	120983	84609.6	73926.6	45612.5	96265.2
FALSE	High	Master Protein	Q9H8H0	Nucleolar protein 11 OS=Homo sapiens OX=9606 GN=NOL11 PE=1 SV=1	3.687	3	2	2	81.1	4.62	2	NOL11	1000						26257.3	31889.6	29727.9	28946
FALSE	High	Master Protein	Q5C9Z4	Nucleolar MIF4G domain-containing protein 1 OS=Homo sapiens OX=9606 GN=NOM1 PE=1 SV=1	3.667	2	2	1	96.2	2.3	1	NOM1	1000						12429.2	12482.7	11034.8	11848
FALSE	High	Master Protein	Q12904	Aminoacyl tRNA synthase complex-interacting multifunctional protein 1 OS=Homo sapiens OX=9606 GN=AIMP1 PE=1 SV=2	3.664	4	1	1	34.3	3.24	1	AIMP1	1000							79747.2	128228	72812.2
FALSE	High	Master Protein	P40616	ADP-ribosylation factor-like protein 1 OS=Homo sapiens OX=9606 GN=ARL1 PE=1 SV=1	3.649	6	3	1	20.4	7.14	1	ARL1	1000						191668	223709	198041	180615
FALSE	High	Master Protein	P05109	Protein S100-A8 OS=Homo sapiens OX=9606 GN=S100A8 PE=1 SV=1	3.646	12	2	1	10.8	2.23	1	S100A8	2.443	0.206535	75237	28565.1	88329	105676	335839	249796	38884.4	158786
FALSE	High	Master Protein	Q14558	Phosphoribosyl pyrophosphate synthase-associated protein 1 OS=Homo sapiens OX=9606 GN=PRPSAP1 PE=1 SV=2	3.638	7	4	1	39.4	7.32	2	PRPSAP1	1000						150424	139004	184757	285587
FALSE	High	Master Protein	Q8IX12	Cell division cycle and apoptosis regulator protein 1 OS=Homo sapiens OX=9606 GN=CCAR1 PE=1 SV=2	3.607	1	3	1	132.7	3.86	1	CCAR1	1000						64905.8	65414.8	77081.4	84555.5
FALSE	High	Master Protein	Q9P013	Spliceosome-associated protein CWC15 homolog OS=Homo sapiens OX=9606 GN=CWC15 PE=1 SV=2	3.595	5	2	1	26.6	4.82	1	CWC15	1000						18658.3	18562.3	19035.5	23534.4
FALSE	High	Master Protein	P01859	Immunoglobulin heavy constant gamma 2 OS=Homo sapiens OX=9606 GN=IGHG2 PE=1 SV=2	3.577	3	7	1	35.9	17.88	1	IGHG2	1000						940347	1.0151e+06	1.08973e+06	1151717
FALSE	High	Master Protein	Q5SXM2	snRNA-activating protein complex subunit 4 OS=Homo sapiens OX=9606 GN=SNAPC4 PE=1 SV=1	3.564	1	1	1	159.3	3.02	1	SNAPC4
FALSE	High	Master Protein	Q9UBF2	Coatomer subunit gamma-2 OS=Homo sapiens OX=9606 GN=COPG2 PE=1 SV=1	3.563	1	2	1	97.6	4.89	1	COPG2	1000							23355.6	22991.7	21756
FALSE	High	Master Protein	P14373	Zinc finger protein RFP OS=Homo sapiens OX=9606 GN=TRIM27 PE=1 SV=1	3.553	3	5	1	58.5	10.42	1	TRIM27	1000						22076.9	21712.1	31955.8	21345.8
FALSE	High	Master Protein	Q86XN8	RNA-binding protein MEX3D OS=Homo sapiens OX=9606 GN=MEX3D PE=1 SV=3	3.551	3	1	1	64.8	3.08	1	MEX3D	1000						15547.1	12263.5	16211.8	15533.9
FALSE	High	Master Protein	O43264	Centromere/kinetochore protein zw10 homolog OS=Homo sapiens OX=9606 GN=ZW10 PE=1 SV=3	3.551	2	4	1	88.8	10.81	1	ZW10	1000						29361.6	27042.7	35023.5	32942.3
FALSE	High	Master Protein	P78316	Nucleolar protein 14 OS=Homo sapiens OX=9606 GN=NOP14 PE=1 SV=3	3.541	2	2	1	97.6	1.85	1	NOP14	1000							31095.9		17881.1
FALSE	High	Master Protein	P57088	Transmembrane protein 33 OS=Homo sapiens OX=9606 GN=TMEM33 PE=1 SV=2	3.505	5	4	1	28	13.46	1	TMEM33	1000						165680	184946	216484	238238
FALSE	High	Master Protein	Q8NBQ5	Estradiol 17-beta-dehydrogenase 11 OS=Homo sapiens OX=9606 GN=HSD17B11 PE=1 SV=3	3.5	6	1	1	32.9	2.69	1	HSD17B11	1000						7705.33	9218.43	11921.4	11115.8
FALSE	High	Master Protein	Q86VM9	Zinc finger CCCH domain-containing protein 18 OS=Homo sapiens OX=9606 GN=ZC3H18 PE=1 SV=2	3.488	2	4	1	106.3	11.59	1	ZC3H18	1000						23115.9	25594.9	22038.1	27061
FALSE	High	Master Protein	Q9BYG3	MKI67 FHA domain-interacting nucleolar phosphoprotein OS=Homo sapiens OX=9606 GN=NIFK PE=1 SV=1	3.469	10	4	2	34.2	8.43	2	NIFK	1000						92151.9	96830.9	89235	114298
FALSE	High	Master Protein	O43660	Pleiotropic regulator 1 OS=Homo sapiens OX=9606 GN=PLRG1 PE=1 SV=1	3.447	4	1	1	57.2	1.92	1	PLRG1	1000						72627.8	60429.2	66784.2	90291.2
FALSE	High	Master Protein	O14579	Coatomer subunit epsilon OS=Homo sapiens OX=9606 GN=COPE PE=1 SV=3	3.434	7	4	1	34.5	11.02	1	COPE	1000						34616.2	23127.7	28102.6	24443.3
FALSE	High	Master Protein	Q9NRF9	DNA polymerase epsilon subunit 3 OS=Homo sapiens OX=9606 GN=POLE3 PE=1 SV=1	3.433	12	4	1	16.8	13.29	1	POLE3	1000						48402.7	52202.8	45461.5	57517
FALSE	High	Master Protein	O15084	Serine/threonine-protein phosphatase 6 regulatory ankyrin repeat subunit A OS=Homo sapiens OX=9606 GN=ANKRD28 PE=1 SV=5	3.429	1	3	1	112.9	5.61	1	ANKRD28	1000						99745.7	73305.6	119909	101597
FALSE	High	Master Protein	P17812	CTP synthase 1 OS=Homo sapiens OX=9606 GN=CTPS1 PE=1 SV=2	3.425	3	3	1	66.6	7.79	1	CTPS1	1000						26848.6	13640.3	25830.2	24137
FALSE	High	Master Protein	Q9BPZ7	Target of rapamycin complex 2 subunit MAPKAP1 OS=Homo sapiens OX=9606 GN=MAPKAP1 PE=1 SV=2	3.414	3	4	1	59.1	8.3	1	MAPKAP1	1000						21103.5	23378.3	23483.3
FALSE	High	Master Protein	P49756	RNA-binding protein 25 OS=Homo sapiens OX=9606 GN=RBM25 PE=1 SV=3	3.404	4	2	2	100.1	4.33	2	RBM25	11.759	8.12651e-07	10636.6	13785.6	9610.88	10063.1	103851	107543	137632	143850
FALSE	High	Master Protein	Q8N3C0	Activating signal cointegrator 1 complex subunit 3 OS=Homo sapiens OX=9606 GN=ASCC3 PE=1 SV=3	3.368	1	2	2	251.3	4.58	2	ASCC3	1000						39870.5		46899.6	63813.4
FALSE	High	Master Protein	P13489	Ribonuclease inhibitor OS=Homo sapiens OX=9606 GN=RNH1 PE=1 SV=2	3.358	3	3	1	49.9	7.68	1	RNH1	1000						22382	22900	23321.7	25393.1
FALSE	High	Master Protein	Q2NL82	Pre-rRNA-processing protein TSR1 homolog OS=Homo sapiens OX=9606 GN=TSR1 PE=1 SV=1	3.346	1	1	1	91.8	2.38	1	TSR1	1000						36939.6	36655.3		37170.3
FALSE	High	Master Protein	O95801	Tetratricopeptide repeat protein 4 OS=Homo sapiens OX=9606 GN=TTC4 PE=1 SV=3	3.343	5	3	2	44.7	6.33	2	TTC4	1000						98847.1	93062.8	105897	86591.4
FALSE	High	Master Protein	P62304	Small nuclear ribonucleoprotein E OS=Homo sapiens OX=9606 GN=SNRPE PE=1 SV=1	3.337	12	1	1	10.8	2.71	1	SNRPE	1000						226708	112062	119864	90958.8
FALSE	High	Master Protein	P25788	Proteasome subunit alpha type-3 OS=Homo sapiens OX=9606 GN=PSMA3 PE=1 SV=2	3.322	13	3	2	28.4	7.29	2	PSMA3	1000						60236.1	37188.3	31057.2	45539.3
FALSE	High	Master Protein	P51610	Host cell factor 1 OS=Homo sapiens OX=9606 GN=HCFC1 PE=1 SV=2	3.299	1	3	1	208.6	8.06	1	HCFC1	7.574	0.0430766	4242.67	2581.77			35466.7	21788.2	24646.6	25496.7
FALSE	High	Master Protein	P01040	Cystatin-A OS=Homo sapiens OX=9606 GN=CSTA PE=1 SV=1	3.285	31	3	2	11	7.24	2	CSTA	0.733	0.649594	47850.8	34740.4	120223	152578	108349	40670.8	47460.4	65178.5
FALSE	High	Master Protein	A0A075B6R9	Probable non-functional immunoglobulin kappa variable 2D-24 OS=Homo sapiens OX=9606 GN=IGKV2D-24 PE=1 SV=1	3.274	8	4	1	13.1	8.9	1	IGKV2D-24	1000						99317.3	88828.9	83895.4	93262
FALSE	High	Master Protein	Q93100	Phosphorylase b kinase regulatory subunit beta OS=Homo sapiens OX=9606 GN=PHKB PE=1 SV=3	3.262	2	4	2	124.8	7.85	2	PHKB	19.675	0.000554221	2272.14	4284.67	4220.19	6053.2	79189.6	82854.2	89926.4	84481.7
FALSE	High	Master Protein	P09110	3-ketoacyl-CoA thiolase, peroxisomal OS=Homo sapiens OX=9606 GN=ACAA1 PE=1 SV=2	3.258	2	4	1	44.3	9.97	1	ACAA1	2.537	0.000197148	20854.1	16065.7	23775.6	20071.6	50381.9	53492.3	60782.5	50269.7
FALSE	High	Master Protein	Q6P158	Putative ATP-dependent RNA helicase DHX57 OS=Homo sapiens OX=9606 GN=DHX57 PE=1 SV=2	3.251	1	5	1	155.5	14.51	1	DHX57	1000						34016.8	57336.7	49193.4	59280.2
FALSE	High	Master Protein	Q8N1G4	Leucine-rich repeat-containing protein 47 OS=Homo sapiens OX=9606 GN=LRRC47 PE=1 SV=1	3.231	3	2	1	63.4	5.83	1	LRRC47	1000						18763.8	16869.7	16201.5	13455.8
FALSE	High	Master Protein	O00487	26S proteasome non-ATPase regulatory subunit 14 OS=Homo sapiens OX=9606 GN=PSMD14 PE=1 SV=1	3.214	4	3	1	34.6	8.95	1	PSMD14	29.259	0.000289751	4644.47			4495.44	133458	136434	133934	131238
FALSE	High	Master Protein	P61626	Lysozyme C OS=Homo sapiens OX=9606 GN=LYZ PE=1 SV=1	3.208	8	3	1	16.5	7.94	1	LYZ	0.769	0.81646	38796.3	12372.4	73687	137633	235558	24768.2	28427.9	59498.3
FALSE	High	Master Protein	P40222	Alpha-taxilin OS=Homo sapiens OX=9606 GN=TXLNA PE=1 SV=3	3.206	3	4	1	61.9	8.11	1	TXLNA	1000						6322.77	10939.9	11002.7	11751.4
FALSE	High	Master Protein	P29558	RNA-binding motif, single-stranded-interacting protein 1 OS=Homo sapiens OX=9606 GN=RBMS1 PE=1 SV=3	3.204	4	3	1	44.5	7.5	1	RBMS1	9.513	0.000501732			8667.25	8802.93	93201.4	74079.1	111295	58772.6
FALSE	High	Master Protein	P26640	Valine--tRNA ligase OS=Homo sapiens OX=9606 GN=VARS1 PE=1 SV=4	3.2	1	2	1	140.4	3.87	1	VARS1	1000						29960.2	30810.7	34639.7	32671.4
FALSE	High	Master Protein	O95782	AP-2 complex subunit alpha-1 OS=Homo sapiens OX=9606 GN=AP2A1 PE=1 SV=3	3.19	1	1	1	107.5	0	1	AP2A1	1000						40367.5	27289.7	59552.5	39454.4
FALSE	High	Master Protein	P16949	Stathmin OS=Homo sapiens OX=9606 GN=STMN1 PE=1 SV=3	3.185	9	1	1	17.3	3.23	1	STMN1	1000								55639.1	56985.4
FALSE	High	Master Protein	Q15056	Eukaryotic translation initiation factor 4H OS=Homo sapiens OX=9606 GN=EIF4H PE=1 SV=5	3.164	5	3	1	27.4	7.67	1	EIF4H	5.841	1.04003e-07	8711.07	9196.93	7536.64	8810.17	51569.8	50767.8	55983.5	45493.9
FALSE	High	Master Protein	O15258	Protein RER1 OS=Homo sapiens OX=9606 GN=RER1 PE=1 SV=1	3.16	10	2	1	22.9	5.71	1	RER1
FALSE	High	Master Protein	Q8N122	Regulatory-associated protein of mTOR OS=Homo sapiens OX=9606 GN=RPTOR PE=1 SV=1	3.143	1	1	1	148.9	3.36	1	RPTOR
FALSE	High	Master Protein	Q9ULX3	RNA-binding protein NOB1 OS=Homo sapiens OX=9606 GN=NOB1 PE=1 SV=1	3.132	4	2	1	46.6	6.47	1	NOB1	1000						19667.1	19677.7	24347.1	22705.7
FALSE	High	Master Protein	Q03252	Lamin-B2 OS=Homo sapiens OX=9606 GN=LMNB2 PE=1 SV=4	3.12	2	4	1	69.9	7.64	1	LMNB2	7.749	0.0144633		3257.48	3684.72	6917.38	28325.3	26636.7	28785.8	29765.7
FALSE	High	Master Protein	O43172	U4/U6 small nuclear ribonucleoprotein Prp4 OS=Homo sapiens OX=9606 GN=PRPF4 PE=1 SV=2	3.108	3	3	1	58.4	7.4	1	PRPF4	1000						37483.6	44794.9	51641.6	53596.8
FALSE	High	Master Protein	Q9NQ55	Suppressor of SWI4 1 homolog OS=Homo sapiens OX=9606 GN=PPAN PE=2 SV=1	3.088	3	2	1	53.2	5.42	1	PPAN	1000						56514.2	48737.1	56975.8	51051.3
FALSE	High	Master Protein	Q8IY37	Probable ATP-dependent RNA helicase DHX37 OS=Homo sapiens OX=9606 GN=DHX37 PE=1 SV=1	3.08	2	2	2	129.5	2.17	2	DHX37	10.362	1.45524e-05	4396.02		4665.19		36552.3	44227.6	49786.3	49908.2
FALSE	High	Master Protein	Q9BV68	E3 ubiquitin-protein ligase RNF126 OS=Homo sapiens OX=9606 GN=RNF126 PE=1 SV=2	3.056	3	4	1	33.8	9.2	1	RNF126	1000						119355	122088	172552	115589
FALSE	High	Master Protein	Q13242	Serine/arginine-rich splicing factor 9 OS=Homo sapiens OX=9606 GN=SRSF9 PE=1 SV=1	3.04	5	2	1	25.5	5.81	1	SRSF9	1000						220531	207077	231849	231660
FALSE	High	Master Protein	Q9Y2G8	DnaJ homolog subfamily C member 16 OS=Homo sapiens OX=9606 GN=DNAJC16 PE=2 SV=3	3.038	3	1	1	90.5	3.6	1	DNAJC16
FALSE	High	Master Protein	P55265	Double-stranded RNA-specific adenosine deaminase OS=Homo sapiens OX=9606 GN=ADAR PE=1 SV=4	2.986	1	1	1	136	3.17	1	ADAR	1000						28782.9	23267.6	33394.6	30282
FALSE	High	Master Protein	P84098	60S ribosomal protein L19 OS=Homo sapiens OX=9606 GN=RPL19 PE=1 SV=1	2.979	5	4	1	23.5	9.49	1	RPL19	96.048	1.2943e-08	5471.36	4592.98	5810.66	6759.86	476779	575234	665156	509857
FALSE	High	Master Protein	Q8IWA0	WD repeat-containing protein 75 OS=Homo sapiens OX=9606 GN=WDR75 PE=1 SV=1	2.976	2	2	1	94.4	7.66	1	WDR75	1000						51644.7	13854.3	45959.5
FALSE	High	Master Protein	Q9BZH6	WD repeat-containing protein 11 OS=Homo sapiens OX=9606 GN=WDR11 PE=1 SV=1	2.976	2	2	1	136.6	7.69	1	WDR11	4.701	0.0901203	6299.21	10654.3			36599.5	35778.6	40525.7	47072.2
FALSE	High	Master Protein	O75794	Cell division cycle protein 123 homolog OS=Homo sapiens OX=9606 GN=CDC123 PE=1 SV=1	2.973	4	1	1	39.1	2.54	1	CDC123	1000						43396.9	38694.5	43800.4	42598.7
FALSE	High	Master Protein	Q9NZL4	Hsp70-binding protein 1 OS=Homo sapiens OX=9606 GN=HSPBP1 PE=1 SV=2	2.964	3	3	1	39.3	8.01	1	HSPBP1	1000						94557.3	78964.8	103945	84938.5
FALSE	High	Master Protein	Q9UL42	Paraneoplastic antigen Ma2 OS=Homo sapiens OX=9606 GN=PNMA2 PE=1 SV=2	2.938	3	1	1	41.5	1.91	1	PNMA2	1000						30776.7	33263.2	29528.1	23965.1
FALSE	High	Master Protein	P46060	Ran GTPase-activating protein 1 OS=Homo sapiens OX=9606 GN=RANGAP1 PE=1 SV=1	2.92	3	1	1	63.5	0	1	RANGAP1	1000						26468.1	33965.7	22872	22662.5
FALSE	High	Master Protein	Q14191	Bifunctional 3'-5' exonuclease/ATP-dependent helicase WRN OS=Homo sapiens OX=9606 GN=WRN PE=1 SV=2	2.912	1	1	1	162.4	2.28	1	WRN	1000							31282.4	35878	19690.8
FALSE	High	Master Protein	Q06609	DNA repair protein RAD51 homolog 1 OS=Homo sapiens OX=9606 GN=RAD51 PE=1 SV=1	2.908	5	1	1	36.9	2.33	1	RAD51	1000							24929		16567.5
FALSE	High	Master Protein	P78346	Ribonuclease P protein subunit p30 OS=Homo sapiens OX=9606 GN=RPP30 PE=1 SV=1	2.893	5	3	1	29.3	6.66	1	RPP30	1000						32410.1	48422.7	39877.1	26247.9
FALSE	High	Master Protein	Q9UK59	Lariat debranching enzyme OS=Homo sapiens OX=9606 GN=DBR1 PE=1 SV=2	2.87	4	2	1	61.5	4.33	1	DBR1
FALSE	High	Master Protein	Q10567	AP-1 complex subunit beta-1 OS=Homo sapiens OX=9606 GN=AP1B1 PE=1 SV=3	2.868	2	1	1	104.5	2.26	1	AP1B1	1000						30089.4	33369.6	29531.6	28751.7
FALSE	High	Master Protein	Q9NPI6	mRNA-decapping enzyme 1A OS=Homo sapiens OX=9606 GN=DCP1A PE=1 SV=3	2.866	2	2	1	63.2	2.74	1	DCP1A	1.808	0.0576626	14965	27640.8	13664.8	15354.6	26206.6	28677.2	25850.2	29586.2
FALSE	High	Master Protein	Q86WX3	Active regulator of SIRT1 OS=Homo sapiens OX=9606 GN=RPS19BP1 PE=1 SV=1	2.865	10	1	1	15.4	2.69	1	RPS19BP1	1000						23626	21930.7	25290.5	22471.7
FALSE	High	Master Protein	Q16643	Drebrin OS=Homo sapiens OX=9606 GN=DBN1 PE=1 SV=4	2.865	3	2	1	71.4	4.04	1	DBN1	1000						20775.5	18808.6	19892.2	17874
FALSE	High	Master Protein	P35249	Replication factor C subunit 4 OS=Homo sapiens OX=9606 GN=RFC4 PE=1 SV=2	2.864	4	1	1	39.7	2.78	1	RFC4	1000						31846.9	37939.7	22479.9
FALSE	High	Master Protein	Q9BTD8	RNA-binding protein 42 OS=Homo sapiens OX=9606 GN=RBM42 PE=1 SV=1	2.863	2	3	1	50.4	6.03	1	RBM42	1000						37000.6	36486.8	47414.8	41474.8
FALSE	High	Master Protein	P09234	U1 small nuclear ribonucleoprotein C OS=Homo sapiens OX=9606 GN=SNRPC PE=1 SV=1	2.863	6	2	1	17.4	5.1	1	SNRPC	26.463	0.0448746		9125.55	14845.9		310721	305328	321624	282824
FALSE	High	Master Protein	Q9Y221	60S ribosome subunit biogenesis protein NIP7 homolog OS=Homo sapiens OX=9606 GN=NIP7 PE=1 SV=1	2.86	8	3	1	20.4	7.25	1	NIP7	1000						73300.8	70900.1	82293.2	77730
FALSE	High	Master Protein	O15067	Phosphoribosylformylglycinamidine synthase OS=Homo sapiens OX=9606 GN=PFAS PE=1 SV=4	2.858	1	2	1	144.6	5.11	1	PFAS	1000						33646.5	14782.8	52485.3	27271.4
FALSE	High	Master Protein	Q9NXA8	NAD-dependent protein deacylase sirtuin-5, mitochondrial OS=Homo sapiens OX=9606 GN=SIRT5 PE=1 SV=2	2.857	5	3	1	33.9	7.13	1	SIRT5	1000						20008.3	25003.5	22673.7	21537.8
FALSE	High	Master Protein	Q9NV79	Protein-L-isoaspartate O-methyltransferase domain-containing protein 2 OS=Homo sapiens OX=9606 GN=PCMTD2 PE=1 SV=2	2.853	3	4	1	41	7.99	1	PCMTD2	1.925	0.0150701	16451.6	12010.3	17076.1	16565.9	31413.5	19493.1	40981.9	32145.5
FALSE	High	Master Protein	P47756	F-actin-capping protein subunit beta OS=Homo sapiens OX=9606 GN=CAPZB PE=1 SV=4	2.852	5	1	1	31.3	2.28	1	CAPZB	5.683	4.63551e-05	7581.61	4805.32	5532.38	6627.97	37915.2	51222.7	28915.6	31230
FALSE	High	Master Protein	P49411	Elongation factor Tu, mitochondrial OS=Homo sapiens OX=9606 GN=TUFM PE=1 SV=2	2.841	4	2	1	49.5	5.73	1		1000						35260.2	33961.3	34076.2	38036.5
FALSE	High	Master Protein	Q6ZN17	Protein lin-28 homolog B OS=Homo sapiens OX=9606 GN=LIN28B PE=1 SV=1	2.834	7	2	1	27.1	4.39	1	LIN28B	1000						53425.7	50080.6	47247.7	51162.1
FALSE	High	Master Protein	O00213	Amyloid beta precursor protein binding family B member 1 OS=Homo sapiens OX=9606 GN=APBB1 PE=1 SV=2	2.828	3	2	1	77.2	5.84	1	APBB1	1000							27046.4	22508.4	18401.6
FALSE	High	Master Protein	O00178	GTP-binding protein 1 OS=Homo sapiens OX=9606 GN=GTPBP1 PE=1 SV=3	2.772	2	1	1	72.4	2.53	1	GTPBP1	1000						21902	18767.5	21623.7	18721.8
FALSE	High	Master Protein	Q5T8D3	Acyl-CoA-binding domain-containing protein 5 OS=Homo sapiens OX=9606 GN=ACBD5 PE=1 SV=1	2.76	2	1	1	60.1	2.01	1	ACBD5
FALSE	High	Master Protein	P62910	60S ribosomal protein L32 OS=Homo sapiens OX=9606 GN=RPL32 PE=1 SV=2	2.759	10	5	1	15.9	11.41	1	RPL32	1000						285162	260669	256535	262918
FALSE	High	Master Protein	Q13617	Cullin-2 OS=Homo sapiens OX=9606 GN=CUL2 PE=1 SV=2	2.736	1	1	1	86.9	2.16	1	CUL2	14.318	0.00361155			6341.22	4374.04	132939	36669.3	42774.2	168170
FALSE	High	Master Protein	P18583	Protein SON OS=Homo sapiens OX=9606 GN=SON PE=1 SV=4	2.729	1	1	1	263.7	1.85	1	SON	1000						35521.4	35959.3	16061.3	40696.1
FALSE	High	Master Protein	Q9UKM9	RNA-binding protein Raly OS=Homo sapiens OX=9606 GN=RALY PE=1 SV=1	2.716	7	3	1	32.4	9.05	1	RALY	39.504	7.75188e-07		2543.08		2728.95	97972.7	110545	117513	96424
FALSE	High	Master Protein	Q9H840	Gem-associated protein 7 OS=Homo sapiens OX=9606 GN=GEMIN7 PE=1 SV=1	2.715	15	1	1	14.5	3.22	1	GEMIN7	1000								34595.6	26704.3
FALSE	High	Master Protein	Q9NXR1	Nuclear distribution protein nudE homolog 1 OS=Homo sapiens OX=9606 GN=NDE1 PE=1 SV=3	2.712	4	2	1	37.7	4.59	1	NDE1	1000						25393.2	34874.9	35893.8	21562.6
FALSE	High	Master Protein	P09496	Clathrin light chain A OS=Homo sapiens OX=9606 GN=CLTA PE=1 SV=1	2.712	4	2	1	27.1	4.54	1	CLTA	7.667	1.00644e-05	17418.2	17412.5	18434.5	19566.3	106173	140110	137402	137378
FALSE	High	Master Protein	P53992	Protein transport protein Sec24C OS=Homo sapiens OX=9606 GN=SEC24C PE=1 SV=3	2.694	1	4	1	118.2	9.44	1	SEC24C	7.841	0.000241247			3099.17	2855.33	20700.2	30090.8	26280.9	16870.9
FALSE	High	Master Protein	Q8TB72	Pumilio homolog 2 OS=Homo sapiens OX=9606 GN=PUM2 PE=1 SV=2	2.688	1	1	1	114.1	1.87	1	PUM2	7.736	2.27406e-06			7399.58	7809.6	56487.3	61227.5	64954.4	54237.3
FALSE	High	Master Protein	O60684	Importin subunit alpha-7 OS=Homo sapiens OX=9606 GN=KPNA6 PE=1 SV=1	2.669	3	1	1	60	2.5	1	KPNA6	1000						21556.9	24268.3	27314.4	23695
FALSE	High	Master Protein	P26639	Threonine--tRNA ligase 1, cytoplasmic OS=Homo sapiens OX=9606 GN=TARS1 PE=1 SV=3	2.667	2	1	1	83.4	2.41	1	TARS1	7.527	0.000296791	3836.63	3650.3			27498	28857.6
FALSE	High	Master Protein	Q15517	Corneodesmosin OS=Homo sapiens OX=9606 GN=CDSN PE=1 SV=3	2.656	3	8	1	51.5	19.04	1	CDSN	0.873	0.467179	41079.1	35213.7	48715.6	72428.2	57433.6	31262.9	38608.6	39474.5
FALSE	High	Master Protein	P02766	Transthyretin OS=Homo sapiens OX=9606 GN=TTR PE=1 SV=1	2.65	9	6	1	15.9	13.85	1	TTR	0.558	0.138963	143722	73049.2	151055	131597	65175.7	62171.8	90297.7	120085
FALSE	High	Master Protein	Q96KR1	Zinc finger RNA-binding protein OS=Homo sapiens OX=9606 GN=ZFR PE=1 SV=2	2.625	1	1	1	116.9	1.9	1	ZFR	6.603	3.87161e-06	5886.97	6169.01	8029.62	8042.62	50219	42259.6	43002.5	54144.7
FALSE	High	Master Protein	Q96P63	Serpin B12 OS=Homo sapiens OX=9606 GN=SERPINB12 PE=1 SV=1	2.619	2	1	1	46.2	2.09	1	SERPINB12	0.865	0.902695	58057.8	37145.1	74438.6	88036.5	54883	51510.9	76258	58890.4
FALSE	High	Master Protein	O15260	Surfeit locus protein 4 OS=Homo sapiens OX=9606 GN=SURF4 PE=1 SV=3	2.614	6	1	1	30.4	2.29	1	SURF4
FALSE	High	Master Protein	Q9ULR0	Pre-mRNA-splicing factor ISY1 homolog OS=Homo sapiens OX=9606 GN=ISY1 PE=1 SV=3	2.613	5	2	1	33	4.86	1	ISY1	1000						20215.6	19093.5	26340.2	26540.4
FALSE	High	Master Protein	P62857	40S ribosomal protein S28 OS=Homo sapiens OX=9606 GN=RPS28 PE=1 SV=1	2.597	17	1	1	7.8	2.96	1	RPS28	1000						177954	115753	90543.7
FALSE	High	Master Protein	Q9BW27	Nuclear pore complex protein Nup85 OS=Homo sapiens OX=9606 GN=NUP85 PE=1 SV=1	2.597	3	2	1	75	6.18	1	NUP85	1000						36250.4	35445.4	31357.9	29446.3
FALSE	High	Master Protein	Q8N9T8	Protein KRI1 homolog OS=Homo sapiens OX=9606 GN=KRI1 PE=1 SV=3	2.592	1	1	1	82.5	1.97	1	KRI1	1000						62970.1	61417.9	91626.5	69052
FALSE	High	Master Protein	Q9Y2X3	Nucleolar protein 58 OS=Homo sapiens OX=9606 GN=NOP58 PE=1 SV=1	2.591	3	4	1	59.5	8.06	1	NOP58	1000						34793.6	42665.7	40941.9	46069.1
FALSE	High	Master Protein	Q9H7E9	UPF0488 protein C8orf33 OS=Homo sapiens OX=9606 GN=C8orf33 PE=1 SV=1	2.587	7	2	1	25	2.38	1	C8orf33	1000						36257.7	41916.5	46613.6	44130.1
FALSE	High	Master Protein	Q07021	Complement component 1 Q subcomponent-binding protein, mitochondrial OS=Homo sapiens OX=9606 GN=C1QBP PE=1 SV=1	2.585	7	2	1	31.3	5.58	1	C1QBP	1000						31067.6	42863.5	42009.9	35656.2
FALSE	High	Master Protein	Q15208	Serine/threonine-protein kinase 38 OS=Homo sapiens OX=9606 GN=STK38 PE=1 SV=1	2.579	2	2	1	54.2	4.48	1	STK38	1000						39969.6	33619.5	34854.4	40834.6
FALSE	High	Master Protein	Q9H6R4	Nucleolar protein 6 OS=Homo sapiens OX=9606 GN=NOL6 PE=1 SV=2	2.574	1	1	1	127.5	2.31	1	NOL6	1.157	0.327523	12624.6	16116.6	8790.49	9955.29	12967.9	11913.8		19020.5
FALSE	High	Master Protein	P04080	Cystatin-B OS=Homo sapiens OX=9606 GN=CSTB PE=1 SV=2	2.566	12	1	1	11.1	0	1	CSTB	1000						113958	78814.9	96485.7	136399
FALSE	High	Master Protein	P33992	DNA replication licensing factor MCM5 OS=Homo sapiens OX=9606 GN=MCM5 PE=1 SV=5	2.566	2	1	1	82.2	2.38	1	MCM5	1000							49243.5	72692.8	110452
FALSE	High	Master Protein	Q8N5U6	RING finger protein 10 OS=Homo sapiens OX=9606 GN=RNF10 PE=1 SV=2	2.551	2	1	1	89.9	2.38	1	RNF10	3.843	0.0340289	15077.5	10042.9	10961.4	9806.92	42215.7	19967.1	40316
FALSE	High	Master Protein	Q8TDD1	ATP-dependent RNA helicase DDX54 OS=Homo sapiens OX=9606 GN=DDX54 PE=1 SV=2	2.536	1	1	1	98.5	1.71	1	DDX54	9.217	3.3723e-05			2096.55	2040.79	17813.7	19481	18656.8	24137.6
FALSE	High	Master Protein	P35520	Cystathionine beta-synthase OS=Homo sapiens OX=9606 GN=CBS PE=1 SV=2	2.526	4	1	1	60.5	2.37	1	CBS
FALSE	High	Master Protein	O43896	Kinesin-like protein KIF1C OS=Homo sapiens OX=9606 GN=KIF1C PE=1 SV=3	2.517	1	1	1	122.9	2.95	1	KIF1C	1000						52115.1	47556.7	48831.6	54391.4
FALSE	High	Master Protein	Q9NP95	Fibroblast growth factor 20 OS=Homo sapiens OX=9606 GN=FGF20 PE=1 SV=1	2.506	6	1	1	23.5	2.6	1	FGF20	1000						21487.7	31866.6	27096.7	31833.2
FALSE	High	Master Protein	P08243	Asparagine synthetase [glutamine-hydrolyzing] OS=Homo sapiens OX=9606 GN=ASNS PE=1 SV=4	2.506	2	4	1	64.3	7.26	1	ASNS	1000						18062.6	18652.3	18422.3	21311.9
FALSE	High	Master Protein	O75170	Serine/threonine-protein phosphatase 6 regulatory subunit 2 OS=Homo sapiens OX=9606 GN=PPP6R2 PE=1 SV=2	2.503	2	3	1	104.9	6.66	1	PPP6R2	1000						13463.7	12520.6	18406.1	19602.7
FALSE	High	Master Protein	Q15386	Ubiquitin-protein ligase E3C OS=Homo sapiens OX=9606 GN=UBE3C PE=1 SV=3	2.495	1	3	1	123.8	6.82	1	UBE3C	1000						24806.8	22382.4	29239.5	29747.6
FALSE	High	Master Protein	Q92979	Ribosomal RNA small subunit methyltransferase NEP1 OS=Homo sapiens OX=9606 GN=EMG1 PE=1 SV=4	2.475	8	1	1	26.7	2.44	1	EMG1	1000						21815.8	28915.3	23445.5	27036.2
FALSE	High	Master Protein	O14735	CDP-diacylglycerol--inositol 3-phosphatidyltransferase OS=Homo sapiens OX=9606 GN=CDIPT PE=1 SV=1	2.475	5	3	1	23.5	7.28	1	CDIPT	1000						34453.3	35874.9	33609.2	37630.8
FALSE	High	Master Protein	Q13409	Cytoplasmic dynein 1 intermediate chain 2 OS=Homo sapiens OX=9606 GN=DYNC1I2 PE=1 SV=3	2.472	3	2	1	71.4	5.06	1	DYNC1I2	1000						10607.1	10569.8	12167.2	12318
FALSE	High	Master Protein	Q00341	Vigilin OS=Homo sapiens OX=9606 GN=HDLBP PE=1 SV=2	2.465	1	2	1	141.4	5.23	1	HDLBP	1000							28278.8	51512.7	44697.4
FALSE	High	Master Protein	P46109	Crk-like protein OS=Homo sapiens OX=9606 GN=CRKL PE=1 SV=1	2.437	4	2	1	33.8	5.8	1	CRKL	1000						77060.1	48113.2	64238.2	50153.6
FALSE	High	Master Protein	P43246	DNA mismatch repair protein Msh2 OS=Homo sapiens OX=9606 GN=MSH2 PE=1 SV=1	2.435	1	3	1	104.7	6.97	1	MSH2	1.717	0.0143912	19475.2	16495.6	12080.8	15323.3	31686	23511.8	39803.3	22012.6
FALSE	High	Master Protein	P17480	Nucleolar transcription factor 1 OS=Homo sapiens OX=9606 GN=UBTF PE=1 SV=1	2.434	2	2	1	89.4	3.83	1	UBTF	1000						47657.3	44645	52868.3	59361.2
FALSE	High	Master Protein	P46019	Phosphorylase b kinase regulatory subunit alpha, liver isoform OS=Homo sapiens OX=9606 GN=PHKA2 PE=1 SV=1	2.432	1	1	1	138.3	2.71	1	PHKA2	1000						25659.1	29012.9	34454.7	29800.6
FALSE	High	Master Protein	Q96JG8	Melanoma-associated antigen D4 OS=Homo sapiens OX=9606 GN=MAGED4B PE=1 SV=3	2.415	4	1	1	81.3	3.73	1	MAGED4; MAGED4B	1000						11712.2	26328.3	21626.4	21439
FALSE	High	Master Protein	Q5VST9	Obscurin OS=Homo sapiens OX=9606 GN=OBSCN PE=1 SV=3	2.398	1	1	1	867.9	5.29	1	OBSCN	1.176	0.371414		134356	177792		163462	179942	183577	229727
FALSE	High	Master Protein	O75694	Nuclear pore complex protein Nup155 OS=Homo sapiens OX=9606 GN=NUP155 PE=1 SV=1	2.392	1	1	1	155.1	2.53	1	NUP155	1000							11949.3	12238.5	10931.4
FALSE	High	Master Protein	Q9BT40	Inositol polyphosphate 5-phosphatase K OS=Homo sapiens OX=9606 GN=INPP5K PE=1 SV=3	2.39	2	1	1	51.1	1.8	1	INPP5K	1000						26529.5	27644.7	35750.1	35034.6
FALSE	High	Master Protein	Q14137	Ribosome biogenesis protein BOP1 OS=Homo sapiens OX=9606 GN=BOP1 PE=1 SV=2	2.364	3	2	1	83.6	5.25	1	BOP1	1000						24005.9	32138.6	32530.1	31899.1
FALSE	High	Master Protein	Q9Y4Z0	U6 snRNA-associated Sm-like protein LSm4 OS=Homo sapiens OX=9606 GN=LSM4 PE=1 SV=1	2.363	12	1	1	15.3	3.01	1	LSM4	1000						61985	56014.4	63968.2	50252.5
FALSE	High	Master Protein	Q92538	Golgi-specific brefeldin A-resistance guanine nucleotide exchange factor 1 OS=Homo sapiens OX=9606 GN=GBF1 PE=1 SV=2	2.359	1	4	1	206.3	7.64	1	GBF1	1000						77787.1	80506.6	71657.8	88393.3
FALSE	High	Master Protein	O15371	Eukaryotic translation initiation factor 3 subunit D OS=Homo sapiens OX=9606 GN=EIF3D PE=1 SV=1	2.357	2	3	1	63.9	7.64	1	EIF3D	1000						48169.1	45270.2	41183.8	54379.5
FALSE	High	Master Protein	Q12816	Trophinin OS=Homo sapiens OX=9606 GN=TRO PE=1 SV=3	2.328	1	4	1	143.6	8.89	1	TRO	53.091	0.000140447	4321.71	4054		5373.01	208720	233773	225196	236004
FALSE	High	Master Protein	P00739	Haptoglobin-related protein OS=Homo sapiens OX=9606 GN=HPR PE=2 SV=2	2.326	3	2	1	39	4.71	1	HPR	1.038	0.888602	44192.1	16838.1	44412.8	24855.8	16347.8			72353.9
FALSE	High	Master Protein	O14617	AP-3 complex subunit delta-1 OS=Homo sapiens OX=9606 GN=AP3D1 PE=1 SV=1	2.322	1	1	1	130.1	2.82	1	AP3D1	1000						36878.2	27802	27277.2
FALSE	High	Master Protein	Q86TJ2	Transcriptional adapter 2-beta OS=Homo sapiens OX=9606 GN=TADA2B PE=1 SV=2	2.319	2	16	1	48.4	29.52	1	TADA2B	1.079	0.468216	1.17021e+06	595298	1.60528e+06	1.84746e+06	1.86208e+06	1.20663e+06	1.37316e+06	1.59141e+06
FALSE	High	Master Protein	P61221	ATP-binding cassette sub-family E member 1 OS=Homo sapiens OX=9606 GN=ABCE1 PE=1 SV=1	2.317	2	4	1	67.3	10.23	1	ABCE1	1000						39576.9	39089.2	41778	38190.5
FALSE	High	Master Protein	P18074	General transcription and DNA repair factor IIH helicase subunit XPD OS=Homo sapiens OX=9606 GN=ERCC2 PE=1 SV=1	2.312	3	2	1	86.9	7.31	1	ERCC2	1000								28022.4	23272.2
FALSE	High	Master Protein	Q9UL40	Zinc finger protein 346 OS=Homo sapiens OX=9606 GN=ZNF346 PE=1 SV=1	2.301	4	1	1	32.9	2.67	1	ZNF346	5.965	9.72416e-05	4084.47			4346.8	29095.7	21715.3	21146.5	29261
FALSE	High	Master Protein	Q10469	Alpha-1,6-mannosyl-glycoprotein 2-beta-N-acetylglucosaminyltransferase OS=Homo sapiens OX=9606 GN=MGAT2 PE=1 SV=1	2.286	3	2	1	51.5	4.16	1	MGAT2	1000						21338.2	17523.8	27710.1	21330.4
FALSE	High	Master Protein	P61513	60S ribosomal protein L37a OS=Homo sapiens OX=9606 GN=RPL37A PE=1 SV=2	2.284	10	2	1	10.3	4.8	1	RPL37A	1000						397615			242338
FALSE	High	Master Protein	O43670	BUB3-interacting and GLEBS motif-containing protein ZNF207 OS=Homo sapiens OX=9606 GN=ZNF207 PE=1 SV=1	2.281	3	1	1	50.7	2.37	1	ZNF207	1000						47325.7	37993.7	52472.9	47368.5
FALSE	High	Master Protein	O43396	Thioredoxin-like protein 1 OS=Homo sapiens OX=9606 GN=TXNL1 PE=1 SV=3	2.238	8	1	1	32.2	2.86	1	TXNL1	1000						34576.7	38741.9	45436.3	39246.4
FALSE	High	Master Protein	Q5THJ4	Intermembrane lipid transfer protein VPS13D OS=Homo sapiens OX=9606 GN=VPS13D PE=1 SV=2	2.236	0	6	1	491.6	10.11	1	VPS13D	1.142	0.159374	7.49393e+06	6.06003e+06	8.26878e+06	8.55018e+06	9.03649e+06	8.93802e+06	7.61779e+06	9.54154e+06
FALSE	High	Master Protein	Q9UHD2	Serine/threonine-protein kinase TBK1 OS=Homo sapiens OX=9606 GN=TBK1 PE=1 SV=1	2.23	2	1	1	83.6	2.51	1	TBK1	1000							20510.8	37997.6	19200.9
FALSE	High	Master Protein	Q12840	Kinesin heavy chain isoform 5A OS=Homo sapiens OX=9606 GN=KIF5A PE=1 SV=2	2.227	1	1	1	117.3	2.58	1	KIF5A	1000						46208.4	65538.2	60660.3	55678
FALSE	High	Master Protein	O15226	NF-kappa-B-repressing factor OS=Homo sapiens OX=9606 GN=NKRF PE=1 SV=2	2.226	4	1	1	77.6	2.89	1	NKRF	1000						36192.2	36431.3	40691.9	42573.3
FALSE	High	Master Protein	P20930	Filaggrin OS=Homo sapiens OX=9606 GN=FLG PE=1 SV=3	2.226	0	2	1	434.9	1.79	1	FLG	1.304	0.256494	30831.1	13636	45607.3	45193.3	47241.6	50166.9	28388.2	74663.9
FALSE	High	Master Protein	Q70EL1	Inactive ubiquitin carboxyl-terminal hydrolase 54 OS=Homo sapiens OX=9606 GN=USP54 PE=1 SV=4	2.225	1	1	1	187.3	2.19	1	USP54	1000							22335.9	14831.8	19134.1
FALSE	High	Master Protein	Q96AY4	Tetratricopeptide repeat protein 28 OS=Homo sapiens OX=9606 GN=TTC28 PE=1 SV=4	2.219	0	3	1	270.7	7.23	1	TTC28	9.137	0.0346581	2947.85			4115.51	34006.3	30004.6	33756.2	28085.9
FALSE	High	Master Protein	Q14919	Dr1-associated corepressor OS=Homo sapiens OX=9606 GN=DRAP1 PE=1 SV=3	2.215	5	3	1	22.3	7.03	1	DRAP1	1000						32664.8	30325.6	30592	29394.7
FALSE	High	Master Protein	Q9H814	Phosphorylated adapter RNA export protein OS=Homo sapiens OX=9606 GN=PHAX PE=1 SV=1	2.21	3	1	1	44.4	1.94	1	PHAX	1000						47636.8	44099.4	48414.2	48782.3
FALSE	High	Master Protein	O00264	Membrane-associated progesterone receptor component 1 OS=Homo sapiens OX=9606 GN=PGRMC1 PE=1 SV=3	2.207	10	3	1	21.7	6.7	1	PGRMC1	1000						13059.3	10195.4	11937.8	17720.7
FALSE	High	Master Protein	Q6P1J9	Parafibromin OS=Homo sapiens OX=9606 GN=CDC73 PE=1 SV=1	2.202	2	1	1	60.5	1.98	1	CDC73	1000						11703.6	20502.9	18482	14156.5
FALSE	High	Master Protein	Q8WW22	DnaJ homolog subfamily A member 4 OS=Homo sapiens OX=9606 GN=DNAJA4 PE=1 SV=1	2.195	2	3	1	44.8	7.11	1	DNAJA4	1000						232009	160674	193119	321401
FALSE	High	Master Protein	Q9NZC9	SWI/SNF-related matrix-associated actin-dependent regulator of chromatin subfamily A-like protein 1 OS=Homo sapiens OX=9606 GN=SMARCAL1 PE=1 SV=1	2.195	1	1	1	105.9	2.9	1	SMARCAL1	3.372	0.00159944	15088.3	11770.2		13842.6	53349.8	55611.8	29401.6	40850.8
FALSE	High	Master Protein	Q9H074	Polyadenylate-binding protein-interacting protein 1 OS=Homo sapiens OX=9606 GN=PAIP1 PE=1 SV=1	2.179	2	3	1	53.5	6.1	1	PAIP1	1000						59561.8	57356.2	60734	84572
FALSE	High	Master Protein	P62877	E3 ubiquitin-protein ligase RBX1 OS=Homo sapiens OX=9606 GN=RBX1 PE=1 SV=1	2.179	18	4	1	12.3	3.67	1	RBX1	1000						38419.8	35829.2	38524	38938.2
FALSE	High	Master Protein	Q9Y266	Nuclear migration protein nudC OS=Homo sapiens OX=9606 GN=NUDC PE=1 SV=1	2.176	5	1	1	38.2	2.17	1	NUDC	1000						20359	20176.5	23166.5	21136.2
FALSE	High	Master Protein	Q9P031	Thyroid transcription factor 1-associated protein 26 OS=Homo sapiens OX=9606 GN=CCDC59 PE=1 SV=2	2.176	4	1	1	28.7	2.64	1	CCDC59
FALSE	High	Master Protein	P29590	Protein PML OS=Homo sapiens OX=9606 GN=PML PE=1 SV=3	2.161	1	4	1	97.5	9.87	1	PML	1000						39796.4	37989.4	42103.4	36454.7
FALSE	High	Master Protein	P41229	Lysine-specific demethylase 5C OS=Homo sapiens OX=9606 GN=KDM5C PE=1 SV=2	2.161	1	1	1	175.6	2.55	1	KDM5C	1000						15959.5	16364.7	13919.5	12408
FALSE	High	Master Protein	Q9BVG4	Protein PBDC1 OS=Homo sapiens OX=9606 GN=PBDC1 PE=1 SV=1	2.156	4	2	1	26	4.24	1	PBDC1	2.594	8.04048e-05	10154.9	12300.8	9670.93	11075.8	26925.5	28106.6	26047.8	28742.1
FALSE	High	Master Protein	P04040	Catalase OS=Homo sapiens OX=9606 GN=CAT PE=1 SV=3	2.153	2	1	1	59.7	2.03	1	CAT	1000							17436.1	22118.9	21449.4
FALSE	High	Master Protein	Q9P003	Protein cornichon homolog 4 OS=Homo sapiens OX=9606 GN=CNIH4 PE=1 SV=1	2.151	14	1	1	16.1	2.86	1	CNIH4	1000						18910.1	5128.58	9560.44
FALSE	High	Master Protein	O75175	CCR4-NOT transcription complex subunit 3 OS=Homo sapiens OX=9606 GN=CNOT3 PE=1 SV=1	2.146	2	1	1	81.8	2.52	1	CNOT3	1000								33072.3	22767.6
FALSE	High	Master Protein	O95433	Activator of 90 kDa heat shock protein ATPase homolog 1 OS=Homo sapiens OX=9606 GN=AHSA1 PE=1 SV=1	2.125	7	2	1	38.3	5.72	1	AHSA1	1000						48253.9	31488.5	41993.3
FALSE	High	Master Protein	Q13206	Probable ATP-dependent RNA helicase DDX10 OS=Homo sapiens OX=9606 GN=DDX10 PE=1 SV=2	2.124	1	1	1	100.8	2.02	1	DDX10	1000						18077	19894.2		20350.3
FALSE	High	Master Protein	Q06203	Amidophosphoribosyltransferase OS=Homo sapiens OX=9606 GN=PPAT PE=1 SV=1	2.119	2	1	1	57.4	2.05	1	PPAT	1000						42940.8	36295	45704.5	35563.9
FALSE	High	Master Protein	P17096	High mobility group protein HMG-I/HMG-Y OS=Homo sapiens OX=9606 GN=HMGA1 PE=1 SV=3	2.103	8	3	1	11.7	2.67	1	HMGA1	28.942	0.0119791		5590.71	1860.32	2112.28	56924.7	61800.9	60472.9	65927.6
FALSE	High	Master Protein	P10398	Serine/threonine-protein kinase A-Raf OS=Homo sapiens OX=9606 GN=ARAF PE=1 SV=2	2.098	3	1	1	67.5	2.9	1	ARAF
FALSE	High	Master Protein	Q969G3	SWI/SNF-related matrix-associated actin-dependent regulator of chromatin subfamily E member 1 OS=Homo sapiens OX=9606 GN=SMARCE1 PE=1 SV=2	2.096	3	3	1	46.6	5.51	1	SMARCE1	1000						13200.2	11323.6	12484.4	11887
FALSE	High	Master Protein	Q9NQQ7	Solute carrier family 35 member C2 OS=Homo sapiens OX=9606 GN=SLC35C2 PE=1 SV=2	2.09	2	3	1	40.4	5.14	1	SLC35C2	0.267	0.000101982	81196.6	76538.9	107994	84009.2			22817	21317.6
FALSE	High	Master Protein	P45974	Ubiquitin carboxyl-terminal hydrolase 5 OS=Homo sapiens OX=9606 GN=USP5 PE=1 SV=2	2.079	2	3	1	95.7	6.67	1	USP5	1000						12782.5	16453.4	14279.1
FALSE	High	Master Protein	Q9C0J8	pre-mRNA 3' end processing protein WDR33 OS=Homo sapiens OX=9606 GN=WDR33 PE=1 SV=2	2.076	1	1	1	145.8	0	1	WDR33	1000						17498.8	17424.2	19243.5	18019.9
FALSE	High	Master Protein	P35556	Fibrillin-2 OS=Homo sapiens OX=9606 GN=FBN2 PE=1 SV=3	2.07	1	1	1	314.6	1.82	1	FBN2	1000						9919.12	11719.1	9938.84	11099.2
FALSE	High	Master Protein	Q96EE3	Nucleoporin SEH1 OS=Homo sapiens OX=9606 GN=SEH1L PE=1 SV=3	2.067	6	1	1	39.6	3.14	1	SEH1L	3.456	0.236215		29913.2	5685.15	7232.01	20310.4	26235.1	23816.6	32356.6
FALSE	High	Master Protein	Q9UHB6	LIM domain and actin-binding protein 1 OS=Homo sapiens OX=9606 GN=LIMA1 PE=1 SV=1	2.063	2	1	1	85.2	2.49	1	LIMA1	1000						16649	12338.3	13885.5	12460.9
FALSE	High	Master Protein	P52298	Nuclear cap-binding protein subunit 2 OS=Homo sapiens OX=9606 GN=NCBP2 PE=1 SV=1	2.042	7	4	1	18	8.81	1	NCBP2	12.133	0.00994978	3265.6	6218	8932.11		82581.4	72418.2	78589.1	60588.7
FALSE	High	Master Protein	Q8ND56	Protein LSM14 homolog A OS=Homo sapiens OX=9606 GN=LSM14A PE=1 SV=3	2.042	4	1	1	50.5	2.06	1	LSM14A	1000						24148.6		31178.4	29863.5
FALSE	High	Master Protein	Q9NXS2	Glutaminyl-peptide cyclotransferase-like protein OS=Homo sapiens OX=9606 GN=QPCTL PE=1 SV=2	2.039	3	3	1	42.9	4.22	1	QPCTL	1000						59748.3	71771.4	67618.5	63838.2
FALSE	High	Master Protein	P06576	ATP synthase subunit beta, mitochondrial OS=Homo sapiens OX=9606 GN=ATP5F1B PE=1 SV=3	2.032	2	1	1	56.5	2.42	1	ATP5F1B	1.962	0.0657143	14773.4		13401.1	24055.8	30804.6	27261.1	40592.8	22434.7
FALSE	High	Master Protein	P19388	DNA-directed RNA polymerases I, II, and III subunit RPABC1 OS=Homo sapiens OX=9606 GN=POLR2E PE=1 SV=4	2.029	4	3	1	24.5	6.16	1	POLR2E	1000						64320.4	78902.7	65811.4	74038.6
FALSE	High	Master Protein	Q06265	Exosome complex component RRP45 OS=Homo sapiens OX=9606 GN=EXOSC9 PE=1 SV=3	2.015	3	1	1	48.9	1.63	1	EXOSC9	1000							37664.2	22526.7	22850.6
FALSE	High	Master Protein	P31151	Protein S100-A7 OS=Homo sapiens OX=9606 GN=S100A7 PE=1 SV=4	2.013	11	2	1	11.5	4.84	1	S100A7	0.001		37744.9	12354.5	63074.4	39104.9
FALSE	High	Master Protein	P01591	Immunoglobulin J chain OS=Homo sapiens OX=9606 GN=JCHAIN PE=1 SV=4	1.996	8	1	1	18.1	0	1	JCHAIN	1.898	0.107272	6332.6	3105.67	6838.01	8052.63	15915.3			9805.73
FALSE	High	Master Protein	Q9P035	Very-long-chain (3R)-3-hydroxyacyl-CoA dehydratase 3 OS=Homo sapiens OX=9606 GN=HACD3 PE=1 SV=2	1.993	6	3	1	43.1	7.77	1	HACD3	1000						64377.4	54793.5	57524.7	67509
FALSE	High	Master Protein	P49005	DNA polymerase delta subunit 2 OS=Homo sapiens OX=9606 GN=POLD2 PE=1 SV=1	1.987	3	1	1	51.3	2.36	1	POLD2	1000						18396.4	18218.9	14653.9	17056.1
FALSE	High	Master Protein	P25786	Proteasome subunit alpha type-1 OS=Homo sapiens OX=9606 GN=PSMA1 PE=1 SV=1	1.985	3	2	1	29.5	4.17	1	PSMA1	3.132	7.99962e-06	64641.6	72638.2	62255.9	69862.8	197039	181441	225927	224807
FALSE	High	Master Protein	Q6PJT7	Zinc finger CCCH domain-containing protein 14 OS=Homo sapiens OX=9606 GN=ZC3H14 PE=1 SV=1	1.982	2	1	1	82.8	1.8	1	ZC3H14	1000						13562.4	15237.4	17395.6	16769
FALSE	High	Master Protein	Q75N03	E3 ubiquitin-protein ligase Hakai OS=Homo sapiens OX=9606 GN=CBLL1 PE=1 SV=1	1.982	4	1	1	54.5	3.54	1	CBLL1	1000						13201.9	17778.8	22397.1	16872.6
FALSE	High	Master Protein	P78318	Immunoglobulin-binding protein 1 OS=Homo sapiens OX=9606 GN=IGBP1 PE=1 SV=1	1.98	3	2	1	39.2	2.13	1	IGBP1	1000						83895.6	54854.8	70257.7	92789.8
FALSE	High	Master Protein	P84243	Histone H3.3 OS=Homo sapiens OX=9606 GN=H3-3B PE=1 SV=2	1.975	5	5	1	15.3	9.62	1	H3-3A; H3-3B	212.096	0.000120916	4579.32		4634.75	6312.83	940027	1.01076e+06	956030	1.08993e+06
FALSE	High	Master Protein	Q9NZT1	Calmodulin-like protein 5 OS=Homo sapiens OX=9606 GN=CALML5 PE=1 SV=2	1.973	8	1	1	15.9	2.13	1	CALML5
FALSE	High	Master Protein	P00450	Ceruloplasmin OS=Homo sapiens OX=9606 GN=CP PE=1 SV=1	1.967	1	1	1	122.1	0	1	CP	1000						4227.55	7819.07	9593.28	5548.75

## Sheet: Pathways
https://reactome.org/PathwayBrowser/#/DTAB=AN&ANALYSIS=MjAyNTAxMDkxODE3NDdfMTQzODA%253D
Graphical flattened overview of the classification of nsp14 interacting partners into main cellular pathways, performed using the high-performance approach Reactome

## Sheet: Pathways-2
Graphical hierarchical overview of the classification of nsp14 interacting partners into main cellular pathways performed using the high-performance approach Reactome

## Sheet: Pathways- Gene names
List of biomolecular pathways to which nsp14 interacting partners identified by mass spectrometry analysis belong. Next to each pathway identifier, the nsp14 interacting partners are listed.
Pathway identifier	Pathway name	#Entities found	#Entities total	#Interactors found	#Interactors total	Entities ratio	Entities pValue	Entities FDR	#Reactions found	#Reactions total	Reactions ratio	Species identifier	Species name	Submitted entities found	Mapped entities	Submitted entities hit interactor	Interacts with	Found reaction identifiers
R-HSA-211733	Regulation of activated PAK-2p34 by proteasome mediated degradation	31	37	0	36	0.00234623	1.1102230246251565E-16	4.3298697960381105E-15	2	2	1.3105301094292642E-4	9606	Homo sapiens	P28066;P51665;O00487;P35998;P62333;P62195;P20618;P25789;P25788;Q13200;P25787;P25786;Q15008;O43242;O00231;P28074;Q9UNM6;P62191;O00232;P28072;P17980;Q99460;P28070;O14818;P62987;P48556;P49721;P49720;P60900;P43686;Q16186				R-HSA-211715;R-HSA-211734
R-HSA-72689	Formation of a pool of free 40S subunits	85	106	2	9	0.00672162	1.1102230246251565E-16	4.3298697960381105E-15	2	2	1.3105301094292642E-4	9606	Homo sapiens	Q9Y3U8;P23396;O75821;Q71UM5;P62917;P62081;P62280;P18124;O00303;P39019;P62277;P62750;P47914;P30050;P39023;P62910;Q6P5R6;P46783;P83731;P62913;P62753;O15371;Q07020;P46782;P46781;P36578;P62244;P84098;P63173;P61353;P83881;P62241;P62888;P61313;Q7L2H7;P62847;P46777;P46776;P62841;P60228;P27635;P60866;P05387;P46779;P05388;P46778;P61513;P49207;P62249;P25398;P55884;P32969;P18621;P42766;Q02878;P50914;P40429;…	Q9Y3U8;P23396;O75821;Q71UM5;P62917;P62081;P62280;P18124;O00303;P39019;P62277;P62750;P47914;P30050;P39023;P62910;Q6P5R6;P46783;P83731;P62913;P62753;O15371;Q07020;P46782;P46781;P36578;P62244;P84098;P63173;P61353;P83881;P62241;P62888;P61313;Q7L2H7;P62847;P46777;P46776;P62841;P60228;P27635;P60866;P05387;P46779;P05388;P46778;P61513;P49207;P62249;P25398;P55884;P32969;P18621;P42766;Q02878;P50914;P40429;…	P62826;Q14152	P47813	R-HSA-72673;R-HSA-72676
R-HSA-72695	Formation of the ternary complex, and subsequently, the 43S complex	43	54	0	0	0.00342422	1.1102230246251565E-16	4.3298697960381105E-15	3	3	1.9657951641438963E-4	9606	Homo sapiens	P25398;P55884;P23396;O75821;Q71UM5;P62081;P62280;O00303;P39019;P62277;P61247;Q14152;P46783;P62857;Q9UBQ5;P05198;P62851;P08865;P62753;P62854;O15371;Q13347;P08708;P46782;P46781;P41091;P42677;P62266;P62244;P62861;P15880;P62263;P62241;P62701;Q7L2H7;Q9Y262;P20042;P62847;P62269;P62841;P60228;P60866;P62249				R-HSA-72691;R-HSA-72663;R-HSA-72669
R-HSA-156902	Peptide chain elongation	77	97	0	9	0.00615092	1.1102230246251565E-16	4.3298697960381105E-15	5	5	3.2763252735731603E-4	9606	Homo sapiens	Q9Y3U8;P23396;Q71UM5;P62917;P62081;P62280;P18124;P39019;P62277;P62750;P47914;P30050;P39023;P62910;Q6P5R6;P46783;P83731;P62913;P62753;Q07020;P13639;P46782;P46781;P36578;P62244;P84098;P63173;P61353;P68104;P83881;P62241;P62888;P61313;P62847;P46777;P46776;P62841;P27635;P60866;P05387;P46779;P05388;P46778;P61513;P49207;P62249;P25398;P32969;P18621;P42766;Q02878;P50914;P40429;P62899;P61247;P62857;P62851;…				R-HSA-156930;R-HSA-156915;R-HSA-156912;R-HSA-156923;R-HSA-156907
R-HSA-975956	Nonsense Mediated Decay (NMD) independent of the Exon Junction Complex (EJC)	80	101	17	38	0.00640457	1.1102230246251565E-16	4.3298697960381105E-15	1	1	6.552650547146321E-5	9606	Homo sapiens	Q9Y3U8;P23396;Q71UM5;P62917;P62081;P62280;P18124;P39019;Q04637;P62277;P62750;P47914;P30050;P39023;P62910;Q6P5R6;P46783;P83731;P62913;P62753;Q07020;Q09161;P46782;P46781;P36578;P62244;P84098;P63173;P61353;P83881;P62241;P62888;P61313;P62847;P46777;P46776;P62841;P27635;P60866;P05387;P46779;P05388;P46778;P61513;P49207;P62249;P25398;P52298;P32969;P11940;P18621;P42766;Q02878;P50914;P40429;P62899;P61247;…	Q9Y3U8;P23396;Q71UM5;P62917;P62081;P62280;P18124;P39019;Q04637;P62277;P62750;P47914;P30050;P39023;P62910;Q6P5R6;P46783;P83731;P62913;P62753;Q07020;Q09161;P46782;P46781;P36578;P62244;P84098;P63173;P61353;P83881;P62241;P62888;P61313;P62847;P46777;P46776;P62841;P27635;P60866;P05387;P46779;P05388;P46778;P61513;P49207;P62249;P25398;P52298;P32969;P11940;P18621;P42766;Q02878;P50914;P40429;P62899;P61247;…	Q9Y5S9;P52298;O95793;P62753;P11940;P55265;P67809;Q9NPI6;Q86V81;Q9HCE1;Q09161;Q9NZB2;Q6ZN17;P26196;Q9UN81;Q12906;Q12905	Q92900	R-HSA-927789
R-HSA-156842	Eukaryotic Translation Elongation	80	102	11	77	0.00646798	1.1102230246251565E-16	4.3298697960381105E-15	9	9	5.897385492431689E-4	9606	Homo sapiens	Q9Y3U8;P23396;Q71UM5;P62917;P29692;P62081;P62280;P18124;P39019;P62277;P62750;P47914;P30050;P39023;P62910;Q6P5R6;P46783;P83731;P62913;P62753;Q07020;P13639;P46782;P46781;P36578;P62244;P84098;P63173;P61353;P68104;P83881;P62241;P62888;P61313;P62847;P46777;P46776;P62841;P27635;P60866;P05387;P46779;P05388;P46778;P61513;P49207;P62249;P26641;P25398;P32969;P18621;P42766;Q02878;P50914;P40429;P24534;P62899;…	Q9Y3U8;P23396;Q71UM5;P62917;P29692;P62081;P62280;P18124;P39019;P62277;P62750;P47914;P30050;P39023;P62910;Q6P5R6;P46783;P83731;P62913;P62753;Q07020;P13639;P46782;P46781;P36578;P62244;P84098;P63173;P61353;P68104;P83881;P62241;P62888;P61313;P62847;P46777;P46776;P62841;P27635;P60866;P05387;P46779;P05388;P46778;P61513;P49207;P62249;P26641;P25398;P32969;P18621;P42766;Q02878;P50914;P40429;P24534;P62899;…	P29692;Q13573;P63104;Q9BVG4;P26641;P26641;P12004;P26640;P24534;P29692;P68104	P29692;P24534;P68104;P26641	R-HSA-156930;R-HSA-156915;R-HSA-156912;R-HSA-156913;R-HSA-156923;R-HSA-156907;R-HSA-156910;R-HSA-156908;R-HSA-156909
R-HSA-349425	Autodegradation of the E3 ubiquitin ligase COP1	32	41	7	46	0.00259987	1.1102230246251565E-16	4.3298697960381105E-15	5	5	3.2763252735731603E-4	9606	Homo sapiens	P28066;P04637;P51665;O00487;P35998;P62333;P62195;P20618;P25789;P25788;Q13200;P25787;P25786;Q15008;O43242;O00231;P28074;Q9UNM6;P62191;O00232;P28072;P17980;Q99460;P28070;O14818;P62987;P48556;P49721;P49720;P60900;P43686;Q16186	P28066;P04637;P51665;O00487;P35998;P62333;P62195;P20618;P25789;P25788;Q13200;P25787;P25786;Q15008;O43242;O00231;P28074;Q9UNM6;P62191;O00232;P28072;P17980;Q99460;P28070;O14818;P62987;P48556;P49721;P49720;P60900;P43686;Q16186	P04637;Q9Y4R8;P31947;Q12888;Q7LG56;Q16531;Q14676	Q8NHY2;Q13315	R-HSA-349444;R-HSA-264418;R-HSA-264435;R-HSA-264444;R-HSA-264458
R-HSA-156827	L13a-mediated translational silencing of Ceruloplasmin expression	93	120	13	23	0.00760938	1.1102230246251565E-16	4.3298697960381105E-15	3	3	1.9657951641438963E-4	9606	Homo sapiens	Q9Y3U8;P23396;O75821;Q71UM5;P62917;P62081;P62280;P18124;O00303;P39019;Q04637;P62277;P62750;P47914;P30050;P39023;P23588;P62910;Q6P5R6;P46783;P83731;P62913;P62753;O15371;Q07020;P46782;P46781;P36578;P41091;P62244;P84098;P63173;P61353;P83881;P62241;P62888;P61313;Q7L2H7;P20042;P62847;P46777;P46776;P62841;P60228;P27635;P60866;P05387;P46779;P05388;P46778;P61513;P49207;P62249;P25398;P55884;P32969;P11940;…	Q9Y3U8;P23396;O75821;Q71UM5;P62917;P62081;P62280;P18124;O00303;P39019;Q04637;P62277;P62750;P47914;P30050;P39023;P23588;P62910;Q6P5R6;P46783;P83731;P62913;P62753;O15371;Q07020;P46782;P46781;P36578;P41091;P62244;P84098;P63173;P61353;P83881;P62241;P62888;P61313;Q7L2H7;P20042;P62847;P46777;P46776;P62841;P60228;P27635;P60866;P05387;P46779;P05388;P46778;P61513;P49207;P62249;P25398;P55884;P32969;P11940;…	P62888;P62913;P62753;P84098;P06748;Q14684;Q9NR30;P63244;Q12906;P36578;O75607;P46777;Q15050	P40429	R-HSA-156832;R-HSA-156823;R-HSA-156826
R-HSA-72706	GTP hydrolysis and joining of the 60S ribosomal subunit	93	120	22	72	0.00760938	1.1102230246251565E-16	4.3298697960381105E-15	3	3	1.9657951641438963E-4	9606	Homo sapiens	Q9Y3U8;P23396;O75821;Q71UM5;P62917;P62081;P62280;P18124;O00303;P39019;Q04637;P62277;P62750;O60841;P47914;P30050;P39023;P23588;P62910;Q6P5R6;P46783;P83731;P62913;P62753;O15371;Q07020;P46782;P46781;P36578;P41091;P62244;P84098;P63173;P61353;P83881;P62241;P62888;P61313;Q7L2H7;P20042;P62847;P46777;P46776;P62841;P60228;P27635;P60866;P05387;P46779;P05388;P46778;P61513;P49207;P62249;P25398;P55884;P32969;…	Q9Y3U8;P23396;O75821;Q71UM5;P62917;P62081;P62280;P18124;O00303;P39019;Q04637;P62277;P62750;O60841;P47914;P30050;P39023;P23588;P62910;Q6P5R6;P46783;P83731;P62913;P62753;O15371;Q07020;P46782;P46781;P36578;P41091;P62244;P84098;P63173;P61353;P83881;P62241;P62888;P61313;Q7L2H7;P20042;P62847;P46777;P46776;P62841;P60228;P27635;P60866;P05387;P46779;P05388;P46778;P61513;P49207;P62249;P25398;P55884;P32969;…	P62280;P62826;P62753;Q92900;P11940;P60842;Q06787;Q14152;Q04637;P06748;P55884;Q9BWF3;Q09161;P14373;P51116;P26196;Q14103;P61981;O75821;Q8TEQ6;O00571;Q13283	Q04637;P23588;Q15056;P47813;P06730	R-HSA-72672;R-HSA-72619;R-HSA-72671
R-HSA-72649	Translation initiation complex formation	48	62	23	59	0.00393152	1.1102230246251565E-16	4.3298697960381105E-15	2	2	1.3105301094292642E-4	9606	Homo sapiens	P25398;P55884;P23396;O75821;Q71UM5;P11940;P62081;P62280;O00303;P39019;Q04637;P62277;P23588;P61247;Q14152;P46783;P62857;Q9UBQ5;P05198;P62851;P08865;P62753;P62854;O15371;Q13347;P08708;P46782;P46781;P41091;P42677;P62266;P62244;P62861;P15880;P62263;P62241;P62701;Q7L2H7;Q9Y262;P20042;P62847;P62269;P62841;P60228;P60866;Q15056;P60842;P62249	P25398;P55884;P23396;O75821;Q71UM5;P11940;P62081;P62280;O00303;P39019;Q04637;P62277;P23588;P61247;Q14152;P46783;P62857;Q9UBQ5;P05198;P62851;P08865;P62753;P62854;O15371;Q13347;P08708;P46782;P46781;P41091;P42677;P62266;P62244;P62861;P15880;P62263;P62241;P62701;Q7L2H7;Q9Y262;P20042;P62847;P62269;P62841;P60228;P60866;Q15056;P60842;P62249	Q9Y5S9;Q9H074;P62826;Q92900;P60842;Q92615;Q14152;Q04637;P67809;Q8WWM7;Q9UKV8;Q86U42;Q99700;Q09161;Q9NZI8;P26196;Q99700;P61981;O00571;Q15366;Q15365;Q13283;Q9BPZ3	P11940;P47813	R-HSA-156808;R-HSA-157849
R-HSA-174113	SCF-beta-TrCP mediated degradation of Emi1	32	42	0	0	0.00266328	1.1102230246251565E-16	4.3298697960381105E-15	3	3	1.9657951641438963E-4	9606	Homo sapiens	P28066;P51665;O00487;P35998;P62333;P62195;P20618;P25789;P63208;P25788;Q13200;P25787;P25786;Q15008;O43242;O00231;P28074;Q9UNM6;P62191;O00232;P28072;P17980;Q99460;P28070;O14818;P62987;P48556;P49721;P49720;P60900;P43686;Q16186				R-HSA-174209;R-HSA-174203;R-HSA-174159
R-HSA-9762114	GSK3B and BTRC:CUL1-mediated-degradation of NFE2L2	33	44	6	53	0.00279011	1.1102230246251565E-16	4.3298697960381105E-15	4	4	2.6210602188585284E-4	9606	Homo sapiens	P28066;P51665;O00487;P35998;P62333;P62195;P20618;P25789;P62877;P63208;P25788;Q13200;P25787;P25786;Q15008;O43242;O00231;P28074;Q9UNM6;P62191;O00232;P28072;P17980;Q99460;P28070;O14818;P62987;P48556;P49721;P49720;P60900;P43686;Q16186	P28066;P51665;O00487;P35998;P62333;P62195;P20618;P25789;P62877;P63208;P25788;Q13200;P25787;P25786;Q15008;O43242;O00231;P28074;Q9UNM6;P62191;O00232;P28072;P17980;Q99460;P28070;O14818;P62987;P48556;P49721;P49720;P60900;P43686;Q16186	P04637;P04406;P17612;P10644;O95071;Q03701	P49841	R-HSA-9762096;R-HSA-9762093;R-HSA-9762094;R-HSA-9762091
R-HSA-72702	Ribosomal scanning and start codon recognition	47	64	2	14	0.00405834	1.1102230246251565E-16	4.3298697960381105E-15	2	2	1.3105301094292642E-4	9606	Homo sapiens	P25398;P55884;P23396;O75821;Q71UM5;P62081;P62280;O00303;P39019;Q04637;P62277;P23588;P61247;Q14152;P46783;P62857;Q9UBQ5;P05198;P62851;P08865;P62753;P62854;O15371;Q13347;P08708;P46782;P46781;P41091;P42677;P62266;P62244;P62861;P15880;P62263;P62241;P62701;Q7L2H7;Q9Y262;P20042;P62847;P62269;P62841;P60228;P60866;Q15056;P60842;P62249	P25398;P55884;P23396;O75821;Q71UM5;P62081;P62280;O00303;P39019;Q04637;P62277;P23588;P61247;Q14152;P46783;P62857;Q9UBQ5;P05198;P62851;P08865;P62753;P62854;O15371;Q13347;P08708;P46782;P46781;P41091;P42677;P62266;P62244;P62861;P15880;P62263;P62241;P62701;Q7L2H7;Q9Y262;P20042;P62847;P62269;P62841;P60228;P60866;Q15056;P60842;P62249	P62826;Q14152	P47813	R-HSA-72697;R-HSA-72621
R-HSA-72613	Eukaryotic Translation Initiation	95	130	47	142	0.0082435	1.1102230246251565E-16	4.3298697960381105E-15	21	21	0.00137606	9606	Homo sapiens	Q9Y3U8;P23396;O75821;Q71UM5;P62917;P62081;P62280;P18124;O00303;P39019;Q04637;P62277;P62750;O60841;P47914;P30050;P39023;P23588;P62910;Q6P5R6;P46783;P83731;P62913;P62753;O15371;Q07020;P46782;P46781;P36578;P41091;P62244;P84098;P63173;P61353;P83881;P62241;P62888;P61313;Q7L2H7;P20042;P62847;P46777;P46776;P62841;P60228;P27635;P60866;P05387;P46779;P05388;P46778;P61513;P49207;P62249;P25398;P55884;P32969;…	Q9Y3U8;P23396;O75821;Q71UM5;P62917;P62081;P62280;P18124;O00303;P39019;Q04637;P62277;P62750;O60841;P47914;P30050;P39023;P23588;P62910;Q6P5R6;P46783;P83731;P62913;P62753;O15371;Q07020;P46782;P46781;P36578;P41091;P62244;P84098;P63173;P61353;P83881;P62241;P62888;P61313;Q7L2H7;P20042;P62847;P46777;P46776;P62841;P60228;P27635;P60866;P05387;P46779;P05388;P46778;P61513;P49207;P62249;P25398;P55884;P32969;…	P62280;P62826;Q9H074;P62888;P84098;Q92900;P11940;Q04637;P06748;P67809;Q9BWF3;Q99700;P14373;P36578;Q14103;Q99700;P61981;O75607;P46777;O75821;Q15365;Q13283;Q9Y5S9;P62913;P62753;P60842;Q06787;Q92615;Q14152;Q14684;Q9NR30;Q9UKV8;Q8WWM7;P55884;Q86U42;Q09161;P63244;P51116;P26196;Q9NZI8;Q12906;Q15050;Q8TEQ6;O00571;Q8N122;Q15366;Q9BPZ3	Q04637;P47813;Q13541;P23588;Q15056;P11940;P40429;P06730	R-HSA-72673;R-HSA-72672;R-HSA-156832;R-HSA-72676;R-HSA-72647;R-HSA-156808;R-HSA-72619;R-HSA-72621;R-HSA-72622;R-HSA-72691;R-HSA-72722;R-HSA-156823;R-HSA-72631;R-HSA-72663;R-HSA-156826;R-HSA-72697;R-HSA-72635;R-HSA-157849;R-HSA-72669;R-HSA-72671;R-HSA-72670
R-HSA-72737	Cap-dependent Translation Initiation	95	130	36	124	0.0082435	1.1102230246251565E-16	4.3298697960381105E-15	18	18	0.00117948	9606	Homo sapiens	Q9Y3U8;P23396;O75821;Q71UM5;P62917;P62081;P62280;P18124;O00303;P39019;Q04637;P62277;P62750;O60841;P47914;P30050;P39023;P23588;P62910;Q6P5R6;P46783;P83731;P62913;P62753;O15371;Q07020;P46782;P46781;P36578;P41091;P62244;P84098;P63173;P61353;P83881;P62241;P62888;P61313;Q7L2H7;P20042;P62847;P46777;P46776;P62841;P60228;P27635;P60866;P05387;P46779;P05388;P46778;P61513;P49207;P62249;P25398;P55884;P32969;…	Q9Y3U8;P23396;O75821;Q71UM5;P62917;P62081;P62280;P18124;O00303;P39019;Q04637;P62277;P62750;O60841;P47914;P30050;P39023;P23588;P62910;Q6P5R6;P46783;P83731;P62913;P62753;O15371;Q07020;P46782;P46781;P36578;P41091;P62244;P84098;P63173;P61353;P83881;P62241;P62888;P61313;Q7L2H7;P20042;P62847;P46777;P46776;P62841;P60228;P27635;P60866;P05387;P46779;P05388;P46778;P61513;P49207;P62249;P25398;P55884;P32969;…	P62280;P62826;Q9H074;Q92900;P11940;Q04637;P06748;P67809;Q9BWF3;Q99700;P14373;Q14103;Q99700;P61981;O75821;Q15365;Q13283;Q9Y5S9;P62753;P60842;Q06787;Q92615;Q14152;Q9UKV8;Q8WWM7;P55884;Q86U42;Q09161;P51116;P26196;Q9NZI8;Q8TEQ6;O00571;Q8N122;Q15366;Q9BPZ3	Q04637;P47813;Q13541;P23588;Q15056;P11940;P06730	R-HSA-72673;R-HSA-72672;R-HSA-72676;R-HSA-72647;R-HSA-156808;R-HSA-72619;R-HSA-72621;R-HSA-72622;R-HSA-72691;R-HSA-72722;R-HSA-72631;R-HSA-72663;R-HSA-72697;R-HSA-72635;R-HSA-157849;R-HSA-72669;R-HSA-72671;R-HSA-72670
R-HSA-72662	Activation of the mRNA upon binding of the cap-binding complex and eIFs, and subsequent binding to 43S	48	66	36	120	0.00418516	1.1102230246251565E-16	4.3298697960381105E-15	6	6	3.9315903282877927E-4	9606	Homo sapiens	P25398;P55884;P23396;O75821;Q71UM5;P11940;P62081;P62280;O00303;P39019;Q04637;P62277;P23588;P61247;Q14152;P46783;P62857;Q9UBQ5;P05198;P62851;P08865;P62753;P62854;O15371;Q13347;P08708;P46782;P46781;P41091;P42677;P62266;P62244;P62861;P15880;P62263;P62241;P62701;Q7L2H7;Q9Y262;P20042;P62847;P62269;P62841;P60228;P60866;Q15056;P60842;P62249	P25398;P55884;P23396;O75821;Q71UM5;P11940;P62081;P62280;O00303;P39019;Q04637;P62277;P23588;P61247;Q14152;P46783;P62857;Q9UBQ5;P05198;P62851;P08865;P62753;P62854;O15371;Q13347;P08708;P46782;P46781;P41091;P42677;P62266;P62244;P62861;P15880;P62263;P62241;P62701;Q7L2H7;Q9Y262;P20042;P62847;P62269;P62841;P60228;P60866;Q15056;P60842;P62249	P62280;P62826;Q9H074;Q92900;P11940;Q04637;P06748;P67809;Q9BWF3;Q99700;P14373;Q14103;Q99700;P61981;O75821;Q15365;Q13283;Q9Y5S9;P62753;P60842;Q06787;Q92615;Q14152;Q9UKV8;Q8WWM7;P55884;Q86U42;Q09161;P51116;P26196;Q9NZI8;Q8TEQ6;O00571;Q8N122;Q15366;Q9BPZ3	Q04637;P47813;Q13541;P23588;Q15056;P11940;P06730	R-HSA-72631;R-HSA-72647;R-HSA-156808;R-HSA-72635;R-HSA-157849;R-HSA-72622
R-HSA-927802	Nonsense-Mediated Decay (NMD)	86	124	52	131	0.00786303	1.1102230246251565E-16	4.3298697960381105E-15	6	6	3.9315903282877927E-4	9606	Homo sapiens	Q9Y3U8;P23396;Q71UM5;P62917;P62081;P62280;P18124;P39019;Q04637;P62277;P62750;P47914;P30050;P39023;P62910;Q6P5R6;P46783;P83731;Q96A72;P62913;P62753;Q07020;P38919;Q09161;P46782;P46781;P36578;P30153;P62244;P84098;P63173;P61353;P83881;P62241;P62888;P61313;P62847;P46777;P46776;P62841;P27635;P60866;P05387;P46779;P05388;P46778;P61513;P49207;P62249;P25398;P52298;P32969;P11940;P18621;Q9Y5S9;P42766;Q02878;…	Q9Y3U8;P23396;Q71UM5;P62917;P62081;P62280;P18124;P39019;Q04637;P62277;P62750;P47914;P30050;P39023;P62910;Q6P5R6;P46783;P83731;Q96A72;P62913;P62753;Q07020;P38919;Q09161;P46782;P46781;P36578;P30153;P62244;P84098;P63173;P61353;P83881;P62241;P62888;P61313;P62847;P46777;P46776;P62841;P27635;P60866;P05387;P46779;P05388;P46778;P61513;P49207;P62249;P25398;P52298;P32969;P11940;P18621;Q9Y5S9;P42766;Q02878;…	Q92900;P52298;P62280;P55265;P67809;P04637;Q9HCE1;P67870;Q12905;Q99700;Q15365;O95429;Q9Y5S9;P60842;Q92615;Q9NPI6;Q04917;Q8WWM7;Q9UKV8;P55884;Q86V81;Q86U42;P51116;P26196;Q9NZI8;Q12906;P62826;Q9H074;O75400;Q92900;P11940;Q04637;P06748;Q9BWF3;Q99700;P31946;Q9NZB2;Q6ZN17;P63104;Q14103;P61981;Q13283;O95793;P62258;P62753;Q06787;Q09161;Q9UN81;Q6P2E9;O00571;Q15366;Q9BPZ3	Q9UPR3;Q04637;Q9NPJ4;Q92900;Q86US8;P11940;Q9NPI6;Q92540	R-HSA-927836;R-HSA-927789;R-HSA-927832;R-HSA-927830;R-HSA-927813;R-HSA-927889
R-HSA-975957	Nonsense Mediated Decay (NMD) enhanced by the Exon Junction Complex (EJC)	86	124	52	131	0.00786303	1.1102230246251565E-16	4.3298697960381105E-15	5	5	3.2763252735731603E-4	9606	Homo sapiens	Q9Y3U8;P23396;Q71UM5;P62917;P62081;P62280;P18124;P39019;Q04637;P62277;P62750;P47914;P30050;P39023;P62910;Q6P5R6;P46783;P83731;Q96A72;P62913;P62753;Q07020;P38919;Q09161;P46782;P46781;P36578;P30153;P62244;P84098;P63173;P61353;P83881;P62241;P62888;P61313;P62847;P46777;P46776;P62841;P27635;P60866;P05387;P46779;P05388;P46778;P61513;P49207;P62249;P25398;P52298;P32969;P11940;P18621;Q9Y5S9;P42766;Q02878;…	Q9Y3U8;P23396;Q71UM5;P62917;P62081;P62280;P18124;P39019;Q04637;P62277;P62750;P47914;P30050;P39023;P62910;Q6P5R6;P46783;P83731;Q96A72;P62913;P62753;Q07020;P38919;Q09161;P46782;P46781;P36578;P30153;P62244;P84098;P63173;P61353;P83881;P62241;P62888;P61313;P62847;P46777;P46776;P62841;P27635;P60866;P05387;P46779;P05388;P46778;P61513;P49207;P62249;P25398;P52298;P32969;P11940;P18621;Q9Y5S9;P42766;Q02878;…	Q92900;P52298;P62280;P55265;P67809;P04637;Q9HCE1;P67870;Q12905;Q99700;Q15365;O95429;Q9Y5S9;P60842;Q92615;Q9NPI6;Q04917;Q8WWM7;Q9UKV8;P55884;Q86V81;Q86U42;P51116;P26196;Q9NZI8;Q12906;P62826;Q9H074;O75400;Q92900;P11940;Q04637;P06748;Q9BWF3;Q99700;P31946;Q9NZB2;Q6ZN17;P63104;Q14103;P61981;Q13283;O95793;P62258;P62753;Q06787;Q09161;Q9UN81;Q6P2E9;O00571;Q15366;Q9BPZ3	Q9UPR3;Q04637;Q9NPJ4;Q92900;Q86US8;P11940;Q9NPI6;Q92540	R-HSA-927836;R-HSA-927832;R-HSA-927830;R-HSA-927813;R-HSA-927889
R-HSA-6791226	Major pathway of rRNA processing in the nucleolus and cytosol	125	189	216	795	0.011984781230183893	1.1102230246251565E-16	4.3298697960381105E-15	7	7	4.5868553830024245E-4	9606	Homo sapiens	Q92979;P23396;P62917;Q12788;P62081;O00541;Q06265;P18124;P62750;P47914;P62910;Q14692;Q6P5R6;P46783;Q9Y2X3;Q14690;P83731;P62913;Q9BVI4;P62753;Q9H0D6;Q15269;P46782;P46781;P36578;Q9Y2P8;P19338;P62244;P84098;Q9NW13;P63173;Q8IWA0;P62241;P62888;P61313;Q9NPD3;Q9ULX3;P46777;P46776;P27635;P60866;P46779;P46778;P62249;Q13895;P25398;Q9BVP2;O00567;P18621;O00566;Q8TED0;O43818;P42285;P40429;P62899;P78316;P08708;…	Q92979;P23396;P62917;Q12788;P62081;O00541;Q06265;P18124;P62750;P47914;P62910;Q14692;Q6P5R6;P46783;Q9Y2X3;Q14690;P83731;P62913;Q9BVI4;P62753;Q9H0D6;Q15269;P46782;P46781;P36578;Q9Y2P8;P19338;P62244;P84098;Q9NW13;P63173;Q8IWA0;P62241;P62888;P61313;Q9NPD3;Q9ULX3;P46777;P46776;P27635;P60866;P46779;P46778;P62249;Q13895;P25398;Q9BVP2;O00567;P18621;O00566;Q8TED0;O43818;P42285;P40429;P62899;P78316;P08708;…	P17844;Q9Y3T9;O76021;P62277;P25398;Q9H0A0;P84098;P62750;P11142;Q7Z2W4;P55735;Q9HCE1;P38432;Q96SB4;Q5C9Z4;O75607;P62333;P23396;Q14684;Q9NW13;Q6P158;P78316;P07900;Q9BYG3;Q8IWA0;P62851;Q8IZL8;P06748;O60832;Q9NY12;P31946;Q99832;Q07020;P46087;Q09666;P48729;Q5RKV6;Q13148;Q9BWF3;Q8IWX8;P62269;P62258;P62841;P62753;Q96CT7;O60437;Q9NX58;Q14974;Q07021;Q15007;Q8TEX9;Q9C0C9;P54105;P52298;Q9BV38;Q14690;Q9NSI2;…	P46781;P46782;Q9H0D6;Q9H8H0;P62263;P56182;P62266;O43709;Q71UM5;Q13901;Q9NQT4;Q8IY81;Q9Y221;O14730;Q9Y4W2;Q96GA3;P48730;P62753;P42677;P62277;Q9UGY1;Q01780;P15880;Q9Y2L1;Q9BVS4;P49674;Q9NRX1;Q9BRS2;Q2NL82;P62847;Q14137;P62249;P42285;Q9H9L3;Q99547;P62241;P62244;P19338;Q9NW13;Q9Y5J1;P62280;P62081;Q9Y324;Q13895;P62857;Q5SY16;Q9ULX3;P61247	R-HSA-6791223;R-HSA-6791222;R-HSA-6791221;R-HSA-6791219;R-HSA-6791218;R-HSA-6791228;R-HSA-6791227
R-HSA-192823	Viral mRNA Translation	75	114	9	25	0.00722892	1.1102230246251565E-16	4.3298697960381105E-15	2	2	1.3105301094292642E-4	9606	Homo sapiens	Q9Y3U8;P23396;Q71UM5;P62917;P62081;P62280;P18124;P39019;P62277;P62750;P47914;P30050;P39023;P62910;Q6P5R6;P46783;P83731;P62913;P62753;Q07020;P46782;P46781;P36578;P62244;P84098;P63173;P61353;P83881;P62241;P62888;P61313;P62847;P46777;P46776;P62841;P27635;P60866;P05387;P46779;P05388;P46778;P61513;P49207;P62249;P25398;P32969;P18621;P42766;Q02878;P50914;P40429;P62899;P61247;P62857;P62851;P08865;P62854;…	Q9Y3U8;P23396;Q71UM5;P62917;P62081;P62280;P18124;P39019;P62277;P62750;P47914;P30050;P39023;P62910;Q6P5R6;P46783;P83731;P62913;P62753;Q07020;P46782;P46781;P36578;P62244;P84098;P63173;P61353;P83881;P62241;P62888;P61313;P62847;P46777;P46776;P62841;P27635;P60866;P05387;P46779;P05388;P46778;P61513;P49207;P62249;P25398;P32969;P18621;P42766;Q02878;P50914;P40429;P62899;P61247;P62857;P62851;P08865;P62854;…	O95793;Q9Y3I0;Q9HCE1;Q12906;O75569;Q92900;P55265;P06733;Q15633	P03496	R-HSA-192704;R-HSA-192841
R-HSA-1799339	SRP-dependent cotranslational protein targeting to membrane	77	119	0	0	0.00754597	1.1102230246251565E-16	4.3298697960381105E-15	5	5	3.2763252735731603E-4	9606	Homo sapiens	Q9Y3U8;P23396;Q71UM5;P62917;P62081;P62280;P18124;P39019;P62277;P62750;P47914;P30050;P39023;P62910;Q6P5R6;P46783;P83731;P62913;P62753;Q07020;P04843;P46782;P46781;P36578;P37108;P62244;P84098;P63173;P61353;P83881;P62241;P62888;P61313;P62847;P46777;P46776;P62841;P27635;P60866;P05387;P46779;P05388;P46778;P61513;P49207;P62249;P25398;P32969;P18621;P42766;Q02878;P50914;P40429;P62899;P61247;P62857;P62851;…				R-HSA-1799326;R-HSA-1799330;R-HSA-1799329;R-HSA-1799335;R-HSA-1799332
R-HSA-174084	Autodegradation of Cdh1 by Cdh1:APC/C	31	54	0	0	0.00342422	1.1102230246251565E-16	4.3298697960381105E-15	2	2	1.3105301094292642E-4	9606	Homo sapiens	P28066;P51665;O00487;P35998;P62333;P62195;P20618;P25789;P25788;Q13200;P25787;P25786;Q15008;O43242;O00231;P28074;Q9UNM6;P62191;O00232;P28072;P17980;Q99460;P28070;O14818;P62987;P48556;P49721;P49720;P60900;P43686;Q16186				R-HSA-174058;R-HSA-174057
R-HSA-174184	Cdc20:Phospho-APC/C mediated degradation of Cyclin A	33	60	5	37	0.00380469	1.1102230246251565E-16	4.3298697960381105E-15	3	3	1.9657951641438963E-4	9606	Homo sapiens	Q13257;P28066;P51665;O00487;P35998;P62333;P62195;P20618;P25789;P25788;Q13200;P25787;P25786;Q15008;O43242;O00231;P28074;Q9UNM6;P62191;O00232;P28072;P17980;Q99460;P28070;O14818;P62987;P48556;P06493;P49721;P49720;P60900;P43686;Q16186	Q13257;P28066;P51665;O00487;P35998;P62333;P62195;P20618;P25789;P25788;Q13200;P25787;P25786;Q15008;O43242;O00231;P28074;Q9UNM6;P62191;O00232;P28072;P17980;Q99460;P28070;O14818;P62987;P48556;P06493;P49721;P49720;P60900;P43686;Q16186	Q99832;Q86V81;P31947;P48643;P50991	P06493	R-HSA-174171;R-HSA-174104;R-HSA-174255
R-HSA-69017	CDK-mediated phosphorylation and removal of Cdc6	31	62	2	13	0.00393152	1.1102230246251565E-16	4.3298697960381105E-15	4	4	2.6210602188585284E-4	9606	Homo sapiens	P28066;P51665;O00487;P35998;P62333;P62195;P20618;P25789;P25788;Q13200;P25787;P25786;Q15008;O43242;O00231;P28074;Q9UNM6;P62191;O00232;P28072;P17980;Q99460;P28070;O14818;P62987;P48556;P49721;P49720;P60900;P43686;Q16186	P28066;P51665;O00487;P35998;P62333;P62195;P20618;P25789;P25788;Q13200;P25787;P25786;Q15008;O43242;O00231;P28074;Q9UNM6;P62191;O00232;P28072;P17980;Q99460;P28070;O14818;P62987;P48556;P49721;P49720;P60900;P43686;Q16186	O95801;P06493	Q99741	R-HSA-69015;R-HSA-69016;R-HSA-69005;R-HSA-69006
R-HSA-73856	RNA Polymerase II Transcription Termination	31	69	0	0	0.0043754	1.1102230246251565E-16	4.3298697960381105E-15	4	4	2.6210602188585284E-4	9606	Homo sapiens	P52298;Q16629;Q86U42;Q9BY77;Q86V81;Q13838;P14678;Q9UKF6;Q01130;Q9Y5S9;P33240;Q8IYB3;P84103;Q16630;P62318;Q8N684;Q96A72;Q6UN15;Q13243;Q10570;Q13242;P38919;Q13247;Q01081;Q09161;O43809;Q07955;P26368;Q9Y3Y2;P62304				R-HSA-77586;R-HSA-72180;R-HSA-77592;R-HSA-111437
R-HSA-69481	G2/M Checkpoints	53	140	17	87	0.00887762	1.1102230246251565E-16	4.3298697960381105E-15	24	24	0.00157264	9606	Homo sapiens	P15927;P04637;P33992;P33993;P33991;P51665;P61981;P62195;P25205;P27348;Q13200;Q04917;O43242;P62805;O00231;O00232;P35244;P35249;P48556;P49721;P49720;P60900;P27694;P28066;Q12888;O00487;P35998;P62333;P20618;Q14191;P25789;P25788;Q92878;P63104;P62258;P25787;P25786;Q15008;Q14676;P31946;P31947;P28074;Q9UNM6;P62191;P28072;P17980;Q99460;P28070;O14818;P62987;P06493;Q16186;P43686	P15927;P04637;P33992;P33993;P33991;P51665;P61981;P62195;P25205;P27348;Q13200;Q04917;O43242;P62805;O00231;O00232;P35244;P35249;P48556;P49721;P49720;P60900;P27694;P28066;Q12888;O00487;P35998;P62333;P20618;Q14191;P25789;P25788;Q92878;P63104;P62258;P25787;P25786;Q15008;Q14676;P31946;P31947;P28074;Q9UNM6;P62191;P28072;P17980;Q99460;P28070;O14818;P62987;P06493;Q16186;P43686	P27348;P52292;P62258;O15355;Q06609;P08238;P55072;Q04917;P06493;P04637;P31946;P31947;P63104;Q00610;Q93009;P61981;O00165	P30304;O14757;P30291;P30307;O96017;Q99640;Q9NYZ3	R-HSA-75809;R-HSA-5683735;R-HSA-69891;R-HSA-6799332;R-HSA-75010;R-HSA-8852354;R-HSA-170055;R-HSA-69604;R-HSA-5683792;R-HSA-176101;R-HSA-5683774;R-HSA-176298;R-HSA-75016;R-HSA-6799246;R-HSA-176264;R-HSA-9029987;R-HSA-176175;R-HSA-170070;R-HSA-75028;R-HSA-176116;R-HSA-8852337;R-HSA-176250;R-HSA-8852351;R-HSA-176318
R-HSA-6798695	Neutrophil degranulation	76	478	0	0	0.030310716550412176	1.1102230246251565E-16	4.3298697960381105E-15	10	10	6.552650547146321E-4	9606	Homo sapiens	Q14204;Q9BU76;P07900;P0DMV9;P28482;P30041;O00264;P15924;P51665;Q12905;P04080;Q9P0J7;Q02413;Q13162;P04040;P02766;P09211;P61626;P55072;Q13200;P07355;P07437;Q14974;O43242;P06702;Q86YZ3;P13639;Q9NP72;P33947;O00231;P53618;P14923;P37108;O00232;Q08554;P12268;P11142;P00738;P68104;P50990;O15260;P04217;P12956;P28066;Q13813;P05109;P62937;O00487;O75165;P35998;Q01469;P13010;P09110;P20618;Q7Z6Z7;P29508;P78371;…				R-HSA-6798743;R-HSA-6799350;R-HSA-6798739;R-HSA-6800434;R-HSA-6798751;R-HSA-6798749;R-HSA-6798748;R-HSA-6798747;R-HSA-6800426;R-HSA-6798745
R-HSA-9633012	Response of EIF2AK4 (GCN2) to amino acid deficiency	80	115	14	205	0.00729233	1.1102230246251565E-16	4.3298697960381105E-15	15	16	0.00104842	9606	Homo sapiens	Q9Y3U8;Q92616;P23396;Q71UM5;P62917;P62081;P62280;P18124;P39019;P62277;P62750;P47914;P30050;P39023;P62910;Q6P5R6;P46783;P83731;P08243;P62913;P62753;Q07020;P46782;P46781;P36578;P41091;P62244;P84098;P63173;P61353;P83881;P62241;P62888;P61313;P20042;P62847;P46777;P46776;P62841;P27635;P60866;P05387;P46779;P05388;P46778;P61513;P49207;P62249;P25398;P32969;P18621;P42766;Q02878;P50914;P40429;P62899;P61247;…	Q9Y3U8;Q92616;P23396;Q71UM5;P62917;P62081;P62280;P18124;P39019;P62277;P62750;P47914;P30050;P39023;P62910;Q6P5R6;P46783;P83731;P08243;P62913;P62753;Q07020;P46782;P46781;P36578;P41091;P62244;P84098;P63173;P61353;P83881;P62241;P62888;P61313;P20042;P62847;P46777;P46776;P62841;P27635;P60866;P05387;P46779;P05388;P46778;P61513;P49207;P62249;P25398;P32969;P18621;P42766;Q02878;P50914;P40429;P62899;P61247;…	P52597;O75400;Q14203;Q9NQT4;P04637;Q99986;Q9ULX6;P02766;P09234;O14744;P20618;P19367;Q13283;Q13148	Q96RU7;P17676;P15336;Q9P2X3;P18848;P35638;P18847	R-HSA-9633008;R-HSA-9635927;R-HSA-9635892;R-HSA-381128;R-HSA-9635804;R-HSA-9650722;R-HSA-9635936;R-HSA-1791118;R-HSA-9635915;R-HSA-9635912;R-HSA-9633742;R-HSA-9635918;R-HSA-9634669;R-HSA-1791173;R-HSA-9633005
R-HSA-8868773	rRNA processing in the nucleus and cytosol	131	207	217	807	0.013126188966391884	1.1102230246251565E-16	4.3298697960381105E-15	14	15	9.82897582071948E-4	9606	Homo sapiens	Q92979;P23396;P62917;Q12788;P62081;O00541;Q06265;P18124;P62750;P47914;P62910;Q14692;Q6P5R6;P46783;Q9Y2X3;Q14690;P83731;P62913;Q9BVI4;P62753;Q9H0D6;Q15269;P46782;P46781;P36578;Q9Y2P8;P19338;P62244;P84098;Q9NW13;P63173;Q8IWA0;P62241;P62888;P61313;Q9NPD3;Q9ULX3;P46777;P46776;P27635;P60866;P46779;P46778;P62249;Q13895;P25398;Q9BVP2;O00567;P18621;O00566;Q8TED0;O43818;P42285;Q9NPE3;P40429;P62899;P78316;…	Q92979;P23396;P62917;Q12788;P62081;O00541;Q06265;P18124;P62750;P47914;P62910;Q14692;Q6P5R6;P46783;Q9Y2X3;Q14690;P83731;P62913;Q9BVI4;P62753;Q9H0D6;Q15269;P46782;P46781;P36578;Q9Y2P8;P19338;P62244;P84098;Q9NW13;P63173;Q8IWA0;P62241;P62888;P61313;Q9NPD3;Q9ULX3;P46777;P46776;P27635;P60866;P46779;P46778;P62249;Q13895;P25398;Q9BVP2;O00567;P18621;O00566;Q8TED0;O43818;P42285;Q9NPE3;P40429;P62899;P78316;…	P17844;Q9Y3T9;O76021;P62277;P25398;Q9H0A0;P84098;P62750;P11142;Q7Z2W4;P55735;Q9HCE1;P38432;Q96SB4;Q5C9Z4;O75607;P62333;P23396;Q14684;Q9NW13;Q6P158;P78316;P07900;Q9BYG3;Q8IWA0;P62851;Q8IZL8;P06748;O60832;Q9NY12;P31946;Q99832;Q07020;P46087;Q09666;P48729;Q5RKV6;Q13148;Q9BWF3;Q8IWX8;P62269;P62258;P62841;P62753;Q96CT7;O60437;Q9NX58;Q14974;Q07021;Q15007;Q8TEX9;Q9C0C9;P54105;P52298;Q9BV38;Q14690;Q9NSI2;…	P46781;P46782;Q9H0D6;Q9H8H0;P62263;P56182;P62266;O43709;Q71UM5;Q13901;Q9NQT4;Q8IY81;Q9Y221;O14730;Q9Y4W2;Q96GA3;P48730;P62753;P42677;P62277;Q9UGY1;Q01780;P15880;Q9Y2L1;Q9BVS4;P49674;Q9NRX1;Q9BRS2;P46087;Q2NL82;P62847;Q14137;P62249;P42285;Q9H9L3;Q99547;P62241;P62244;P19338;Q9NW13;Q9Y5J1;P62280;P62081;Q9Y324;Q13895;P62857;Q5SY16;Q9ULX3;P61247	R-HSA-6790982;R-HSA-6790944;R-HSA-6790987;R-HSA-6791223;R-HSA-6791222;R-HSA-6791221;R-HSA-6791219;R-HSA-6790994;R-HSA-6791218;R-HSA-6791228;R-HSA-6791227;R-HSA-6790907;R-HSA-6790906;R-HSA-6790905
R-HSA-1234176	Oxygen-dependent proline hydroxylation of Hypoxia-inducible Factor Alpha	35	59	7	62	0.00374128	1.1102230246251565E-16	4.3298697960381105E-15	11	12	7.863180656575585E-4	9606	Homo sapiens	P28066;Q13617;P51665;O00487;P35998;P62333;P62195;P20618;P25789;P62877;P25788;Q13200;P25787;P25786;Q15008;O43242;Q15369;O00231;P28074;Q9UNM6;P62191;O00232;P28072;P17980;Q99460;P28070;Q15370;O14818;P62987;P48556;P49721;P49720;P60900;P43686;Q16186	P28066;Q13617;P51665;O00487;P35998;P62333;P62195;P20618;P25789;P62877;P25788;Q13200;P25787;P25786;Q15008;O43242;Q15369;O00231;P28074;Q9UNM6;P62191;O00232;P28072;P17980;Q99460;P28070;Q15370;O14818;P62987;P48556;P49721;P49720;P60900;P43686;Q16186	Q9BWF3;P49327;P60228;P25789;O14818;Q15370;Q15369	Q16665;Q99814	R-HSA-1234179;R-HSA-1234163;R-HSA-1234177;R-HSA-1234166;R-HSA-1234183;R-HSA-1234181;R-HSA-1234169;R-HSA-1234159;R-HSA-1234175;R-HSA-1234172;R-HSA-1234173
R-HSA-72764	Eukaryotic Translation Termination	76	106	0	4	0.00672162	1.1102230246251565E-16	4.3298697960381105E-15	4	5	3.2763252735731603E-4	9606	Homo sapiens	Q9Y3U8;P23396;Q71UM5;P62917;P62081;P62280;P18124;P39019;P62277;P62750;P47914;P30050;P39023;P62910;Q6P5R6;P46783;P83731;P62913;P62753;Q07020;P46782;P46781;P36578;P62244;P84098;P63173;P61353;P83881;P62241;P62888;P61313;P62847;P46777;P46776;P62841;P27635;P60866;P05387;P46779;P05388;P46778;P61513;P49207;P62249;P25398;P32969;P18621;P42766;Q02878;P50914;P40429;P62899;P61247;P62857;P62851;P08865;P62854;…				R-HSA-141671;R-HSA-141691;R-HSA-141673;R-HSA-6800138
R-HSA-168273	Influenza Viral RNA Transcription and Replication	89	173	35	171	0.0109702	1.1102230246251565E-16	4.3298697960381105E-15	11	14	9.173710766004849E-4	9606	Homo sapiens	Q9Y3U8;P07900;P23396;Q71UM5;P62917;P62081;P62280;P18124;P52434;P39019;P62277;P62750;P47914;P30050;P39023;P62910;Q6P5R6;P46783;Q9BW27;P83731;P62913;P62753;Q8WUM0;Q07020;P30876;P46782;P46781;P36578;O75694;P19388;P62244;P84098;P63173;P61353;P83881;P62241;P62888;P61313;P62847;P46777;P46776;P62841;P27635;P60866;P05387;P46779;P05388;P46778;P61513;P49207;P62249;P25398;P32969;P57740;Q12769;P18621;P42766;…	Q9Y3U8;P07900;P23396;Q71UM5;P62917;P62081;P62280;P18124;P52434;P39019;P62277;P62750;P47914;P30050;P39023;P62910;Q6P5R6;P46783;Q9BW27;P83731;P62913;P62753;Q8WUM0;Q07020;P30876;P46782;P46781;P36578;O75694;P19388;P62244;P84098;P63173;P61353;P83881;P62241;P62888;P61313;P62847;P46777;P46776;P62841;P27635;P60866;P05387;P46779;P05388;P46778;P61513;P49207;P62249;P25398;P32969;P57740;Q12769;P18621;P42766;…	Q9Y3I0;Q9BVI4;Q71U36;P11142;Q92900;P55265;P18124;P06733;P31948;Q9HCE1;P48729;P10599;Q15633;Q9Y4W2;O95801;P17612;Q9Y3C1;O95793;Q9BVP2;P11802;P08238;Q9H6R7;O60684;P26196;P61247;Q12906;O75569;O43318;P68371;P34932;P19388;P78316;P07900;P07814;O95433	P07900;P03466;O00410;P03496	R-HSA-192627;R-HSA-192851;R-HSA-192704;R-HSA-192912;R-HSA-192624;R-HSA-192832;R-HSA-168326;R-HSA-192916;R-HSA-192841;R-HSA-192830;R-HSA-192925
R-HSA-9711097	Cellular response to starvation	82	176	21	226	0.011160431198478123	1.1102230246251565E-16	4.3298697960381105E-15	22	28	0.00183474	9606	Homo sapiens	Q9Y3U8;Q92616;P23396;Q71UM5;P62917;P62081;P62280;P18124;P39019;P62277;P62750;P47914;P30050;P39023;P62910;Q6P5R6;P46783;P83731;P08243;P62913;P62753;Q07020;P46782;P46781;P36578;P41091;P62244;P84098;P63173;P61353;P83881;P62241;P62888;P61313;P20042;P62847;P46777;P46776;P62841;P27635;P60866;P05387;P46779;P05388;P46778;P61513;P49207;P62249;P25398;P32969;P18621;P42766;Q02878;P50914;P40429;P62899;P61247;…	Q9Y3U8;Q92616;P23396;Q71UM5;P62917;P62081;P62280;P18124;P39019;P62277;P62750;P47914;P30050;P39023;P62910;Q6P5R6;P46783;P83731;P08243;P62913;P62753;Q07020;P46782;P46781;P36578;P41091;P62244;P84098;P63173;P61353;P83881;P62241;P62888;P61313;P20042;P62847;P46777;P46776;P62841;P27635;P60866;P05387;P46779;P05388;P46778;P61513;P49207;P62249;P25398;P32969;P18621;P42766;Q02878;P50914;P40429;P62899;P61247;…	P27348;P52597;P62258;O75400;Q14203;Q9NQT4;Q04917;P04637;Q99986;P31946;P31947;Q9ULX6;P63104;P02766;P61981;P09234;O14744;P20618;P19367;Q13283;Q13148	Q96RU7;P17676;P15336;Q9P2X3;P18848;Q9P0V3;P35638;P18847	R-HSA-9657619;R-HSA-9633008;R-HSA-9635927;R-HSA-9639287;R-HSA-9635892;R-HSA-381128;R-HSA-9635804;R-HSA-9640195;R-HSA-9650722;R-HSA-9635936;R-HSA-9640167;R-HSA-1791118;R-HSA-9646468;R-HSA-9635915;R-HSA-9635912;R-HSA-9645608;R-HSA-9633742;R-HSA-9635918;R-HSA-9634669;R-HSA-1791173;R-HSA-9640237;R-HSA-9633005
R-HSA-72312	rRNA processing	131	245	218	896	0.015535827520608751	1.1102230246251565E-16	4.3298697960381105E-15	16	21	0.00137606	9606	Homo sapiens	Q92979;P23396;P62917;Q12788;P62081;O00541;Q06265;P18124;P62750;P47914;P62910;Q14692;Q6P5R6;P46783;Q9Y2X3;Q14690;P83731;P62913;Q9BVI4;P62753;Q9H0D6;Q15269;P46782;P46781;P36578;Q9Y2P8;P19338;P62244;P84098;Q9NW13;P63173;Q8IWA0;P62241;P62888;P61313;Q9NPD3;Q9ULX3;P46777;P46776;P27635;P60866;P46779;P46778;P62249;Q13895;P25398;Q9BVP2;O00567;P18621;O00566;Q8TED0;O43818;P42285;Q9NPE3;P40429;P62899;P78316;…	Q92979;P23396;P62917;Q12788;P62081;O00541;Q06265;P18124;P62750;P47914;P62910;Q14692;Q6P5R6;P46783;Q9Y2X3;Q14690;P83731;P62913;Q9BVI4;P62753;Q9H0D6;Q15269;P46782;P46781;P36578;Q9Y2P8;P19338;P62244;P84098;Q9NW13;P63173;Q8IWA0;P62241;P62888;P61313;Q9NPD3;Q9ULX3;P46777;P46776;P27635;P60866;P46779;P46778;P62249;Q13895;P25398;Q9BVP2;O00567;P18621;O00566;Q8TED0;O43818;P42285;Q9NPE3;P40429;P62899;P78316;…	P17844;Q9Y3T9;O76021;P62277;P25398;Q9H0A0;P84098;P62750;P11142;Q7Z2W4;P55735;Q9HCE1;P38432;Q96SB4;Q5C9Z4;O75607;P62333;P23396;Q14684;Q9NW13;Q6P158;P78316;P07900;Q9BYG3;Q8IWA0;P62851;Q8IZL8;P06748;O60832;Q9NY12;P31946;Q99832;Q07020;P46087;Q09666;P48729;Q5RKV6;Q13148;Q9BWF3;Q8IWX8;P62269;P62258;P62841;P62753;Q96CT7;O60437;Q9NX58;Q14974;Q07021;Q15007;Q8TEX9;Q9C0C9;P54105;P52298;Q9BV38;Q14690;Q9NSI2;…	P46781;P46782;Q9H0D6;Q9H8H0;P62263;P56182;P62266;O43709;Q71UM5;Q13901;Q9NQT4;Q8IY81;Q9Y221;O14730;Q9Y4W2;Q96GA3;P48730;P62753;P42677;P62277;Q9UGY1;Q01780;P15880;Q9Y2L1;Q9BVS4;P49674;Q9NRX1;Q9BRS2;P46087;Q2NL82;P62847;Q14137;Q9UI43;P62249;P42285;Q9H9L3;Q99547;P62241;Q8WVM0;P62244;P19338;Q9NW13;Q9Y5J1;P62280;P62081;Q9Y324;Q13895;P62857;Q5SY16;Q9ULX3;P61247	R-HSA-6793127;R-HSA-6790982;R-HSA-6790944;R-HSA-6790987;R-HSA-6793066;R-HSA-6791223;R-HSA-6791222;R-HSA-6791221;R-HSA-6791219;R-HSA-6790994;R-HSA-6791218;R-HSA-6791228;R-HSA-6791227;R-HSA-6790907;R-HSA-6790906;R-HSA-6790905
R-HSA-180585	Vif-mediated degradation of APOBEC3G	35	43	0	2	0.0027267	1.1102230246251565E-16	4.3298697960381105E-15	3	4	2.6210602188585284E-4	9606	Homo sapiens	P28066;P51665;O00487;P35998;P62333;P62195;P20618;P25789;P62877;P25788;Q13200;P25787;P25786;Q15008;O43242;Q15369;O00231;P28074;Q9UNM6;P62191;O00232;P28072;P17980;Q99460;P28070;Q15370;O14818;Q93034;P62987;P48556;P49721;P49720;P60900;P43686;Q16186				R-HSA-180603;R-HSA-180555;R-HSA-180540
R-HSA-68949	Orc1 removal from chromatin	37	60	0	10	0.00380469	1.1102230246251565E-16	4.3298697960381105E-15	3	4	2.6210602188585284E-4	9606	Homo sapiens	P28066;P33992;P33993;P33991;P51665;O00487;P35998;P62333;P62195;P20618;P25789;P62877;P25205;P63208;P25788;Q13200;P25787;P25786;Q15008;O43242;O00231;P28074;Q9UNM6;P62191;O00232;P28072;P17980;Q99460;P28070;O14818;P48556;P62987;P49721;P49720;P60900;Q16186;P43686				R-HSA-68944;R-HSA-68946;R-HSA-68948
R-HSA-8953854	Metabolism of RNA	330	826	498	3100	0.052377932783766644	1.1102230246251565E-16	4.3298697960381105E-15	146	200	0.013105301094292641	9606	Homo sapiens	Q92979;Q16629;Q9BY77;P67809;P55265;P62917;Q9H840;Q9Y3I0;Q06265;O00267;P52434;A5YKK6;Q01130;Q04637;P33240;P62910;Q92973;Q14692;P46783;Q9BW27;Q9Y2X3;Q16630;P09012;P83731;Q14690;P62913;Q13243;Q8WUM0;Q00839;Q13242;O94906;Q9H0D6;Q13247;P38919;Q16637;O75934;P30876;P46782;Q15428;P46781;Q15427;O43447;O75494;Q6P2E9;P62244;Q9NW13;P62241;Q9NPD3;Q9ULX3;P46777;P46776;P60866;P46779;P46778;P62249;P25398;Q14103;…	Q92979;Q16629;Q9BY77;Q16630-2;P67809;Q16630-1;P55265;P62917;Q9H840;Q9Y3I0;Q06265;O00267;P52434;A5YKK6;Q01130;Q04637;P33240;P62910;Q92973;Q14692;P46783;Q9BW27;Q9Y2X3;P09012;P83731;Q14690;P62913;Q13243;Q8WUM0;Q00839;Q13242;O94906;Q9H0D6;Q13247;P38919;Q16637;O75934;P30876;P46782;Q15428;P46781;Q15427;O43447;O75494;Q6P2E9;P62244;Q9NW13;P62241;Q9NPD3;Q9ULX3;P46777;P46776;P60866;P46779;P46778;P62249;P25…	Q9Y657;Q9Y3T9;Q08211;P25398;Q9H0A0;P55735;P04259;Q96SB4;Q9ULR0;O75607;Q6VN20;Q15428;O00505;Q15637;P14678;P23396;Q1KMD3;Q14684;Q16629;P31943;Q9NZI8;Q15427;P78316;P07900;Q9Y6M1;Q13435;Q9Y3I0;Q13501;P52597;O15371;P11908;P06748;Q9UL15;P31946;P26368;Q12840;Q9NZB2;Q07020;P26599;P46087;Q14103;Q15459;Q13247;Q13148;P32969;Q8IWX8;O15042;Q96CT7;Q14204;O43143;Q14974;Q12874;Q9NYF8;P51114;Q07021;Q15029;Q15007;…	Q9NXE8;Q9NZI8;Q12972;P23588;Q9UBU9;Q9H8H0;Q05519;P62263;P62266;Q8WUQ7;Q71UM5;Q96BP3;Q8WUA2;Q53GS7;Q9UPR3;Q9UQ35;Q53GS9;O43592;Q9UJV9;Q15696;Q07955;O15541;P83876;P42677;Q9NYY8;P62277;O60231;O95232;Q13838;Q9Y2L1;P31749;P62847;Q14498;Q9NQ94;Q14137;Q9BW85;P49756;Q9UI43;Q14493;O95926;Q9H9L3;Q92620;O75152;Q01130;P62280;P35658;Q92973;P62857;Q99633;Q8IU60;Q04637;P55081;Q9BTD8;Q2TAY7;Q8WUD4;O95149;P26651;…	R-HSA-9770132;R-HSA-428293;R-HSA-9770129;R-HSA-9770131;R-HSA-9770141;R-HSA-9837212;R-HSA-9770142;R-HSA-77069;R-HSA-77068;R-HSA-6793066;R-HSA-428296;R-HSA-77073;R-HSA-77585;R-HSA-191763;R-HSA-77584;R-HSA-450580;R-HSA-77587;R-HSA-9770119;R-HSA-429845;R-HSA-158481;R-HSA-77586;R-HSA-77077;R-HSA-77589;R-HSA-77591;R-HSA-158484;R-HSA-77078;R-HSA-77590;R-HSA-77593;R-HSA-77081;R-HSA-77592;R-HSA-77083;R-HS…
R-HSA-72766	Translation	120	339	87	554	0.021496512365250475	1.1102230246251565E-16	4.3298697960381105E-15	70	99	0.00648712	9606	Homo sapiens	P23396;O75821;P62917;P62081;P18124;O00303;Q04637;P62750;O60841;P47914;Q9P2J5;P41252;P41250;P62910;Q6P5R6;P46783;P83731;P62913;P62753;O15371;P13639;O43324;P49411;P46782;P46781;P36578;P41091;P62244;P84098;P63173;P68104;P62241;P62888;P61313;P20042;Q9Y285;P46777;P46776;P60228;P27635;P60866;P46779;P46778;P62249;P26641;P25398;P26640;P11940;P18621;P26639;P40429;P62899;Q13144;Q15046;P08708;P26373;P62829;…	P23396;O75821;P62917;P62081;P18124;O00303;Q04637;P62750;O60841;P47914;Q9P2J5;P41252;P41250;P62910;Q6P5R6;P46783;P83731;P62913;P62753;O15371;P13639;O43324;P49411;P46782;P46781;P36578;P41091;P62244;P84098;P63173;P68104;P62241;P62888;P61313;P20042;Q9Y285;P46777;P46776;P60228;P27635;P60866;P46779;P46778;P62249;P26641;P25398;P26640;P11940;P18621;P26639;P40429;P62899;Q13144;Q15046;P08708;P26373;P62829;…	Q9BVG4;P62280;P84098;P67809;P14373;Q9ULR0;P26641;P12004;Q99700;O75607;P10412;P10809;P56192;O14735;P05090;Q15365;O95429;Q9Y5S9;P29692;P62913;P60842;Q92615;O76013;Q9UKV8;Q8WWM7;P55884;Q86U42;P26196;P51116;Q9NZI8;Q12906;P26640;O14976;Q15427;Q8N122;P54136;Q8IWL3;P49411;P62826;P62888;Q9H074;P29692;Q96DA0;Q92900;P11940;Q04637;P06748;Q9BWF3;Q99700;P04792;O43324;P63104;P36578;P24534;Q10567;Q14103;P61981;…	Q13541;P49590;P23588;P24534;P47897;Q9NSE4;P43897;P47813;Q96I59;P40429;Q5JTZ9;O95363;Q96E11;P26640;Q9H2K0;Q15056;P29692;P46199;P68104;P06730;P26641;Q04637;P11940;Q96GW9	R-HSA-156930;R-HSA-1799326;R-HSA-5368279;R-HSA-156808;R-HSA-380042;R-HSA-72722;R-HSA-380177;R-HSA-156823;R-HSA-380176;R-HSA-380048;R-HSA-156826;R-HSA-157849;R-HSA-156832;R-HSA-72619;R-HSA-72621;R-HSA-380203;R-HSA-72622;R-HSA-72631;R-HSA-1799330;R-HSA-1799329;R-HSA-72635;R-HSA-1799335;R-HSA-1799332;R-HSA-5389842;R-HSA-379974;R-HSA-5419281;R-HSA-72647;R-HSA-380227;R-HSA-5389845;R-HSA-5389848;R-HSA-…
R-HSA-5362768	Hh mutants are degraded by ERAD	32	48	0	3	0.00304375	1.1102230246251565E-16	4.3298697960381105E-15	4	6	3.9315903282877927E-4	9606	Homo sapiens	P28066;P51665;O00487;P35998;P62333;P62195;P20618;P25789;P25788;P55072;Q13200;P25787;P25786;Q15008;O43242;O00231;P28074;Q9UNM6;P62191;O00232;P28072;P17980;Q99460;P28070;O14818;P62987;P48556;P49721;P49720;P60900;P43686;Q16186				R-HSA-5387392;R-HSA-5483238;R-HSA-5387386;R-HSA-5387389
R-HSA-174154	APC/C:Cdc20 mediated degradation of Securin	31	55	0	4	0.00348763	1.1102230246251565E-16	4.3298697960381105E-15	2	3	1.9657951641438963E-4	9606	Homo sapiens	P28066;P51665;O00487;P35998;P62333;P62195;P20618;P25789;P25788;Q13200;P25787;P25786;Q15008;O43242;O00231;P28074;Q9UNM6;P62191;O00232;P28072;P17980;Q99460;P28070;O14818;P62987;P48556;P49721;P49720;P60900;P43686;Q16186				R-HSA-174144;R-HSA-174202
R-HSA-4641257	Degradation of AXIN	31	44	3	28	0.00279011	1.1102230246251565E-16	4.3298697960381105E-15	5	8	5.242120437717057E-4	9606	Homo sapiens	P28066;P51665;O00487;P35998;P62333;P62195;P20618;P25789;P25788;Q13200;P25787;P25786;Q15008;O43242;O00231;P28074;Q9UNM6;P62191;O00232;P28072;P17980;Q99460;P28070;O14818;P62987;P48556;P49721;P49720;P60900;P43686;Q16186	P28066;P51665;O00487;P35998;P62333;P62195;P20618;P25789;P25788;Q13200;P25787;P25786;Q15008;O43242;O00231;P28074;Q9UNM6;P62191;O00232;P28072;P17980;Q99460;P28070;O14818;P62987;P48556;P49721;P49720;P60900;P43686;Q16186	Q9Y5B9;Q08945;P09874	Q9NTX7	R-HSA-3640861;R-HSA-3640844;R-HSA-3640874;R-HSA-4641256;R-HSA-4641129
R-HSA-2467813	Separation of Sister Chromatids	62	182	1	35	0.011540900443880786	1.1102230246251565E-16	4.3298697960381105E-15	5	8	5.242120437717057E-4	9606	Homo sapiens	Q14204;Q9Y266;Q14008;P51665;P62195;Q9BVA1;Q9BW27;P62714;Q13200;Q8WUM0;P46060;O43242;Q13885;O00231;Q13409;P30153;O00232;Q8NG31;Q9BUF5;P48556;P49721;P49720;P60900;A6NHL2;Q13257;P28066;P57740;Q12769;O00487;P35998;P62333;P20618;P25789;P25788;P25787;Q9BQE3;P25786;Q15008;O00139;O43264;O14980;Q13509;P28074;Q9UNM6;P62191;P36873;P28072;P17980;Q99460;P68371;P28070;P55735;P42677;Q9NXR1;O14818;Q96FJ2;P68366;…	Q14204;Q9Y266;Q14008;P51665;P62195;Q9BVA1;Q9BW27;P62714;Q13200;Q8WUM0;P46060;O43242;Q13885;O00231;Q13409;P30153;O00232;Q8NG31;Q9BUF5;P48556;P49721;P49720;P60900;A6NHL2;Q13257;P28066;P57740;Q12769;O00487;P35998;P62333;P20618;P25789;P25788;P25787;Q9BQE3;P25786;Q15008;O00139;O43264;O14980;Q13509;P28074;Q9UNM6;P62191;P36873;P28072;P17980;Q99460;P68371;P28070;P55735;P42677;Q9NXR1;O14818;Q96FJ2;P68366;…	P35998	O60216	R-HSA-174144;R-HSA-2467809;R-HSA-2545203;R-HSA-2467811;R-HSA-174202
R-HSA-5658442	Regulation of RAS by GAPs	32	58	2	5	0.00367787	1.1102230246251565E-16	4.3298697960381105E-15	3	5	3.2763252735731603E-4	9606	Homo sapiens	P28066;P51665;O00487;P35998;P62333;P62195;P20618;P25789;P62877;P25788;Q13200;P25787;P25786;Q15008;O43242;O00231;P28074;Q9UNM6;P62191;O00232;P28072;P17980;Q99460;P28070;O14818;P62987;P48556;P49721;P49720;P60900;P43686;Q16186	P28066;P51665;O00487;P35998;P62333;P62195;P20618;P25789;P62877;P25788;Q13200;P25787;P25786;Q15008;O43242;O00231;P28074;Q9UNM6;P62191;O00232;P28072;P17980;Q99460;P28070;O14818;P62987;P48556;P49721;P49720;P60900;P43686;Q16186	P31946;Q04917	P21359	R-HSA-5658438;R-HSA-5658430;R-HSA-5658424
R-HSA-5387390	Hh mutants abrogate ligand secretion	32	51	0	4	0.00323399	1.1102230246251565E-16	4.3298697960381105E-15	4	7	4.5868553830024245E-4	9606	Homo sapiens	P28066;P51665;O00487;P35998;P62333;P62195;P20618;P25789;P25788;P55072;Q13200;P25787;P25786;Q15008;O43242;O00231;P28074;Q9UNM6;P62191;O00232;P28072;P17980;Q99460;P28070;O14818;P62987;P48556;P49721;P49720;P60900;P43686;Q16186				R-HSA-5387392;R-HSA-5483238;R-HSA-5387386;R-HSA-5387389
R-HSA-169911	Regulation of Apoptosis	31	42	0	45	0.00266328	1.1102230246251565E-16	4.3298697960381105E-15	2	5	3.2763252735731603E-4	9606	Homo sapiens	P28066;P51665;O00487;P35998;P62333;P62195;P20618;P25789;P25788;Q13200;P25787;P25786;Q15008;O43242;O00231;P28074;Q9UNM6;P62191;O00232;P28072;P17980;Q99460;P28070;O14818;P62987;P48556;P49721;P49720;P60900;P43686;Q16186				R-HSA-211715;R-HSA-211734
R-HSA-9010553	Regulation of expression of SLITs and ROBOs	117	170	32	123	0.01078	1.1102230246251565E-16	4.3298697960381105E-15	8	20	0.00131053	9606	Homo sapiens	P23396;P62917;P62081;P18124;Q04637;P62750;P47914;P62195;P62910;Q6P5R6;P62877;P46783;P83731;P62913;P62753;P38919;P46782;P46781;P36578;P62244;P84098;P63173;P62241;P48556;P62888;P61313;P46777;P60900;P46776;P27635;P60866;P46779;P46778;P62249;P25398;P52298;P11940;P35998;P18621;P40429;P62899;P25789;P25788;P25787;P25786;P08708;P26373;P62829;Q9UNM6;P18077;Q99460;P42677;P62266;P15880;Q02543;P62263;P62701;…	P23396;P62917;P62081;P18124;Q04637;P62750;P47914;P62195;P62910;Q6P5R6;P62877;P46783;P83731;P62913;P62753;P38919;P46782;P46781;P36578;P62244;P84098;P63173;P62241;P48556;P62888;P61313;P46777;P60900;P46776;P27635;P60866;P46779;P46778;P62249;P25398;P52298;P11940;P35998;P18621;P40429;P62899;P25789;P25788;P25787;P25786;P08708;P26373;P62829;Q9UNM6;P18077;Q99460;P42677;P62266;P15880;Q02543;P62263;P62701;…	P52597;P62280;Q9H074;Q92900;P11940;Q04637;P06748;P67809;P55795;Q9BWF3;Q99700;Q14103;Q99700;P61981;Q15365;Q13283;Q9Y5S9;P60842;Q06787;Q92615;Q8WWM7;Q9UKV8;P55884;Q86U42;Q09161;P51116;P26196;Q9NZI8;O43347;O00571;Q15366;Q9BPZ3	Q04637;P11940;O43347	R-HSA-9011289;R-HSA-9014652;R-HSA-9011313;R-HSA-8986083;R-HSA-9011347;R-HSA-9014610;R-HSA-9011346;R-HSA-9011300
R-HSA-9754678	SARS-CoV-2 modulates host translation machinery	41	62	0	0	0.00393152	1.1102230246251565E-16	4.3298697960381105E-15	2	6	3.9315903282877927E-4	9606	Homo sapiens	P25398;P23396;Q71UM5;Q8TEQ6;Q9H840;P62081;P62280;P14678;P39019;P62277;P62316;P61247;P46783;P62318;P62857;P62851;P08865;P62753;P62314;P62854;Q16637;P08708;P46782;P46781;Q9UHI6;P57678;P42677;P62266;P62244;P62861;P15880;P62263;P62241;P62701;O14893;P62847;P62269;P62841;P60866;P62304;P62249				R-HSA-191786;R-HSA-9729849
R-HSA-376176	Signaling by ROBO receptors	118	222	62	498	0.014077362079898542	1.1102230246251565E-16	4.3298697960381105E-15	18	60	0.00393159	9606	Homo sapiens	P23396;P62917;P62081;P18124;Q04637;P62750;P47914;P62195;P62910;Q6P5R6;P62877;P46783;P83731;P62913;P62753;P38919;P46782;P46781;P36578;P62244;P84098;P63173;P62241;P48556;P62888;P61313;P46777;P60900;P46776;P27635;P60866;P46779;P46778;P62249;P25398;P52298;P11940;P35998;P18621;P40429;P62899;P25789;P25788;P25787;P25786;P08708;P26373;P62829;Q9UNM6;P18077;Q99460;P42677;P62266;P15880;Q02543;P62263;P62701;…	P23396;P62917;P62081;P18124;Q04637;P62750;P47914;P62195;P62910;Q6P5R6;P62877;P46783;P83731;P62913;P62753;P38919;P46782;P46781;P36578;P62244;P84098;P63173;P62241;P48556;P62888;P61313;P46777;P60900;P46776;P27635;P60866;P46779;P46778;P62249;P25398;P52298;P11940;P35998;P18621;P40429;P62899;P25789;P25788;P25787;P25786;P08708;P26373;P62829;Q9UNM6;P18077;Q99460;P42677;P62266;P15880;Q02543;P62263;P62701;…	Q15637;P62280;P67809;Q14919;Q8N684;P14373;Q99700;P46779;Q15428;Q15365;Q8N684;Q9Y5S9;Q7Z417;P60842;Q92615;Q96AY4;P21333;Q8WWM7;Q9UKV8;P55884;Q86U42;P51116;P26196;Q9NZI8;O43347;P10644;Q15427;Q01105;P07900;P52597;Q9H074;Q16630;Q92900;P11940;Q04637;P06748;P55795;Q9BWF3;Q99700;Q14103;P61981;P61978;Q07666;P46777;P05023;P19367;P68400;Q13283;Q8N5Z5;Q13573;P17612;Q9BRX2;P27635;P62805;P60228;Q06787;P08238;…	Q04637;P11940;P12931;O43639;P24588;P17252;P43146;O43347;Q99435;O14786	R-HSA-9011241;R-HSA-9010190;R-HSA-8986083;R-HSA-9011300;R-HSA-9010951;R-HSA-9011289;R-HSA-9010648;R-HSA-9014652;R-HSA-373715;R-HSA-9011313;R-HSA-9010641;R-HSA-9010643;R-HSA-9011347;R-HSA-9014610;R-HSA-9011346;R-HSA-8985812;R-HSA-9010647;R-HSA-9010646
R-HSA-2408557	Selenocysteine synthesis	75	112	0	6	0.00710209	1.1102230246251565E-16	4.3298697960381105E-15	2	7	4.5868553830024245E-4	9606	Homo sapiens	Q9Y3U8;P23396;Q71UM5;P62917;P62081;P62280;P18124;P39019;P62277;P62750;P47914;P30050;P39023;P62910;Q6P5R6;P46783;P83731;P62913;P62753;Q07020;P46782;P46781;P36578;P62244;P84098;P63173;P61353;P83881;P62241;P62888;P61313;P62847;P46777;P46776;P62841;P27635;P60866;P05387;P46779;P05388;P46778;P61513;P49207;P62249;P25398;P32969;P18621;P42766;Q02878;P50914;P40429;P62899;P61247;P62857;P62851;P08865;P62854;…				R-HSA-2408529;R-HSA-5333615
R-HSA-350562	Regulation of ornithine decarboxylase (ODC)	30	38	0	12	0.00240964	1.1102230246251565E-16	4.3298697960381105E-15	1	4	2.6210602188585284E-4	9606	Homo sapiens	P28066;P51665;O00487;P35998;P62333;P62195;P20618;P25789;P25788;Q13200;P25787;P25786;Q15008;O43242;O00231;P28074;Q9UNM6;P62191;O00232;P28072;P17980;Q99460;P28070;O14818;P48556;P49721;P49720;P60900;P43686;Q16186				R-HSA-353125
R-HSA-1236978	Cross-presentation of soluble exogenous antigens (endosomes)	30	40	0	0	0.00253646	1.1102230246251565E-16	4.3298697960381105E-15	1	6	3.9315903282877927E-4	9606	Homo sapiens	P28066;P51665;O00487;P35998;P62333;P62195;P20618;P25789;P25788;Q13200;P25787;P25786;Q15008;O43242;O00231;P28074;Q9UNM6;P62191;O00232;P28072;P17980;Q99460;P28070;O14818;P48556;P49721;P49720;P60900;P43686;Q16186				R-HSA-1236970
R-HSA-2408522	Selenoamino acid metabolism	88	180	1	15	0.011414077362079899	1.1102230246251565E-16	4.3298697960381105E-15	5	33	0.00216237	9606	Homo sapiens	Q9Y3U8;P54136;P23396;Q71UM5;P62917;P62081;Q12904;P62280;P18124;P39019;P62277;P62750;P47914;Q9P2J5;P41252;P30050;P39023;P62910;Q6P5R6;P46783;P83731;P62913;P62753;Q07020;O43324;P46782;P46781;P36578;P35520;P62244;P84098;P63173;P61353;P83881;P62241;P62888;P61313;P62847;P46777;P46776;P62841;P27635;P60866;P05387;P46779;P05388;P46778;P61513;P49207;P62249;P25398;P32969;P18621;P42766;Q02878;P23526;P50914;…	Q9Y3U8;P54136;P23396;Q71UM5;P62917;P62081;Q12904;P62280;P18124;P39019;P62277;P62750;P47914;Q9P2J5;P41252;P30050;P39023;P62910;Q6P5R6;P46783;P83731;P62913;P62753;Q07020;O43324;P46782;P46781;P36578;P35520;P62244;P84098;P63173;P61353;P83881;P62241;P62888;P61313;P62847;P46777;P46776;P62841;P27635;P60866;P05387;P46779;P05388;P46778;P61513;P49207;P62249;P25398;P32969;P18621;P42766;Q02878;P23526;P50914;…	Q8IWL3	P23526	R-HSA-2408532;R-HSA-2408529;R-HSA-2408546;R-HSA-2408559;R-HSA-5333615
R-HSA-71291	Metabolism of amino acids and derivatives	123	641	28	419	0.040646797717184525	1.1102230246251565E-16	4.3298697960381105E-15	28	286	0.018740580564838478	9606	Homo sapiens	P23396;P62917;P62081;P18124;P62750;P47914;Q9P2J5;P62195;P41252;P62910;Q6P5R6;P46783;P83731;P62913;P62753;O43324;P46782;P46781;P36578;P35520;P62244;P84098;P63173;P62241;P48556;P62888;P61313;P46777;P60900;P46776;P27635;P60866;P46779;P46778;P62249;P25398;P35998;P18621;P23526;P40429;P62899;P25789;P25788;Q15046;P25787;P25786;P08708;P26373;P62829;Q9UNM6;P18077;Q99460;P42677;P62266;P15880;Q02543;P62263;…	P23396;P62917;P62081;P18124;P62750;P47914;Q9P2J5;P62195;P41252;P62910;Q6P5R6;P46783;P83731;P62913;P62753;O43324;P46782;P46781;P36578;P35520;P62244;P84098;P63173;P62241;P48556;P62888;P61313;P46777;P60900;P46776;P27635;P60866;P46779;P46778;P62249;P25398;P35998;P18621;P23526;P40429;P62899;P25789;P25788;Q15046;P25787;P25786;P08708;P26373;P62829;Q9UNM6;P18077;Q99460;P42677;P62266;P15880;Q02543;P62263;…	Q8IWL3;Q71U36;O75400;O15371;Q96D09;P55209;Q86VM9;P63104;Q9NZQ9;Q9ULR0;P12268;O75175;P07437;Q9BQ70;Q01081;P52756;Q9BV68;P62258;P25786;Q7Z6Z7;P46379;Q96I25;P43686;P06493;P61289;O75934;P19474;Q13200	P31327;Q99757;P36957;P23526;Q14894;Q9UBX3;Q8N4J0;Q9BV20;P21673;Q96H78	R-HSA-174401;R-HSA-2408546;R-HSA-70599;R-HSA-9858321;R-HSA-9858590;R-HSA-1614546;R-HSA-977348;R-HSA-9858589;R-HSA-2408559;R-HSA-9672770;R-HSA-9035227;R-HSA-508308;R-HSA-9035484;R-HSA-70555;R-HSA-353125;R-HSA-1299507;R-HSA-351207;R-HSA-1614524;R-HSA-70569;R-HSA-351208;R-HSA-2408532;R-HSA-8876789;R-HSA-70773;R-HSA-2408529;R-HSA-5693347;R-HSA-1237096;R-HSA-200318;R-HSA-5333615
R-HSA-168255	Influenza Infection	99	198	113	609	0.012555485098287888	3.3306690738754696E-16	1.2656542480726785E-14	32	59	0.00386606	9606	Homo sapiens	P07900;P23396;P62917;P62081;P18124;P52434;P62750;P47914;P62910;Q6P5R6;P46783;Q9BW27;P09496;P83731;P62913;P62753;Q8WUM0;Q14974;P30876;P46782;P46781;P36578;P62244;P84098;P63173;P62241;P52292;P62888;P61313;P46777;P46776;P27635;P60866;P46779;P46778;P62249;P25398;Q86U42;P52294;P57740;P18621;P40429;P62899;P09874;P62826;P08708;O14980;P26373;P62829;P18077;Q8N1F7;P55735;P42677;P62266;P15880;Q02543;P62263;…	P07900;P23396;P62917;P62081;P18124;P52434;P62750;P47914;P62910;Q6P5R6;P46783;Q9BW27;P09496;P83731;P62913;P62753;Q8WUM0;Q14974;P30876;P46782;P46781;P36578;P62244;P84098;P63173;P62241;P52292;P62888;P61313;P46777;P46776;P27635;P60866;P46779;P46778;P62249;P25398;Q86U42;P52294;P57740;P18621;P40429;P62899;P09874;P62826;P08708;O14980;P26373;P62829;P18077;Q8N1F7;P55735;P42677;P62266;P15880;Q02543;P62263;…	P52294;Q08211;P11142;P11021;P55265;P67809;Q9HCE1;Q00839;O94905;Q9ULR0;Q9UPY3;P10599;Q8N1F7;O00505;O95373;Q9Y4W2;Q6UN15;Q92688;Q96I25;Q16629;O60684;Q8WVM8;P04843;Q00577;Q12906;O43318;P56537;P19388;P78316;P07900;P05198;P52292;Q13501;Q9Y3I0;P62826;P18124;P06748;Q9UL40;P63104;P04792;Q2NL82;O75569;O14579;P48729;Q13283;Q9Y3C1;P35606;Q96AG4;P43686;Q14974;Q9NX58;Q9NZ01;P61247;O75477;P07814;P52298;P50402;…	P07900;P03466;P0DMV8;P52294;Q14974;P27824;O14980;O95639;P03496;P27797;P03485;P19525;P03508;P12236;Q86U42;O00410	R-HSA-168896;R-HSA-192704;R-HSA-192832;R-HSA-169921;R-HSA-168326;R-HSA-192841;R-HSA-192851;R-HSA-192912;R-HSA-168337;R-HSA-195926;R-HSA-192916;R-HSA-168859;R-HSA-168857;R-HSA-6791035;R-HSA-168285;R-HSA-192925;R-HSA-192677;R-HSA-192746;R-HSA-168299;R-HSA-1176059;R-HSA-168297;R-HSA-168878;R-HSA-168882;R-HSA-168883;R-HSA-192627;R-HSA-168880;R-HSA-192624;R-HSA-168310;R-HSA-168894;R-HSA-192830;R-HSA-1…
R-HSA-6790901	rRNA modification in the nucleus and cytosol	33	71	9	35	0.00450222	4.440892098500626E-16	1.6431300764452317E-14	7	8	5.242120437717057E-4	9606	Homo sapiens	Q92979;Q9H0A0;P22087;Q12788;P62081;Q9H583;P55769;O00567;O00566;Q8TED0;O43818;Q8NI36;Q9NPE3;Q14692;Q9Y2X3;Q14690;Q9BVI4;P62753;Q15269;P78316;P46087;Q9H6R4;P46781;Q8IY37;Q9Y2P8;O60832;Q9BVJ6;P15880;Q8IWA0;Q9NY12;P62263;Q9UI30;Q9UNX4	Q92979;Q9H0A0;P22087;Q12788;P62081;Q9H583;P55769;O00567;O00566;Q8TED0;O43818;Q8NI36;Q9NPE3;Q14692;Q9Y2X3;Q14690;Q9BVI4;P62753;Q15269;P78316;P46087;Q9H6R4;P46781;Q8IY37;Q9Y2P8;O60832;Q9BVJ6;P15880;Q8IWA0;Q9NY12;P62263;Q9UI30;Q9UNX4	Q9NW13;Q9ULX3;P62753;P46777;P06748;Q9Y221;P78362;Q9NR30;O60684	Q9NRX1;P46087	R-HSA-6790982;R-HSA-6790994;R-HSA-6790944;R-HSA-6790907;R-HSA-6790987;R-HSA-6790906;R-HSA-6790905
R-HSA-68882	Mitotic Anaphase	78	236	40	338	0.014965123652504755	4.440892098500626E-16	1.6431300764452317E-14	26	32	0.00209685	9606	Homo sapiens	Q14204;Q9Y266;Q14008;P51665;P62195;Q9BVA1;Q92973;Q9BW27;P62714;Q13200;Q8WUM0;P46060;Q13885;Q14974;O43242;O00231;O75531;Q13409;P30153;O75694;O00232;Q8NG31;Q9BUF5;P48556;P49721;P49720;P60900;A6NHL2;Q13257;P28066;P57740;Q12769;O00487;P35998;Q99986;P62333;P42167;P20618;P25789;P25788;P02545;P25787;Q9BQE3;P25786;Q15008;O00139;O43264;P62826;O14980;Q13509;Q9UNM6;P28074;P62191;P36873;Q8N1F7;P28072;P17980;…	Q14204;Q9Y266;Q14008;P42167-1;P51665;P62195;Q9BVA1;Q92973;Q9BW27;P62714;Q13200;Q8WUM0;P46060;Q13885;Q14974;O43242;O00231;O75531;Q13409;P30153;O75694;O00232;Q8NG31;Q9BUF5;P48556;P49721;P49720;P60900;A6NHL2;Q13257;P28066;P57740;Q12769;O00487;P35998;Q99986;P62333;P20618;P02545-1;P02545-2;P25789;P25788;P25787;Q9BQE3;P25786;Q15008;O00139;O43264;P62826;O14980;Q13509;Q9UNM6;P28074;P62191;P36873;Q8N1F7;P…	P52292;P52294;P62826;O15355;P62714;Q06265;Q16637;P06748;P04637;Q8WUM0;P31946;Q00839;Q12769;Q2NL82;P61981;P48729;O14980;Q8N1F7;O00505;Q9Y265;P07910;O95373;P30153;P54652;Q9BW27;P27824;Q16637;P35998;P57740;P18754;Q9NR30;O60684;Q04917;Q14974;Q09161;P51116;Q07021;P02545;P46060;Q13185	Q96FZ7;Q14974;Q86XL3;Q96HA1;P63279;Q8WUX9;O60216;P18754;Q8WYP5;Q9BTX1;Q8NC56;Q14739	R-HSA-174144;R-HSA-2467809;R-HSA-2467811;R-HSA-9624798;R-HSA-9615901;R-HSA-9668419;R-HSA-2995389;R-HSA-2995388;R-HSA-9615937;R-HSA-2545203;R-HSA-9618378;R-HSA-9615945;R-HSA-2995376;R-HSA-9624845;R-HSA-9667952;R-HSA-9634169;R-HSA-9668415;R-HSA-3000449;R-HSA-9667965;R-HSA-9624893;R-HSA-9624800;R-HSA-174202;R-HSA-9634219;R-HSA-9668335;R-HSA-9668398;R-HSA-9624876
R-HSA-69613	p53-Independent G1/S DNA damage checkpoint	31	41	14	53	0.00259987	6.661338147750939E-16	2.3314683517128287E-14	4	4	2.6210602188585284E-4	9606	Homo sapiens	P28066;P51665;O00487;P35998;P62333;P62195;P20618;P25789;P25788;Q13200;P25787;P25786;Q15008;O43242;O00231;P28074;Q9UNM6;P62191;O00232;P28072;P17980;Q99460;P28070;O14818;P62987;P48556;P49721;P49720;P60900;P43686;Q16186	P28066;P51665;O00487;P35998;P62333;P62195;P20618;P25789;P25788;Q13200;P25787;P25786;Q15008;O43242;O00231;P28074;Q9UNM6;P62191;O00232;P28072;P17980;Q99460;P28070;O14818;P62987;P48556;P49721;P49720;P60900;P43686;Q16186	P27348;P52292;P62258;O15355;Q06609;P08238;P55072;Q04917;P04637;P31946;P63104;Q93009;P61981;O00165	P30304;O14757;O96017	R-HSA-69600;R-HSA-69604;R-HSA-69608;R-HSA-69598
R-HSA-69601	Ubiquitin Mediated Degradation of Phosphorylated Cdc25A	31	41	14	53	0.00259987	6.661338147750939E-16	2.3314683517128287E-14	4	4	2.6210602188585284E-4	9606	Homo sapiens	P28066;P51665;O00487;P35998;P62333;P62195;P20618;P25789;P25788;Q13200;P25787;P25786;Q15008;O43242;O00231;P28074;Q9UNM6;P62191;O00232;P28072;P17980;Q99460;P28070;O14818;P62987;P48556;P49721;P49720;P60900;P43686;Q16186	P28066;P51665;O00487;P35998;P62333;P62195;P20618;P25789;P25788;Q13200;P25787;P25786;Q15008;O43242;O00231;P28074;Q9UNM6;P62191;O00232;P28072;P17980;Q99460;P28070;O14818;P62987;P48556;P49721;P49720;P60900;P43686;Q16186	P27348;P52292;P62258;O15355;Q06609;P08238;P55072;Q04917;P04637;P31946;P63104;Q93009;P61981;O00165	P30304;O14757;O96017	R-HSA-69600;R-HSA-69604;R-HSA-69608;R-HSA-69598
R-HSA-69610	p53-Independent DNA Damage Response	31	41	14	53	0.00259987	6.661338147750939E-16	2.3314683517128287E-14	4	4	2.6210602188585284E-4	9606	Homo sapiens	P28066;P51665;O00487;P35998;P62333;P62195;P20618;P25789;P25788;Q13200;P25787;P25786;Q15008;O43242;O00231;P28074;Q9UNM6;P62191;O00232;P28072;P17980;Q99460;P28070;O14818;P62987;P48556;P49721;P49720;P60900;P43686;Q16186	P28066;P51665;O00487;P35998;P62333;P62195;P20618;P25789;P25788;Q13200;P25787;P25786;Q15008;O43242;O00231;P28074;Q9UNM6;P62191;O00232;P28072;P17980;Q99460;P28070;O14818;P62987;P48556;P49721;P49720;P60900;P43686;Q16186	P27348;P52292;P62258;O15355;Q06609;P08238;P55072;Q04917;P04637;P31946;P63104;Q93009;P61981;O00165	P30304;O14757;O96017	R-HSA-69600;R-HSA-69604;R-HSA-69608;R-HSA-69598
R-HSA-179419	APC:Cdc20 mediated degradation of cell cycle proteins prior to satisfation of the cell cycle checkpoint	33	61	6	53	0.0038681	8.881784197001252E-16	3.019806626980426E-14	6	6	3.9315903282877927E-4	9606	Homo sapiens	Q13257;P28066;P51665;O00487;P35998;P62333;P62195;P20618;P25789;P25788;Q13200;P25787;P25786;Q15008;O43242;O00231;P28074;Q9UNM6;P62191;O00232;P28072;P17980;Q99460;P28070;O14818;P62987;P48556;P06493;P49721;P49720;P60900;P43686;Q16186	Q13257;P28066;P51665;O00487;P35998;P62333;P62195;P20618;P25789;P25788;Q13200;P25787;P25786;Q15008;O43242;O00231;P28074;Q9UNM6;P62191;O00232;P28072;P17980;Q99460;P28070;O14818;P62987;P48556;P06493;P49721;P49720;P60900;P43686;Q16186	Q99832;Q86V81;P31947;P48643;P50991;P36873	P51955;P06493	R-HSA-179410;R-HSA-174171;R-HSA-174104;R-HSA-179417;R-HSA-174255;R-HSA-179421
R-HSA-1169091	Activation of NF-kappaB in B cells	33	59	6	55	0.00374128	8.881784197001252E-16	3.019806626980426E-14	7	10	6.552650547146321E-4	9606	Homo sapiens	P28066;P51665;O00487;P35998;O43318;P62333;P62195;P20618;P25789;P63208;P25788;Q13200;P25787;P25786;Q15008;O43242;O00231;P28074;Q9UNM6;P62191;O00232;P28072;P17980;Q99460;P28070;O14818;P62987;P48556;P49721;P49720;P60900;P43686;Q16186	P28066;P51665;O00487;P35998;O43318;P62333;P62195;P20618;P25789;P63208;P25788;Q13200;P25787;P25786;Q15008;O43242;O00231;P28074;Q9UNM6;P62191;O00232;P28072;P17980;Q99460;P28070;O14818;P62987;P48556;P49721;P49720;P60900;P43686;Q16186	Q13501;Q99653;P48729;O00743;Q04917;Q9NR30	O43318;Q9UDY8;29108;P05771	R-HSA-1168641;R-HSA-1168640;R-HSA-1168643;R-HSA-1168642;R-HSA-1168373;R-HSA-1168644;R-HSA-1168637
R-HSA-389957	Prefoldin mediated transfer of substrate to CCT/TriC	19	29	0	0	0.00183893	2.9976021664879227E-15	9.892087149410145E-14	2	2	1.3105301094292642E-4	9606	Homo sapiens	P50990;Q13885;P50991;P60709;Q13509;P68371;Q99832;Q9BUF5;P17987;Q9BVA1;P68366;P78371;P04350;Q71U36;P48643;P49368;Q92526;P40227;Q9BQE3				R-HSA-389970;R-HSA-389980
R-HSA-176409	APC/C:Cdc20 mediated degradation of mitotic proteins	33	63	6	57	0.00399493	3.1086244689504383E-15	1.0258460747536446E-13	12	13	8.518445711290217E-4	9606	Homo sapiens	Q13257;P28066;P51665;O00487;P35998;P62333;P62195;P20618;P25789;P25788;Q13200;P25787;P25786;Q15008;O43242;O00231;P28074;Q9UNM6;P62191;O00232;P28072;P17980;Q99460;P28070;O14818;P62987;P48556;P06493;P49721;P49720;P60900;P43686;Q16186	Q13257;P28066;P51665;O00487;P35998;P62333;P62195;P20618;P25789;P25788;Q13200;P25787;P25786;Q15008;O43242;O00231;P28074;Q9UNM6;P62191;O00232;P28072;P17980;Q99460;P28070;O14818;P62987;P48556;P06493;P49721;P49720;P60900;P43686;Q16186	Q99832;Q86V81;P31947;P48643;P50991;P36873	P51955;P06493	R-HSA-179410;R-HSA-174227;R-HSA-174144;R-HSA-174202;R-HSA-174171;R-HSA-174120;R-HSA-174104;R-HSA-179417;R-HSA-174238;R-HSA-174255;R-HSA-174157;R-HSA-179421
R-HSA-389960	Formation of tubulin folding intermediates by CCT/TriC	19	30	0	0	0.00190235	5.329070518200751E-15	1.7053025658242404E-13	2	2	1.3105301094292642E-4	9606	Homo sapiens	P50990;Q13885;P50991;Q13509;P68371;Q99832;Q9BUF5;P17987;Q9BVA1;P68366;P78371;P04350;Q71U36;P48643;P49368;Q92526;P40227;A6NHL2;Q9BQE3				R-HSA-389954;R-HSA-389961
R-HSA-983168	Antigen processing: Ubiquitination & Proteasome degradation	54	302	0	5	0.0191503	1.609823385706477E-14	5.151434834260726E-13	8	9	5.897385492431689E-4	9606	Homo sapiens	P55786;P51665;Q9C0C9;P62195;P62877;P63208;Q13200;Q15386;O43242;O43164;O94952;Q8IWV8;O00231;Q9Y4L5;O00232;Q8NG27;P48556;P49721;P49720;P60900;P28066;P19474;Q13617;O00487;P35998;P62333;P20618;Q7Z6Z7;P25789;P25788;P22314;P25787;P25786;Q15008;Q5T4S7;Q15369;Q9BV68;Q13867;Q14999;P28074;Q9UNM6;P62191;P28072;P17980;Q99460;P28070;Q53GT1;Q9Y4B6;Q15370;O14818;Q93034;P62987;Q16186;P43686				R-HSA-983150;R-HSA-983147;R-HSA-983162;R-HSA-983157;R-HSA-983156;R-HSA-983140;R-HSA-983153;R-HSA-983152
R-HSA-5676590	NIK-->noncanonical NF-kB signaling	32	48	30	73	0.00304375	4.6074255521943996E-14	1.4283019211802639E-12	6	9	5.897385492431689E-4	9606	Homo sapiens	P28066;P51665;O00487;P35998;P62333;P62195;P20618;P25789;P63208;P25788;Q13200;P25787;P25786;Q15008;O43242;O00231;P28074;Q9UNM6;P62191;O00232;P28072;P17980;Q99460;P28070;O14818;P62987;P48556;P49721;P49720;P60900;P43686;Q16186	P28066;P51665;O00487;P35998;P62333;P62195;P20618;P25789;P63208;P25788;Q13200;P25787;P25786;Q15008;O43242;O00231;P28074;Q9UNM6;P62191;O00232;P28072;P17980;Q99460;P28070;O14818;P62987;P48556;P49721;P49720;P60900;P43686;Q16186	P52272;P39023;P27708;P62424;P62277;P62280;P50914;P62910;P62877;P11142;P18124;Q02878;P26373;Q07020;P02649;P36578;P83731;P32969;Q9Y5A9;O95816;P27635;P62269;P62917;P62906;P62847;P62829;P08238;Q14974;P61353;P07900	Q99558;Q8TBC4;P61081	R-HSA-5607731;R-HSA-5668545;R-HSA-5607725;R-HSA-5607721;R-HSA-5607723;R-HSA-5607722
R-HSA-75815	Ubiquitin-dependent degradation of Cyclin D	32	41	10	77	0.00259987	5.784261958297066E-14	1.7931212070720903E-12	5	5	3.2763252735731603E-4	9606	Homo sapiens	P28066;P11802;P51665;O00487;P35998;P62333;P62195;P20618;P25789;P25788;Q13200;P25787;P25786;Q15008;O43242;O00231;P28074;Q9UNM6;P62191;O00232;P28072;P17980;Q99460;P28070;O14818;P62987;P48556;P49721;P49720;P60900;P43686;Q16186	P28066;P11802;P51665;O00487;P35998;P62333;P62195;P20618;P25789;P25788;Q13200;P25787;P25786;Q15008;O43242;O00231;P28074;Q9UNM6;P62191;O00232;P28072;P17980;Q99460;P28070;O14818;P62987;P48556;P49721;P49720;P60900;P43686;Q16186	P04637;P42771;P04406;P17612;P12004;P11802;P10644;O95071;P06493;Q03701	P24385;P49841	R-HSA-75825;R-HSA-75824;R-HSA-75820;R-HSA-75823;R-HSA-75822
R-HSA-1168372	Downstream signaling events of B Cell Receptor (BCR)	34	78	6	64	0.0049461	7.693845560652335E-14	2.3081536681957004E-12	9	15	9.82897582071948E-4	9606	Homo sapiens	P28066;P62937;P51665;O00487;P35998;O43318;P62333;P62195;P20618;P25789;P63208;P25788;Q13200;P25787;P25786;Q15008;O43242;O00231;P28074;Q9UNM6;P62191;O00232;P28072;P17980;Q99460;P28070;O14818;P62987;P48556;P49721;P49720;P60900;P43686;Q16186	P28066;P62937;P51665;O00487;P35998;O43318;P62333;P62195;P20618;P25789;P63208;P25788;Q13200;P25787;P25786;Q15008;O43242;O00231;P28074;Q9UNM6;P62191;O00232;P28072;P17980;Q99460;P28070;O14818;P62987;P48556;P49721;P49720;P60900;P43686;Q16186	Q13501;Q99653;P48729;O00743;Q04917;Q9NR30	O43318;Q9UDY8;29108;P05771	R-HSA-1168641;R-HSA-1168640;R-HSA-1168643;R-HSA-1168642;R-HSA-1168373;R-HSA-2025882;R-HSA-1168644;R-HSA-1168637;R-HSA-2025890
R-HSA-5607761	Dectin-1 mediated noncanonical NF-kB signaling	32	53	30	73	0.00336081	1.3988810110276972E-13	4.196643033083092E-12	5	9	5.897385492431689E-4	9606	Homo sapiens	P28066;P51665;O00487;P35998;P62333;P62195;P20618;P25789;P63208;P25788;Q13200;P25787;P25786;Q15008;O43242;O00231;P28074;Q9UNM6;P62191;O00232;P28072;P17980;Q99460;P28070;O14818;P62987;P48556;P49721;P49720;P60900;P43686;Q16186	P28066;P51665;O00487;P35998;P62333;P62195;P20618;P25789;P63208;P25788;Q13200;P25787;P25786;Q15008;O43242;O00231;P28074;Q9UNM6;P62191;O00232;P28072;P17980;Q99460;P28070;O14818;P62987;P48556;P49721;P49720;P60900;P43686;Q16186	P52272;P39023;P27708;P62424;P62277;P62280;P50914;P62910;P62877;P11142;P18124;Q02878;P26373;Q07020;P02649;P36578;P83731;P32969;Q9Y5A9;O95816;P27635;P62269;P62917;P62906;P62847;P62829;P08238;Q14974;P61353;P07900	Q99558;Q8TBC4;P61081	R-HSA-5607731;R-HSA-5607725;R-HSA-5607721;R-HSA-5607723;R-HSA-5607722
R-HSA-69052	Switching of origins to a post-replicative state	37	81	15	100	0.00513633	2.3869795029440866E-13	6.922240558537851E-12	9	10	6.552650547146321E-4	9606	Homo sapiens	P28066;P33992;P33993;P33991;P51665;O00487;P35998;P62333;P62195;P20618;P25789;P62877;P25205;P63208;P25788;Q13200;P25787;P25786;Q15008;O43242;O00231;P28074;Q9UNM6;P62191;O00232;P28072;P17980;Q99460;P28070;O14818;P48556;P62987;P49721;P49720;P60900;Q16186;P43686	P28066;P33992;P33993;P33991;P51665;O00487;P35998;P62333;P62195;P20618;P25789;P62877;P25205;P63208;P25788;Q13200;P25787;P25786;Q15008;O43242;O00231;P28074;Q9UNM6;P62191;O00232;P28072;P17980;Q99460;P28070;O14818;P48556;P62987;P49721;P49720;P60900;Q16186;P43686	P42771;O95801;P25205;P62805;P11142;Q08945;P33993;P33992;P33991;P06493;Q53GT1;Q12905;O43823;P12004;O95429	O75496;P33992;P49736;P25205;Q99741;Q9H211	R-HSA-68944;R-HSA-69299;R-HSA-68946;R-HSA-68948;R-HSA-69015;R-HSA-69016;R-HSA-69019;R-HSA-69005;R-HSA-69006
R-HSA-5358346	Hedgehog ligand biogenesis	33	59	3	74	0.00374128	3.234079670733081E-13	9.378831045125935E-12	7	15	9.82897582071948E-4	9606	Homo sapiens	P28066;P51665;O00487;P35998;P62333;P62195;P20618;P25789;P25788;P55072;Q13200;P25787;P07237;P25786;Q15008;O43242;O00231;P28074;Q9UNM6;P62191;O00232;P28072;P17980;Q99460;P28070;O14818;P62987;P48556;P49721;P49720;P60900;P43686;Q16186	P28066;P51665;O00487;P35998;P62333;P62195;P20618;P25789;P25788;P55072;Q13200;P25787;P07237;P25786;Q15008;O43242;O00231;P28074;Q9UNM6;P62191;O00232;P28072;P17980;Q99460;P28070;O14818;P62987;P48556;P49721;P49720;P60900;P43686;Q16186	Q09028;P02538;Q13257	P78536;P07237	R-HSA-5358336;R-HSA-5362448;R-HSA-5358340;R-HSA-5362441;R-HSA-5362793;R-HSA-5362459;R-HSA-5362412
R-HSA-8852276	The role of GTSE1 in G2/M progression after G2 checkpoint	45	70	25	183	0.00443881	6.815659148173836E-13	1.908384561488674E-11	10	10	6.552650547146321E-4	9606	Homo sapiens	P07900;P28066;P04637;P51665;O00487;P35998;P62333;P62195;P20618;Q9BVA1;P25789;P25788;Q13200;P25787;Q9BQE3;P25786;Q15008;O43242;Q13885;O00231;Q13509;P28074;Q9UNM6;P62191;O00232;P28072;P17980;Q99460;P68371;P28070;Q9BUF5;O14818;P68366;P48556;P62987;P06493;P49721;Q71U36;P04350;P49720;P60900;P08238;Q16186;A6NHL2;P43686	P07900;P28066;P04637;P51665;O00487;P35998;P62333;P62195;P20618;Q9BVA1;P25789;P25788;Q13200;P25787;Q9BQE3;P25786;Q15008;O43242;Q13885;O00231;Q13509;P28074;Q9UNM6;P62191;O00232;P28072;P17980;Q99460;P68371;P28070;Q9BUF5;O14818;P68366;P48556;P62987;P06493;P49721;Q71U36;P04350;P49720;P60900;P08238;Q16186;A6NHL2;P43686	Q9Y5Q8;P54727;P23588;Q9H6R7;P41091;P04637;Q9UHD2;Q12888;P12004;O00743;Q15323;Q9Y4E8;O15084;P11802;P35998;P33993;P33991;Q9NR09;P06493;P63208;Q00610;O75170;P61962;P10644;Q15393	P53350;P38936;Q9NYZ3	R-HSA-8852324;R-HSA-8852306;R-HSA-8852354;R-HSA-8852337;R-HSA-8852351;R-HSA-8852317;R-HSA-8852331;R-HSA-8852298;R-HSA-8852362;R-HSA-8852280
R-HSA-69239	Synthesis of DNA	46	119	23	160	0.00754597	6.926681450636352E-13	1.9394708061781785E-11	24	27	0.00176922	9606	Homo sapiens	P27694;P28066;P15927;P28340;P33992;P33993;P33991;P51665;O00487;P35998;P62333;P62195;P20618;P25789;P62877;P25205;P63208;P25788;Q13200;P25787;P25786;Q15008;O43242;O00231;Q07864;P28074;Q9UNM6;P62191;O00232;P28072;P17980;Q99460;P35244;P28070;P12004;P35249;O14818;P48556;P62987;P49721;P49005;P49720;P60900;Q16186;P43686;Q9NRF9	P27694;P28066;P15927;P28340;P33992;P33993;P33991;P51665;O00487;P35998;P62333;P62195;P20618;P25789;P62877;P25205;P63208;P25788;Q13200;P25787;P25786;Q15008;O43242;O00231;Q07864;P28074;Q9UNM6;P62191;O00232;P28072;P17980;Q99460;P35244;P28070;P12004;P35249;O14818;P48556;P62987;P49721;P49005;P49720;P60900;Q16186;P43686;Q9NRF9	O95801;P42771;P15927;P25205;P62805;P11142;Q08945;P46379;P33993;P33992;P33991;P43246;Q14191;P06493;Q99615;Q96T76;Q9ULX3;Q53GT1;O43823;P12004;Q12905;O75190;O95429	Q9Y248;P51530;O75419;Q9BRT9;P49736;P25205;Q99741;Q14691;Q9UJA3;O75496;P39748;P33992;Q9BRX5;Q9H211	R-HSA-69152;R-HSA-69063;R-HSA-69127;R-HSA-69005;R-HSA-176942;R-HSA-69068;R-HSA-69006;R-HSA-68913;R-HSA-68944;R-HSA-69299;R-HSA-69074;R-HSA-68946;R-HSA-69140;R-HSA-68948;R-HSA-69015;R-HSA-69142;R-HSA-169461;R-HSA-69144;R-HSA-69016;R-HSA-69019;R-HSA-69053;R-HSA-69116;R-HSA-176956;R-HSA-169468
R-HSA-187577	SCF(Skp2)-mediated degradation of p27/p21	33	52	10	96	0.0032974	8.596456879672587E-13	2.3210433575115985E-11	6	7	4.5868553830024245E-4	9606	Homo sapiens	P28066;P11802;P51665;O00487;P35998;P62333;P62195;P20618;P25789;P63208;P25788;Q13200;P25787;P25786;Q15008;O43242;O00231;P28074;Q9UNM6;P62191;O00232;P28072;P17980;Q99460;P28070;O14818;P62987;P48556;P49721;P49720;P60900;P43686;Q16186	P28066;P11802;P51665;O00487;P35998;P62333;P62195;P20618;P25789;P63208;P25788;Q13200;P25787;P25786;Q15008;O43242;O00231;P28074;Q9UNM6;P62191;O00232;P28072;P17980;Q99460;P28070;O14818;P62987;P48556;P49721;P49720;P60900;P43686;Q16186	P17987;P14373;P63208;P49368;P50990;P50991;P23246;Q92841;P08238;P06493	Q13882;P61024	R-HSA-187552;R-HSA-8848436;R-HSA-187574;R-HSA-187575;R-HSA-8848414;R-HSA-187545
R-HSA-4608870	Asymmetric localization of PCP proteins	31	53	4	69	0.00336081	9.18931597482242E-13	2.4811153132020536E-11	3	7	4.5868553830024245E-4	9606	Homo sapiens	P28066;P51665;O00487;P35998;P62333;P62195;P20618;P25789;P25788;Q13200;P25787;P25786;Q15008;O43242;O00231;P28074;Q9UNM6;P62191;O00232;P28072;P17980;Q99460;P28070;O14818;P62987;P48556;P49721;P49720;P60900;P43686;Q16186	P28066;P51665;O00487;P35998;P62333;P62195;P20618;P25789;P25788;Q13200;P25787;P25786;Q15008;O43242;O00231;P28074;Q9UNM6;P62191;O00232;P28072;P17980;Q99460;P28070;O14818;P62987;P48556;P49721;P49720;P60900;P43686;Q16186	Q8WWY3;Q13895;P11142;P36873	Q96MT3;Q14160;Q9ULK5	R-HSA-4608855;R-HSA-4608852;R-HSA-4608862
R-HSA-2555396	Mitotic Metaphase and Anaphase	78	237	57	442	0.015028535193405199	1.4848122731336844E-12	3.8605119101475793E-11	27	33	0.00216237	9606	Homo sapiens	Q14204;Q9Y266;Q14008;P51665;P62195;Q9BVA1;Q92973;Q9BW27;P62714;Q13200;Q8WUM0;P46060;Q13885;Q14974;O43242;O00231;O75531;Q13409;P30153;O75694;O00232;Q8NG31;Q9BUF5;P48556;P49721;P49720;P60900;A6NHL2;Q13257;P28066;P57740;Q12769;O00487;P35998;Q99986;P62333;P42167;P20618;P25789;P25788;P02545;P25787;Q9BQE3;P25786;Q15008;O00139;O43264;P62826;O14980;Q13509;Q9UNM6;P28074;P62191;P36873;Q8N1F7;P28072;P17980;…	Q14204;Q9Y266;Q14008;P42167-1;P51665;P62195;Q9BVA1;Q92973;Q9BW27;P62714;Q13200;Q8WUM0;P46060;Q13885;Q14974;O43242;O00231;O75531;Q13409;P30153;O75694;O00232;Q8NG31;Q9BUF5;P48556;P49721;P49720;P60900;A6NHL2;Q13257;P28066;P57740;Q12769;O00487;P35998;Q99986;P62333;P20618;P02545-1;P02545-2;P25789;P25788;P25787;Q9BQE3;P25786;Q15008;O00139;O43264;P62826;O14980;Q13509;Q9UNM6;P28074;P62191;P36873;Q8N1F7;P…	P52294;Q9Y5Q8;P54727;O15355;P62714;Q9H6R7;P04637;Q8WUM0;Q9UHD2;Q00839;Q12769;O14980;O00743;Q8N1F7;O00505;O95373;P30153;P54652;Q9Y4E8;O15084;P27824;P33991;P18754;O60684;Q04917;P51116;P02545;O75170;P10644;Q15393;P52292;P62826;Q06265;P23588;Q16637;P06748;P31946;Q12888;Q2NL82;P61981;P48729;Q9Y265;P07910;Q9BW27;Q16637;P35998;P33993;P57740;Q9NR30;Q9NR09;Q14974;Q09161;P63208;Q07021;P46060;P61962;Q13185	Q96FZ7;Q14974;Q86XL3;Q9UKT4;Q96HA1;P63279;Q8WUX9;O60216;P18754;Q8WYP5;Q9BTX1;P53350;Q8NC56;Q14739	R-HSA-163010;R-HSA-174144;R-HSA-2467809;R-HSA-2467811;R-HSA-9624798;R-HSA-9615901;R-HSA-9668419;R-HSA-2995389;R-HSA-2995388;R-HSA-9615937;R-HSA-2545203;R-HSA-9618378;R-HSA-9615945;R-HSA-2995376;R-HSA-9624845;R-HSA-9667952;R-HSA-9634169;R-HSA-9668415;R-HSA-3000449;R-HSA-9667965;R-HSA-9624893;R-HSA-9624800;R-HSA-174202;R-HSA-9634219;R-HSA-9668335;R-HSA-9668398;R-HSA-9624876
R-HSA-5610780	Degradation of GLI1 by the proteasome	34	49	9	102	0.00310717	1.6519008383397704E-12	4.294942179683403E-11	5	6	3.9315903282877927E-4	9606	Homo sapiens	P28066;P51665;O00487;P35998;P62333;P62195;P20618;P25789;P62877;P63208;P25788;Q13200;P25787;P25786;Q15008;O43242;O00231;P28074;Q9UNM6;P62191;O00232;P28072;P17980;Q99460;P28070;P17612;O14818;P62987;P48556;P49721;P49720;P60900;P43686;Q16186	P28066;P51665;O00487;P35998;P62333;P62195;P20618;P25789;P62877;P63208;P25788;Q13200;P25787;P25786;Q15008;O43242;O00231;P28074;Q9UNM6;P62191;O00232;P28072;P17980;Q99460;P28070;P17612;O14818;P62987;P48556;P49721;P49720;P60900;P43686;Q16186	P04637;P31946;P63104;Q10567;P62258;Q53ET0;P61981;P61962;P51114	P49757;Q9UMX1	R-HSA-5610741;R-HSA-5610758;R-HSA-5610742;R-HSA-5610735;R-HSA-5610760
R-HSA-9735869	SARS-CoV-1 modulates host translation machinery	32	41	51	98	0.00259987	3.4531266734916244E-12	8.784084570834239E-11	3	3	1.9657951641438963E-4	9606	Homo sapiens	P25398;P23396;Q71UM5;P62081;P62280;P39019;P62277;P46783;P61247;P62857;P09651;P62851;P08865;P62753;P62854;P08708;P46782;P46781;P42677;P62266;P62244;P62861;P15880;P68104;P62263;P62241;P62701;P62847;P62269;P62841;P60866;P62249	P25398;P23396;Q71UM5;P62081;P62280;P39019;P62277;P46783;P61247;P62857;P09651;P62851;P08865;P62753;P62854;P08708;P46782;P46781;P42677;P62266;P62244;P62861;P15880;P68104;P62263;P62241;P62701;P62847;P62269;P62841;P60866;P62249	P17844;Q9BVG4;Q08211;Q8NC51;P43243;P55265;P12004;P26641;Q12905;Q15424;Q15233;Q9Y5S9;Q8IX01;P23246;Q9H0D6;P11387;P35637;Q6UN15;P47756;Q9UKV8;P31943;P26196;P14866;P26640;Q12906;P09651;Q15717;Q9BXP5;P62316;Q96I24;P55795;Q14498;Q96PK6;P31942;Q86VM9;P63104;P38159;Q9NZB2;O43823;P24534;P51991;P38919;Q07666;P07910;Q13151;Q13573;Q16630;Q9NR30;Q96KR1;Q09161;P22626	P68104;P09651	R-HSA-9729232;R-HSA-9727869;R-HSA-9727944
R-HSA-380320	Recruitment of NuMA to mitotic centrosomes	27	97	0	0	0.00615092	3.5136338283336954E-12	8.784084570834239E-11	2	2	1.3105301094292642E-4	9606	Homo sapiens	Q14204;Q14203;P07900;Q14008;P61163;P61981;Q9BVA1;P62258;Q13561;O94927;Q9BQE3;P07437;Q13885;Q13509;Q13409;P30153;P68371;O95684;Q9NXR1;P17612;Q9BUF5;P68366;P23258;P06493;P04350;Q71U36;A6NHL2				R-HSA-380316;R-HSA-380508
R-HSA-69620	Cell Cycle Checkpoints	74	266	69	389	0.016867469879518072	3.559597061553177E-12	8.898992653882942E-11	54	56	0.00366948	9606	Homo sapiens	Q14204;Q9Y266;P15927;P04637;Q14008;P33992;P33993;P33991;P51665;P61981;P62195;Q9BW27;P25205;P62714;P27348;Q13200;Q8WUM0;Q04917;P46060;O43242;P62805;O00231;Q13409;P30153;O00232;P35244;Q8NG31;P35249;P48556;P49721;P49720;P60900;P27694;Q13257;Q12888;P28066;P57740;Q12769;O00487;P35998;P62333;P20618;Q14191;P25789;P25788;Q92878;P63104;P62258;P25787;P25786;Q15008;O00139;O43264;Q14676;P31946;O14980;P31947;…	Q14204;Q9Y266;P15927;P04637;Q14008;P33992;P33993;P33991;P51665;P61981;P62195;Q9BW27;P25205;P62714;P27348;Q13200;Q8WUM0;Q04917;P46060;O43242;P62805;O00231;Q13409;P30153;O00232;P35244;Q8NG31;P35249;P48556;P49721;P49720;P60900;P27694;Q13257;Q12888;P28066;P57740;Q12769;O00487;P35998;P62333;P20618;Q14191;P25789;P25788;Q92878;P63104;P62258;P25787;P25786;Q15008;O00139;O43264;Q14676;P31946;O14980;P31947;…	P29590;O15355;P11142;Q06609;P48729;Q14676;P06753;P04637;O43670;P12004;Q9Y4E8;P49368;P50991;P23396;P62829;P62913;P25786;P11802;Q8NG31;Q04917;P31947;Q00610;P61289;P48643;P09493;Q13257;Q9Y4R8;P27348;P52292;P42677;Q8NG31;Q13257;P55072;P41091;P06748;P09493;Q9UL15;P31946;Q99832;Q12888;P63104;P61981;P61978;P48729;P46777;O00165;Q9Y4E8;Q15323;P19338;P78371;Q9Y4L5;O95816;P62081;P13489;P62258;Q71UM5;P62805;…	O43684;Q13315;P30304;P30307;Q13257;P38936;O96017;Q9BVI0;Q99640;Q00987;Q9Y6D9;O60566;O14757;P30291;Q8NHY2;Q12834;P57723;Q9NYZ3	R-HSA-349444;R-HSA-69891;R-HSA-6799332;R-HSA-75010;R-HSA-8852354;R-HSA-5683792;R-HSA-75016;R-HSA-176264;R-HSA-349455;R-HSA-264458;R-HSA-6804724;R-HSA-75028;R-HSA-75809;R-HSA-176298;R-HSA-6803403;R-HSA-176175;R-HSA-6793685;R-HSA-6803411;R-HSA-69685;R-HSA-6804955;R-HSA-176318;R-HSA-6803801;R-HSA-5683735;R-HSA-170055;R-HSA-170070;R-HSA-6803388;R-HSA-69598;R-HSA-6803719;R-HSA-69600;R-HSA-5633460;R-HS…
R-HSA-9604323	Negative regulation of NOTCH4 signaling	34	47	15	110	0.00298034	3.9614977964674836E-12	9.903744491168709E-11	5	6	3.9315903282877927E-4	9606	Homo sapiens	P28066;P51665;O00487;P35998;P62333;P62195;P20618;P25789;P62877;P63208;P25788;P63104;Q13200;P25787;P25786;Q15008;O43242;O00231;P28074;Q9UNM6;P62191;O00232;P28072;P17980;Q99460;P28070;O14818;P62987;P48556;P49721;P49720;P60900;P43686;Q16186	P28066;P51665;O00487;P35998;P62333;P62195;P20618;P25789;P62877;P63208;P25788;P63104;Q13200;P25787;P25786;Q15008;O43242;O00231;P28074;Q9UNM6;P62191;O00232;P28072;P17980;Q99460;P28070;O14818;P62987;P48556;P49721;P49720;P60900;P43686;Q16186	P17612;P49327;P11021;P11142;P08238;O60437;P08670;Q14008;Q86V81;P04792;P38646;P09496;P10599;P30153;P07900	P31749;Q9Y6A5	R-HSA-9604642;R-HSA-9604675;R-HSA-9604387;R-HSA-9604629;R-HSA-9604328
R-HSA-72187	mRNA 3'-end processing	28	60	32	69	0.00380469	2.0181967208543483E-11	4.843672130050436E-10	3	3	1.9657951641438963E-4	9606	Homo sapiens	P52298;Q16629;Q86U42;Q9BY77;Q86V81;Q13838;Q9UKF6;Q01130;Q9Y5S9;P33240;Q8IYB3;P84103;Q16630;Q8N684;Q96A72;Q6UN15;Q13243;Q10570;Q13242;P38919;Q13247;Q01081;Q09161;O43809;Q07955;P26368;Q9Y3Y2	P52298;Q16629;Q86U42;Q9BY77;Q16630-2;Q16630-1;Q86V81;Q13838;Q9UKF6;Q01130;Q9Y5S9;P33240;Q8IYB3;P84103;Q8N684;Q96A72;Q6UN15;Q13243;Q10570;Q13242;P38919;Q13247;Q01081;Q09161;O43809;Q07955;P26368;Q9Y3Y2	Q9Y3I0;Q08211;P84090;Q96EV2;P11940;O60306;Q16637;P67809;Q14498;Q86VM9;P26368;Q9NZB2;Q6ZN17;Q96SB4;P09012;P38919;O75533;Q15459;Q13247;P78362;P07910;Q01081;Q13573;Q13838;Q1KMD3;Q92615;Q16630;Q9NR30;Q99873;Q86V81;Q09161;Q9NYF8	O75152;Q9Y3Y2;P82979;Q9BY77;Q86U42	R-HSA-8849157;R-HSA-72180;R-HSA-72185
R-HSA-4641258	Degradation of DVL	32	44	6	112	0.00279011	3.366384948577661E-11	8.079323876586386E-10	6	7	4.5868553830024245E-4	9606	Homo sapiens	P28066;P51665;O00487;P35998;P62333;P62195;P20618;P25789;P62877;P25788;Q13200;P25787;P25786;Q15008;O43242;O00231;P28074;Q9UNM6;P62191;O00232;P28072;P17980;Q99460;P28070;O14818;P62987;P48556;P49721;P49720;P60900;P43686;Q16186	P28066;P51665;O00487;P35998;P62333;P62195;P20618;P25789;P62877;P25788;Q13200;P25787;P25786;Q15008;O43242;O00231;P28074;Q9UNM6;P62191;O00232;P28072;P17980;Q99460;P28070;O14818;P62987;P48556;P49721;P49720;P60900;P43686;Q16186	Q8WWY3;P04637;P31946;P26368;Q13895;P48556	Q9NYF0;O14641	R-HSA-4641159;R-HSA-1504213;R-HSA-1504193;R-HSA-1504190;R-HSA-4641260;R-HSA-4641147
R-HSA-69002	DNA Replication Pre-Initiation	46	121	26	197	0.0076728	5.8127613833391933E-11	1.3950627320014064E-9	29	32	0.00209685	9606	Homo sapiens	P27694;P28066;P15927;P52294;P33992;P33993;P33991;P51665;O00487;Q71UI9;P35998;P62333;P62195;P20618;O60684;P25789;P25205;P25788;Q13200;P25787;P25786;Q15008;O43242;Q14974;Q16777;P62805;O00231;Q07864;P28074;Q9UNM6;P62191;O00232;P28072;P17980;Q99460;P35244;P28070;O14818;P48556;P62987;P49721;P49720;P60900;Q16186;P43686;Q9NRF9	P27694;P28066;P15927;P52294;P33992;P33993;P33991;P51665;O00487;Q71UI9;P35998;P62333;P62195;P20618;O60684;P25789;P25205;P25788;Q13200;P25787;P25786;Q15008;O43242;Q14974;Q16777;P62805;O00231;Q07864;P28074;Q9UNM6;P62191;O00232;P28072;P17980;Q99460;P35244;P28070;O14818;P48556;P62987;P49721;P49720;P60900;Q16186;P43686;Q9NRF9	Q9Y5B9;P11142;Q08945;P33992;P14373;Q53GT1;O43823;Q12905;P12004;Q15233;O95429;P42771;O95801;P15927;P25205;P62805;Q7LG56;P08579;P33993;P33991;P43246;Q99459;P06493;Q9NR30;P51114;Q93009	O75419;Q13416;Q14566;P49736;P25205;Q99741;Q9UJA3;O75496;O43929;P33992;P33991;O43913;Q9H211;P33993	R-HSA-68610;R-HSA-9734687;R-HSA-9749215;R-HSA-68940;R-HSA-9749253;R-HSA-68688;R-HSA-68825;R-HSA-9749197;R-HSA-9734670;R-HSA-68954;R-HSA-9757256;R-HSA-9749320;R-HSA-9757257;R-HSA-9757258;R-HSA-68960;R-HSA-68712;R-HSA-9734713;R-HSA-69299;R-HSA-9749286;R-HSA-9749350;R-HSA-68595;R-HSA-68914;R-HSA-9749351;R-HSA-68917;R-HSA-68916;R-HSA-68919;R-HSA-68918;R-HSA-68603;R-HSA-9749098
R-HSA-5689603	UCH proteinases	37	84	63	177	0.00532657	1.3970113954542285E-10	3.3528273490901483E-9	11	11	7.207915601860952E-4	9606	Homo sapiens	P28066;Q9Y265;P51665;O00487;P35998;P62333;Q9Y4E8;P62195;P20618;P25789;P25788;Q13200;P25787;P25786;Q15008;O43242;Q16777;P60709;O00231;P28074;Q9UNM6;P62191;O00232;P28072;P17980;Q99460;P51610;P28070;O14818;Q96QV6;P48556;P62987;P49721;P49720;P60900;Q16186;P43686	P28066;Q9Y265;P51665;O00487;P35998;P62333;Q9Y4E8;P62195;P20618;P25789;P25788;Q13200;P25787;P25786;Q15008;O43242;Q16777;P60709;O00231;P28074;Q9UNM6;P62191;O00232;P28072;P17980;Q99460;P51610;P28070;O14818;Q96QV6;P48556;P62987;P49721;P49720;P60900;Q16186;P43686	Q13617;Q8IWZ3;P62424;P62266;P62244;P49721;P25787;Q08945;Q02878;Q53GT1;Q9Y230;P17980;P62241;P62249;P62333;P23396;P62917;P62913;P49720;P25786;Q99460;P28072;P61289;O00232;P62899;P62701;P25789;P33240;P60900;P18124;P55036;P28066;P63151;P51610;P51665;P48556;P46777;Q15008;O00231;O14818;P07437;Q9Y265;P62081;P62195;P62191;P25788;P60866;P35998;Q16186;Q16531;Q16630;P43686;P28074;P28070;Q9UNM6;P63208;O43242;…	Q92560;Q99728;Q15843;Q9Y5K5;P51610;Q16186	R-HSA-5690790;R-HSA-5690759;R-HSA-5690785;R-HSA-5689649;R-HSA-5689630;R-HSA-5665854;R-HSA-5665871;R-HSA-5690319;R-HSA-2179291;R-HSA-5690808;R-HSA-5689544
R-HSA-351202	Metabolism of polyamines	30	67	4	83	0.00424857	1.7171886135258774E-10	3.949533811109518E-9	3	17	0.00111395	9606	Homo sapiens	P28066;P51665;O00487;P35998;P62333;P62195;P20618;P25789;P25788;Q13200;P25787;P25786;Q15008;O43242;O00231;P28074;Q9UNM6;P62191;O00232;P28072;P17980;Q99460;P28070;O14818;P48556;P49721;P49720;P60900;P43686;Q16186	P28066;P51665;O00487;P35998;P62333;P62195;P20618;P25789;P25788;Q13200;P25787;P25786;Q15008;O43242;O00231;P28074;Q9UNM6;P62191;O00232;P28072;P17980;Q99460;P28070;O14818;P48556;P49721;P49720;P60900;P43686;Q16186	O15371;P25786;Q96I25;Q9BQ70	P21673	R-HSA-353125;R-HSA-351207;R-HSA-351208
R-HSA-9013418	RHOBTB2 GTPase cycle	14	24	0	4	0.00152188	2.586558744965828E-10	5.949085113421404E-9	2	2	1.3105301094292642E-4	9606	Homo sapiens	P07910;O43396;P07900;Q15208;Q13838;P38159;Q99832;Q96DH6;Q8IYB3;P78371;Q16643;P40227;P08238;P62995				R-HSA-9018785;R-HSA-9018787
R-HSA-68886	M Phase	99	403	88	660	0.025554850982878883	2.8440494403980665E-10	6.541313712915553E-9	75	96	0.00629054	9606	Homo sapiens	Q14204;Q14203;P07900;Q9Y266;Q71UI9;P62195;Q9BVA1;Q92973;Q9BW27;Q8WUM0;Q13885;Q14974;P62805;O75531;Q13409;Q8NG31;O95684;Q9BUF5;P48556;P60900;A6NHL2;Q13257;P57740;P35998;Q99986;P61163;P42167;Q01105;P25789;P25788;P62258;P25787;O94927;Q9BQE3;P25786;O95347;O43264;P62826;Q16777;O14980;Q9UNM6;Q8N1F7;Q99460;P68371;P55735;P18754;P42677;P20700;P68400;Q96FJ2;P68366;P23258;P06493;P04350;P28482;Q14008;P51665;…	Q14204;P07900;Q9Y266;Q71UI9;P62195;Q9BVA1;Q92973;Q9BW27;Q8WUM0;Q13885;Q14974;P62805;O75531;Q13409;Q8NG31;O95684;Q9BUF5;P48556;P60900;A6NHL2;Q13257;P57740;P35998;Q99986;P61163;P02545-1;Q01105;P02545-2;P25789;P25788;P62258;P25787;O94927;Q9BQE3;P25786;O95347;O43264;P62826;Q16777;O14980;Q9UNM6;Q8N1F7;Q99460;P68371;P55735;P18754;P42677;P20700;P68400;Q96FJ2;P68366;P23258;P06493;P04350;Q14203-2;P28482;Q…	P52294;Q9Y5Q8;P54727;P62280;O15355;P62714;P62750;P49750;Q9H6R7;Q6UXN9;P04637;Q8WUM0;Q9UHD2;Q00839;Q12769;O14980;O00743;Q8N1F7;O00505;Q9Y230;O95373;P30153;P54652;Q9Y4E8;Q9BVA1;O15084;P27824;P33991;P18754;O60684;Q9NQ55;Q04917;Q9UKV8;P31947;P51116;Q00577;P02545;O75170;P10644;Q15393;P19388;Q13257;O95400;P52292;P27348;Q13509;P62826;Q8NG31;Q06265;P23588;Q16637;P31689;P06748;P31946;Q12888;P63104;Q2NL82;…	Q96FZ7;Q9Y266;O95235;Q14974;Q86XL3;Q9HC35;Q9UKT4;29108;Q96HA1;P06400;P63279;Q8WUX9;O60216;Q01105;P18754;Q8WYP5;Q9BTX1;Q02241;P53350;Q9NQR1;Q8NC56;Q14739;P36873	R-HSA-2514854;R-HSA-9648017;R-HSA-375302;R-HSA-156673;R-HSA-2172194;R-HSA-156682;R-HSA-1638803;R-HSA-2294574;R-HSA-2990880;R-HSA-2984226;R-HSA-9615901;R-HSA-2990882;R-HSA-2995389;R-HSA-9647746;R-HSA-2995388;R-HSA-2545203;R-HSA-2520883;R-HSA-2294580;R-HSA-380316;R-HSA-2468287;R-HSA-2294590;R-HSA-2995376;R-HSA-9624845;R-HSA-2172678;R-HSA-9853372;R-HSA-2422927;R-HSA-9668415;R-HSA-3000449;R-HSA-52446…
R-HSA-6782210	Gap-filling DNA repair synthesis and ligation in TC-NER	20	64	0	0	0.00405834	3.0508240378424034E-10	7.016895287037528E-9	2	2	1.3105301094292642E-4	9606	Homo sapiens	Q9UMS4;P27694;P30876;P15927;P18074;P28340;Q07864;P35244;P19388;O60306;P52434;P35249;P12004;P62987;P62877;Q16531;P49005;Q93009;Q9ULR0;Q9NRF9				R-HSA-6782227;R-HSA-6782208
R-HSA-5610783	Degradation of GLI2 by the proteasome	35	49	18	148	0.00310717	3.921620805868997E-10	8.627565772911794E-9	5	5	3.2763252735731603E-4	9606	Homo sapiens	P28066;P51665;O00487;P35998;P48729;P62333;P62195;P20618;P25789;P62877;P63208;P25788;Q13200;P25787;P25786;Q15008;O43242;O00231;P28074;Q9UNM6;P62191;O00232;P28072;P17980;Q99460;P28070;P17612;O14818;P62987;P48556;P49721;P49720;P60900;P43686;Q16186	P28066;P51665;O00487;P35998;P48729;P62333;P62195;P20618;P25789;P62877;P63208;P25788;Q13200;P25787;P25786;Q15008;O43242;O00231;P28074;Q9UNM6;P62191;O00232;P28072;P17980;Q99460;P28070;P17612;O14818;P62987;P48556;P49721;P49720;P60900;P43686;Q16186	P17612;O15027;P08238;Q96FJ2;P55735;P18754;Q04917;P04637;Q9UK59;P04406;Q6ZRV2;Q53ET0;P61981;P51114;P10644;O95071;Q03701;P07900	P49841;P48729;Q9UMX1	R-HSA-5610757;R-HSA-5610717;R-HSA-5610718;R-HSA-5610745;R-HSA-5610730
R-HSA-5610785	GLI3 is processed to GLI3R by the proteasome	35	49	18	152	0.00310717	5.794190682806288E-10	1.2747219502173834E-8	5	5	3.2763252735731603E-4	9606	Homo sapiens	P28066;P51665;O00487;P35998;P48729;P62333;P62195;P20618;P25789;P62877;P63208;P25788;Q13200;P25787;P25786;Q15008;O43242;O00231;P28074;Q9UNM6;P62191;O00232;P28072;P17980;Q99460;P28070;P17612;O14818;P62987;P48556;P49721;P49720;P60900;P43686;Q16186	P28066;P51665;O00487;P35998;P48729;P62333;P62195;P20618;P25789;P62877;P63208;P25788;Q13200;P25787;P25786;Q15008;O43242;O00231;P28074;Q9UNM6;P62191;O00232;P28072;P17980;Q99460;P28070;P17612;O14818;P62987;P48556;P49721;P49720;P60900;P43686;Q16186	P17612;O15027;P08238;Q96FJ2;P55735;P18754;Q04917;P04637;Q9UK59;P04406;Q6ZRV2;Q53ET0;P61981;P51114;P10644;O95071;Q03701;P07900	P49841;P48729;Q9UMX1	R-HSA-5610720;R-HSA-5610722;R-HSA-5610754;R-HSA-5610732;R-HSA-5610746
R-HSA-174178	APC/C:Cdh1 mediated degradation of Cdc20 and other APC/C:Cdh1 targeted proteins in late mitosis/early G1	31	61	14	108	0.0038681	1.0236282932396534E-9	2.2519822451272375E-8	5	6	3.9315903282877927E-4	9606	Homo sapiens	P28066;P51665;O00487;P35998;P62333;P62195;P20618;P25789;P25788;Q13200;P25787;P25786;Q15008;O43242;O00231;P28074;Q9UNM6;P62191;O00232;P28072;P17980;Q99460;P28070;O14818;P62987;P48556;P49721;P49720;P60900;P43686;Q16186	P28066;P51665;O00487;P35998;P62333;P62195;P20618;P25789;P25788;Q13200;P25787;P25786;Q15008;O43242;O00231;P28074;Q9UNM6;P62191;O00232;P28072;P17980;Q99460;P28070;O14818;P62987;P48556;P49721;P49720;P60900;P43686;Q16186	Q9BV68;P62877;Q96BY7;Q9NQ55;P06493;P04637;Q9UKV8;Q00577;P63208;Q6DN90;Q93009;P12268;Q6ZRV2;P07197	P06400;Q13309	R-HSA-174195;R-HSA-9686980;R-HSA-9686969;R-HSA-174105;R-HSA-188191
R-HSA-68867	Assembly of the pre-replicative complex	41	103	25	186	0.00653139	1.3190012415620345E-9	2.9018027314364758E-8	20	23	0.00150711	9606	Homo sapiens	P28066;P52294;P33992;P33993;P33991;P51665;O00487;Q71UI9;P35998;P62333;P62195;P20618;O60684;P25789;P25205;P25788;Q13200;P25787;P25786;Q15008;O43242;Q14974;Q16777;P62805;O00231;P28074;Q9UNM6;P62191;O00232;P28072;P17980;Q99460;P28070;O14818;P48556;P62987;P49721;P49720;P60900;Q16186;P43686	P28066;P52294;P33992;P33993;P33991;P51665;O00487;Q71UI9;P35998;P62333;P62195;P20618;O60684;P25789;P25205;P25788;Q13200;P25787;P25786;Q15008;O43242;Q14974;Q16777;P62805;O00231;P28074;Q9UNM6;P62191;O00232;P28072;P17980;Q99460;P28070;O14818;P48556;P62987;P49721;P49720;P60900;Q16186;P43686	Q9Y5B9;P11142;Q08945;P33992;P14373;Q53GT1;O43823;Q12905;P12004;Q15233;O95429;P42771;O95801;P25205;P62805;Q7LG56;P08579;P33993;P33991;P43246;Q99459;P06493;Q9NR30;P51114;Q93009	Q13416;Q14566;P49736;P25205;Q99741;Q9UJA3;O75496;O43929;P33992;P33991;O43913;Q9H211;P33993	R-HSA-68610;R-HSA-68712;R-HSA-9734687;R-HSA-9749215;R-HSA-9734713;R-HSA-9749253;R-HSA-68688;R-HSA-9749286;R-HSA-9749350;R-HSA-68595;R-HSA-9749351;R-HSA-68825;R-HSA-9749197;R-HSA-68603;R-HSA-9734670;R-HSA-9757256;R-HSA-9749320;R-HSA-9757257;R-HSA-9757258;R-HSA-9749098
R-HSA-69306	DNA Replication	52	171	32	265	0.010843373493975903	2.795745523975768E-9	5.8710656003491124E-8	52	73	0.00478343	9606	Homo sapiens	P15927;P33992;P33993;P33991;P51665;Q71UI9;P62195;O60684;P62877;P25205;P63208;Q13200;O43242;Q14974;P62805;O00231;Q07864;O00232;P35244;P35249;P48556;P49721;P49005;P49720;P60900;P27694;P28066;P52294;P28340;O00487;P35998;P62333;P20618;P25789;P25788;P25787;P25786;Q15008;Q16777;P28074;Q9UNM6;P62191;P28072;P17980;Q99460;P28070;P12004;O14818;P62987;Q16186;P43686;Q9NRF9	P15927;P33992;P33993;P33991;P51665;Q71UI9;P62195;O60684;P62877;P25205;P63208;Q13200;O43242;Q14974;P62805;O00231;Q07864;O00232;P35244;P35249;P48556;P49721;P49005;P49720;P60900;P27694;P28066;P52294;P28340;O00487;P35998;P62333;P20618;P25789;P25788;P25787;P25786;Q15008;Q16777;P28074;Q9UNM6;P62191;P28072;P17980;Q99460;P28070;P12004;O14818;P62987;Q16186;P43686;Q9NRF9	Q9Y5B9;P11142;Q08945;P33992;Q14191;P14373;Q96T76;Q53GT1;O43823;P12004;Q12905;O75190;Q15233;O95429;P42771;O95801;P15927;P25205;P62805;Q7LG56;P46379;P08579;P33993;P33991;P43246;Q99459;P06493;Q9NR30;Q99615;Q9ULX3;P51114;Q93009	Q9Y248;P51530;O75419;Q9BRT9;Q13416;Q14566;P49736;P25205;Q99741;Q14691;Q9UJA3;O75496;O43929;P39748;P33992;P33991;Q9BRX5;O43913;Q9H211;P33993	R-HSA-68610;R-HSA-69127;R-HSA-9734687;R-HSA-69005;R-HSA-69006;R-HSA-9749253;R-HSA-69140;R-HSA-69015;R-HSA-69142;R-HSA-69144;R-HSA-69016;R-HSA-69019;R-HSA-9734670;R-HSA-69152;R-HSA-176942;R-HSA-9734713;R-HSA-68913;R-HSA-69299;R-HSA-9749286;R-HSA-68914;R-HSA-68917;R-HSA-68916;R-HSA-68919;R-HSA-68918;R-HSA-69053;R-HSA-176956;R-HSA-69063;R-HSA-9749215;R-HSA-69068;R-HSA-68940;R-HSA-68944;R-HSA-68688;R…
R-HSA-69541	Stabilization of p53	32	46	30	142	0.00291693	3.533085601858943E-9	7.41947976390378E-8	15	15	9.82897582071948E-4	9606	Homo sapiens	P28066;P04637;P51665;O00487;P35998;P62333;P62195;P20618;P25789;P25788;Q13200;P25787;P25786;Q15008;O43242;O00231;P28074;Q9UNM6;P62191;O00232;P28072;P17980;Q99460;P28070;O14818;P62987;P48556;P49721;P49720;P60900;P43686;Q16186	P28066;P04637;P51665;O00487;P35998;P62333;P62195;P20618;P25789;P25788;Q13200;P25787;P25786;Q15008;O43242;O00231;P28074;Q9UNM6;P62191;O00232;P28072;P17980;Q99460;P28070;O14818;P62987;P48556;P49721;P49720;P60900;P43686;Q16186	Q9Y4R8;P52292;P42677;P29590;O15355;P48729;P55072;Q14676;P06748;P04637;Q12888;P61978;P48729;P46777;P19338;Q9Y4L5;P62081;Q71UM5;P62805;P23396;P62829;P62913;Q7LG56;P29590;P60866;Q16531;P31947;Q93009;P61289;P68104	Q9BVI0;Q8NHY2;Q13315;Q00987;O96017	R-HSA-349444;R-HSA-5633460;R-HSA-6804741;R-HSA-264418;R-HSA-6804879;R-HSA-349455;R-HSA-264458;R-HSA-6793685;R-HSA-6804724;R-HSA-69685;R-HSA-264435;R-HSA-349426;R-HSA-264444;R-HSA-6804955;R-HSA-5693609
R-HSA-176814	Activation of APC/C and APC/C:Cdc20 mediated degradation of mitotic proteins	33	64	23	148	0.00405834	1.2923338066350709E-8	2.713900993933649E-7	14	15	9.82897582071948E-4	9606	Homo sapiens	Q13257;P28066;P51665;O00487;P35998;P62333;P62195;P20618;P25789;P25788;Q13200;P25787;P25786;Q15008;O43242;O00231;P28074;Q9UNM6;P62191;O00232;P28072;P17980;Q99460;P28070;O14818;P62987;P48556;P06493;P49721;P49720;P60900;P43686;Q16186	Q13257;P28066;P51665;O00487;P35998;P62333;P62195;P20618;P25789;P25788;Q13200;P25787;P25786;Q15008;O43242;O00231;P28074;Q9UNM6;P62191;O00232;P28072;P17980;Q99460;P28070;O14818;P62987;P48556;P06493;P49721;P49720;P60900;P43686;Q16186	Q9Y5Q8;Q9Y4E8;P54727;O15084;P50991;P23588;Q9H6R7;P33993;P33991;Q9NR09;P04637;Q9UHD2;Q99832;Q86V81;P31947;Q12888;O75170;P48643;P36873;P61962;P10644;Q15393;O00743	P51955;P53350;P06493	R-HSA-174144;R-HSA-174119;R-HSA-174120;R-HSA-174255;R-HSA-174157;R-HSA-179410;R-HSA-174227;R-HSA-174132;R-HSA-174202;R-HSA-174171;R-HSA-174104;R-HSA-179417;R-HSA-174238;R-HSA-179421
R-HSA-8854518	AURKA Activation by TPX2	21	74	3	19	0.00469245	1.4372366075043885E-8	3.018196875759216E-7	2	2	1.3105301094292642E-4	9606	Homo sapiens	P07437;Q14204;Q14203;P07900;Q14008;Q13409;P30153;P68371;O95684;P61163;Q9NXR1;P17612;P61981;P68366;P23258;P06493;P04350;Q71U36;P62258;Q13561;O94927	P07437;Q14204;P07900;Q14203-2;Q14008;Q13409;P30153;P68371;O95684;P61163;Q9NXR1;P17612;P61981;P68366;P23258;P06493;P04350;Q71U36;P62258;Q13561;O94927	P28482;P48729;Q96FJ2	O75330	R-HSA-8853405;R-HSA-8853419
R-HSA-1234174	Cellular response to hypoxia	35	73	16	173	0.00462904	2.362587547821704E-8	4.961433850425578E-7	13	20	0.00131053	9606	Homo sapiens	P28066;Q13617;P51665;O00487;P35998;P62333;P62195;P20618;P25789;P62877;P25788;Q13200;P25787;P25786;Q15008;O43242;Q15369;O00231;P28074;Q9UNM6;P62191;O00232;P28072;P17980;Q99460;P28070;Q15370;O14818;P62987;P48556;P49721;P49720;P60900;P43686;Q16186	P28066;Q13617;P51665;O00487;P35998;P62333;P62195;P20618;P25789;P62877;P25788;Q13200;P25787;P25786;Q15008;O43242;Q15369;O00231;P28074;Q9UNM6;P62191;O00232;P28072;P17980;Q99460;P28070;Q15370;O14818;P62987;P48556;P49721;P49720;P60900;P43686;Q16186	P17844;Q01844;P49327;P60228;P62805;P11142;P25789;P35637;P60891;P55209;P04637;Q9BWF3;Q12905;O14818;Q15370;Q15369	Q99967;P27540;Q99814;Q16665;Q92793;Q09472	R-HSA-1234163;R-HSA-1234166;R-HSA-1234167;R-HSA-1234171;R-HSA-1234169;R-HSA-1234175;R-HSA-1234172;R-HSA-1234173;R-HSA-1234179;R-HSA-1234177;R-HSA-1234183;R-HSA-1234181;R-HSA-1234159
R-HSA-6811436	COPI-independent Golgi-to-ER retrograde traffic	21	63	6	36	0.00399493	2.9929725253730055E-8	5.985945050746011E-7	5	7	4.5868553830024245E-4	9606	Homo sapiens	Q14204;Q13885;Q14203;Q9NP72;Q13509;P33992;Q13409;P68371;P61163;Q9BUF5;P52907;Q96FJ2;Q9BVA1;P68366;P04350;Q71U36;A6NHL2;P47755;Q13561;Q9BQE3;P47756	Q14204;Q13885;Q14203;Q9H2M9;Q9NP72;Q13509;Q13409;P68371;P61163;Q9BUF5;P52907;Q96FJ2;Q9BVA1;P68366;P04350;Q71U36;A6NHL2;P47755;Q13561;Q9BQE3;P47756	Q9NXR1;Q13409;Q8NBQ5;Q14204;Q14203;P07900	Q9NRZ7;P43034	R-HSA-8849350;R-HSA-8849345;R-HSA-8849353;R-HSA-8850041;R-HSA-8850040
R-HSA-72163	mRNA Splicing - Major Pathway	105	213	187	1092	0.013506658211794547	3.094214806598217E-8	6.188429613196433E-7	11	11	7.207915601860952E-4	9606	Homo sapiens	O43395;Q16629;P67809;P52272;Q86V81;P14678;P52434;Q01130;Q96DI7;O43719;Q8WWY3;P09012;P09651;Q13243;P62995;Q00839;O94906;Q13242;P51991;P07910;Q13247;P38919;Q15029;O75934;P30876;P55795;Q01081;Q15428;O75533;Q15427;O43447;Q96I25;O75494;Q9Y3B4;P22626;Q9BTD8;Q9UHX1;O43290;P09661;Q15393;O43172;P08579;P52298;P35637;Q14103;O75643;O75400;O60306;P42285;P09234;P26599;O43660;O43143;Q9UMS4;P31943;Q8IWX8;Q9Y333;…	O43395;Q16629;P67809;P52272;Q86V81;P14678;P52434;Q01130;Q96DI7;O43719;Q8WWY3;P09012;P09651;Q13243;P62995;Q00839;O94906;Q13242;P51991;P07910;Q13247;P38919;Q15029;O75934;P30876;P55795;Q01081;Q15428;O75533;Q15427;O43447;Q96I25;O75494;Q9Y3B4;P22626;Q9BTD8;Q9UHX1;O43290;P09661;Q15393;O43172;P08579;P52298;P35637;Q14103;O75643;O75400;O60306;P42285;P09234;P26599;O43660;O43143;Q9UMS4;P31943;Q8IWX8;Q9Y333;…	P52294;P17844;Q08211;P62310;P02671;P62277;O60306;P67809;P55735;P04259;Q9UL42;P67870;Q00839;P38432;Q96SB4;Q9ULR0;Q9ULR0;P02649;Q12905;Q9UPY3;Q5C9Z4;O75533;O75643;Q15428;Q15365;O00541;P78362;Q15637;P30153;P42285;P14678;P08621;P60842;Q96I25;Q16629;Q9NQT4;Q8WWY3;Q86V81;P31943;O94906;Q9NZI8;O75533;P02538;Q12906;Q07955;Q15427;Q9BUJ2;Q13435;P52597;P50914;O15371;Q2TAY7;Q92841;P04264;P06748;Q9NQT5;Q99986;…	O75937;Q13427;P38919;Q9NXE8;Q8IWZ8;O43143;Q12972;O15234;Q2TBE0;Q9H2H8;Q9BZI7;Q8WUQ7;Q8WVK2;Q96BP3;Q8WUA2;Q9UQ35;Q53GS9;Q92917;Q9BRR8;Q9UJV9;Q13356;O75400;Q96NC0;O94906;Q9Y2W2;Q14562;Q9Y580;O15541;O14776;P83876;Q9NZ63;Q8N5F7;O60231;O43719;Q8IX12;Q9UBB9;Q9HCG8;O95232;P52756;O95391;Q9NW82;Q13838;Q13523;Q08211;Q13123;Q8NAV1;Q14498;Q9BW85;P49756;O75554;P42285;O95926;Q92620;Q9BUQ8;O60828;O60508;P16383;…	R-HSA-9770132;R-HSA-9770119;R-HSA-9770145;R-HSA-9770129;R-HSA-9770131;R-HSA-9770141;R-HSA-9770236;R-HSA-9770847;R-HSA-9772351;R-HSA-9794542;R-HSA-9770142
R-HSA-6782135	Dual incision in TC-NER	20	66	5	27	0.00418516	3.288600214368387E-8	6.577200428736774E-7	7	7	4.5868553830024245E-4	9606	Homo sapiens	Q9UMS4;P27694;P30876;P15927;P18074;P28340;Q07864;P35244;P19388;O60306;P52434;P35249;P12004;P62987;P62877;Q16531;P49005;Q93009;Q9ULR0;Q9NRF9	Q9UMS4;P27694;P30876;P15927;P18074;P28340;Q07864;P35244;P19388;O60306;P52434;P35249;P12004;P62987;P62877;Q16531;P49005;Q93009;Q9ULR0;Q9NRF9	P27694;P14373;O15160;P15927;P20618	P23025	R-HSA-6782211;R-HSA-6782131;R-HSA-9684118;R-HSA-6782224;R-HSA-6782141;R-HSA-6782204;R-HSA-6782138
R-HSA-176408	Regulation of APC/C activators between G1/S and early anaphase	34	70	32	178	0.00443881	5.385385082323779E-8	1.0770770164647558E-6	12	14	9.173710766004849E-4	9606	Homo sapiens	Q13257;P28066;P51665;O00487;P35998;P62333;P62195;P20618;P25789;P63208;P25788;Q13200;P25787;P25786;Q15008;O43242;O00231;P28074;Q9UNM6;P62191;O00232;P28072;P17980;Q99460;P28070;O14818;P62987;P48556;P06493;P49721;P49720;P60900;P43686;Q16186	Q13257;P28066;P51665;O00487;P35998;P62333;P62195;P20618;P25789;P63208;P25788;Q13200;P25787;P25786;Q15008;O43242;O00231;P28074;Q9UNM6;P62191;O00232;P28072;P17980;Q99460;P28070;O14818;P62987;P48556;P06493;P49721;P49720;P60900;P43686;Q16186	Q9Y5Q8;P54727;Q8NG31;Q13257;P23588;Q9H6R7;P04637;Q9UHD2;Q99832;O43670;Q12888;O00743;P78371;O95816;Q9Y4E8;O15084;P13489;P49368;P50991;Q15645;Q8NG31;P31350;P33993;P33991;Q9NR09;P63208;P48643;O75170;P61962;P10644;Q15393;Q13257	O43684;O60566;Q9UM11;Q13257;P53350;Q9UKT4;Q12834	R-HSA-174209;R-HSA-174097;R-HSA-141429;R-HSA-174122;R-HSA-174251;R-HSA-174235;R-HSA-174203;R-HSA-174139;R-HSA-174174;R-HSA-174159;R-HSA-141423;R-HSA-141437
R-HSA-9706574	RHOBTB GTPase Cycle	16	36	1	21	0.00228282	5.910570155531758E-8	1.1821140311063516E-6	4	4	2.6210602188585284E-4	9606	Homo sapiens	P07910;O43396;P07900;Q15208;Q13838;P38159;Q99832;Q96DH6;P08670;Q8IYB3;P78371;Q8N684;Q16643;P40227;P08238;P62995	P07910;O43396;P07900;Q15208;Q13838;P38159;Q99832;Q96DH6;P08670;Q8IYB3;P78371;Q8N684;Q16643;P40227;P08238;P62995	P61981	O94844	R-HSA-9018778;R-HSA-9018785;R-HSA-9018787;R-HSA-9018774
R-HSA-5663220	RHO GTPases Activate Formins	32	149	9	67	0.00944832	6.559570453479324E-8	1.2463183861610716E-6	13	27	0.00176922	9606	Homo sapiens	Q14204;Q13257;Q9Y266;Q14008;P57740;Q12769;Q9BVA1;Q9BW27;P62714;Q8WUM0;Q9BQE3;P46060;O00139;O43264;Q13885;P60709;O14980;Q13509;Q13409;P30153;P36873;Q8NG31;P68371;P55735;P42677;Q9NXR1;Q9BUF5;Q96FJ2;P68366;P04350;Q71U36;A6NHL2	Q14204;Q13257;Q9Y266;Q14008;P57740;Q12769;Q9BVA1;Q9BW27;P62714;Q8WUM0;Q9BQE3;P46060;O00139;O43264;Q13885;P60709;O14980;Q13509;Q13409;P30153;P36873;Q8NG31;P68371;P55735;P42677;Q9NXR1;Q9BUF5;Q96FJ2;P68366;P04350;Q71U36;A6NHL2	P27348;P31946;P63104;P27824;P61981;P21333;O14735;O14744;Q04917	P05556;Q8N9R8;O75044	R-HSA-5665751;R-HSA-5666160;R-HSA-5665809;R-HSA-5666001;R-HSA-5666129;R-HSA-5665982;R-HSA-5665659;R-HSA-5666008;R-HSA-5666169;R-HSA-5665767;R-HSA-5666049;R-HSA-5665802;R-HSA-203070
R-HSA-75067	Processing of Capped Intronless Pre-mRNA	14	30	7	15	0.00190235	8.278295082764231E-8	1.5728760657252039E-6	10	10	6.552650547146321E-4	9606	Homo sapiens	P52298;Q86U42;Q09161;P14678;Q9UKF6;O43809;P33240;Q16630;P62318;Q8N684;Q6UN15;P62304;Q10570	P52298;Q86U42;Q16630-2;Q09161;Q16630-1;P14678;Q9UKF6;O43809;P33240;P62318;Q8N684;Q6UN15;P62304;Q10570	Q13573;Q09161;Q08211;Q92900;P11940;P67809;Q9NR30	Q86U42;Q14493	R-HSA-77585;R-HSA-77584;R-HSA-77586;R-HSA-77589;R-HSA-77591;R-HSA-77590;R-HSA-77593;R-HSA-77592;R-HSA-111437;R-HSA-111438
R-HSA-2871837	FCERI mediated NF-kB activation	36	162	16	113	0.010272669625871908	8.388514471935338E-8	1.5938177496677142E-6	14	19	0.001245	9606	Homo sapiens	P28066;P51665;O00487;P35998;O43318;P01619;P62333;P62195;P20618;P01834;P25789;P63208;P25788;Q13200;P25787;P25786;Q15008;O43242;O00231;P28074;Q9UNM6;P62191;O00232;P28072;P17980;Q99460;P0DOY2;P28070;O14818;P62987;P48556;P49721;P49720;P60900;P43686;Q16186	P28066;P51665;O00487;P35998;O43318;P01619;P62333;P62195;P20618;P01834;P25789;P63208;P25788;Q13200;P25787;P25786;Q15008;O43242;O00231;P28074;Q9UNM6;P62191;O00232;P28072;P17980;Q99460;P0DOY2;P28070;O14818;P62987;P48556;P49721;P49720;P60900;P43686;Q16186	Q13501;P62195;P62191;P25786;Q14257;P55072;P28074;Q99653;Q9UNM6;O43318;P51665;P51617;P48729;Q15008;O00232;Q13200	Q9Y4K3;Q9UDY8;29108;Q9BXL7	R-HSA-2730861;R-HSA-5607728;R-HSA-202534;R-HSA-2730863;R-HSA-2730882;R-HSA-2730904;R-HSA-2730876;R-HSA-5607724;R-HSA-2730864;R-HSA-2730899;R-HSA-2730900;R-HSA-2730903;R-HSA-2730871;R-HSA-2730902
R-HSA-8939236	RUNX1 regulates transcription of genes involved in differentiation of HSCs	35	92	22	156	0.00583386	9.55099435095974E-8	1.8146889266823507E-6	12	15	9.82897582071948E-4	9606	Homo sapiens	P28066;P51665;O00487;Q71UI9;P35998;P62333;P62195;P20618;P25789;P25788;Q13200;P25787;P25786;Q15008;O43242;Q16777;P62805;O00231;P28074;Q9UNM6;P62191;P18077;O00232;P28072;P17980;Q99460;P28070;O14818;P48556;P62987;P49721;P49720;P60900;Q16186;P43686	P28066;P51665;O00487;Q71UI9;P35998;P62333;P62195;P20618;P25789;P25788;Q13200;P25787;P25786;Q15008;O43242;Q16777;P62805;O00231;P28074;Q9UNM6;P62191;O00232;P28072;P17980;Q99460;P28070;O14818;P48556;P62987;P49721;P49720;P60900;P23771;Q16186;P43686	P27348;Q9H074;P78527;P62258;P11387;Q92841;Q4VCS5;Q96FJ2;P06748;Q04917;P04637;P67870;P31946;P31947;Q6P1J9;Q00610;P63104;P51610;P61981;P46109;Q15427;P68400	Q03164;P10242;P17947;P00519;P46937	R-HSA-8956568;R-HSA-8956586;R-HSA-8956684;R-HSA-8865491;R-HSA-8865505;R-HSA-8956639;R-HSA-8956608;R-HSA-8957265;R-HSA-8956659;R-HSA-8956676;R-HSA-8865482;R-HSA-8865498
R-HSA-6809371	Formation of the cornified envelope	37	138	16	142	0.00875079	1.1547399680900128E-7	2.1940059393710243E-6	23	27	0.00176922	9606	Homo sapiens	P04259;P08779;P01040;P78386;Q15517;Q14525;P13646;P15924;P13647;Q3SY84;P19013;O76013;P13645;P12035;O76011;Q01546;P20930;P22735;Q02413;Q7Z794;Q15323;P04264;Q7Z3Z0;P07476;Q8N1N4;Q14533;P35527;P35908;Q04695;Q9UBC9;P14923;Q7RTS7;Q08554;O60437;P02538;P02533;Q9NSB2	P04259;P08779;P01040;P78386;Q15517;Q14525;P13646;P15924;P13647;Q3SY84;P19013;O76013;P13645;P12035;O76011;Q01546;P20930;P22735;Q02413;Q7Z794;Q15323;P04264;Q7Z3Z0;P07476;Q8N1N4;Q14533;P35527;P35908;Q04695;Q9UBC9;P14923;Q7RTS7;Q08554;O60437;P02538;P02533;Q9NSB2	Q9Y5Y2;Q13509;O76011;Q71U36;O75400;Q7Z3Z0;P08670;P14373;P51114;P04792;P09211;P22735;Q15323;P68366;Q15233;P20930	O60259;Q9Y337;P22735;Q674X7;Q96FX8;O60437	R-HSA-6814695;R-HSA-6814374;R-HSA-8849638;R-HSA-8849797;R-HSA-8850818;R-HSA-8849826;R-HSA-8849857;R-HSA-8850831;R-HSA-6814734;R-HSA-8849646;R-HSA-6810894;R-HSA-6814764;R-HSA-8934819;R-HSA-6814187;R-HSA-8850794;R-HSA-6810357;R-HSA-6814387;R-HSA-6811539;R-HSA-6810899;R-HSA-8942224;R-HSA-6810843;R-HSA-6814298;R-HSA-6810937
R-HSA-72203	Processing of Capped Intron-Containing Pre-mRNA	125	299	252	1395	0.018960050729232722	1.333671401093639E-7	2.4006085219685502E-6	35	35	0.00229343	9606	Homo sapiens	O43395;Q16629;Q9BY77;P67809;P52272;Q86V81;P14678;P52434;Q01130;Q96DI7;O43719;P33240;Q8WWY3;Q9BW27;Q16630;P09012;P09651;Q13243;P62995;Q8WUM0;Q00839;O94906;Q13242;P51991;P07910;Q13247;P38919;Q15029;O75934;P30876;P55795;Q01081;Q15428;O75533;Q15427;O43447;Q96I25;O75494;Q9Y3B4;P22626;Q9BTD8;Q9UHX1;O43290;P09661;Q15393;O43172;P08579;P52298;Q86U42;P35637;Q14103;O75643;P57740;O75400;Q9UKF6;O60306;P42285;…	O43395;Q16629;Q9BY77;Q16630-2;P67809;P52272;Q16630-1;Q86V81;P14678;P52434;Q01130;Q96DI7;O43719;P33240;Q8WWY3;Q9BW27;P09012;P09651;Q13243;P62995;Q8WUM0;Q00839;O94906;Q13242;P51991;P07910;Q13247;P38919;Q15029;O75934;P30876;P55795;Q01081;Q15428;O75533;Q15427;O43447;Q96I25;O75494;Q9Y3B4;P22626;Q9BTD8;Q9UHX1;O43290;P09661;Q15393;O43172;P08579;P52298;Q86U42;P35637;Q14103;O75643;P57740;O75400;Q9UKF6;O60…	P17844;Q08211;O76021;P62310;P62277;O60306;P55735;P04259;Q9HCE1;P38432;Q96SB4;Q9ULR0;Q5C9Z4;Q6VN20;Q15428;O00505;Q15637;P14678;Q1KMD3;Q9H2U1;Q16629;Q9UHX1;P31943;Q9NZI8;Q15427;Q6PKG0;Q13435;Q9Y3I0;P52597;O15371;O60832;P06748;Q99986;P31946;Q99832;P26368;Q9NZB2;P38159;Q15459;Q13247;P32969;Q13148;P40222;Q9BWF3;Q8IWX8;O15042;P62258;P62995;P62753;Q96DF8;Q99459;O43143;Q14974;Q12874;Q9NYF8;Q07021;Q15029;…	O75937;Q13427;P38919;Q9NXE8;Q8IWZ8;O43143;Q12972;O15234;Q2TBE0;Q9H2H8;Q9UBU9;Q05519;Q9BZI7;Q8WUQ7;Q8WVK2;Q96BP3;Q8WUA2;Q53GS7;Q9UQ35;Q53GS9;Q92917;Q9BRR8;Q9UJV9;Q13356;O75400;Q96NC0;Q9Y3Y2;Q15696;Q07955;O94906;Q9Y2W2;Q14562;Q9Y580;O15541;Q9BY77;P06730;P26368;O14776;P83876;Q9NZ63;Q8N5F7;O60231;O43719;Q8IX12;Q9UBB9;Q08170;Q9HCG8;O95232;P52756;Q86U42;Q16629;O95391;Q9NW82;Q13838;Q13523;Q08211;P82979;…	R-HSA-9770132;R-HSA-8849157;R-HSA-9770129;R-HSA-159046;R-HSA-9770131;R-HSA-75079;R-HSA-9770141;R-HSA-75081;R-HSA-159050;R-HSA-75080;R-HSA-9770847;R-HSA-75083;R-HSA-9770142;R-HSA-75082;R-HSA-111439;R-HSA-77587;R-HSA-9770119;R-HSA-158481;R-HSA-158484;R-HSA-75097;R-HSA-75096;R-HSA-77594;R-HSA-75098;R-HSA-72095;R-HSA-72231;R-HSA-72103;R-HSA-9770236;R-HSA-9772351;R-HSA-158441;R-HSA-158447;R-HSA-977014…
R-HSA-5610787	Hedgehog 'off' state	45	111	25	276	0.00703868	1.6620905218811544E-7	2.991762939386078E-6	21	32	0.00209685	9606	Homo sapiens	P28066;P51665;O00487;P35998;P48729;P62333;P62195;P20618;Q9BVA1;P25789;P62877;P63208;P25788;Q13200;P25787;Q9BQE3;P25786;Q15008;O43242;Q13885;O00231;Q13509;P28074;Q9UNM6;P62191;O00232;P28072;P17980;P10644;Q99460;P68371;P28070;P17612;Q9BUF5;O14818;P68366;P48556;P62987;P49721;Q71U36;P04350;P49720;P60900;Q16186;P43686	P28066;P51665;O00487;P35998;P48729;P62333;P62195;P20618;Q9BVA1;P25789;P62877;P63208;P25788;Q13200;P25787;Q9BQE3;P25786;Q15008;O43242;Q13885;O00231;Q13509;P28074;Q9UNM6;P62191;O00232;P28072;P17980;P10644;Q99460;P68371;P28070;P17612;Q9BUF5;O14818;P68366;P48556;P62987;P49721;Q71U36;P04350;P49720;P60900;Q16186;P43686	O15027;P55735;P04637;P31946;P04406;P63104;Q6ZRV2;P61981;Q03701;P17612;P62258;P08238;Q96FJ2;P18754;Q04917;Q9UK59;Q93009;Q10567;Q53ET0;P61962;P07197;P51114;P10644;O95071;P07900	Q8N6U8;O75386;Q2M1P5;P48729;P49757;P49841;Q9UMX1	R-HSA-5610741;R-HSA-5610742;R-HSA-5610749;R-HSA-5610717;R-HSA-5610718;R-HSA-5610745;R-HSA-5610746;R-HSA-5610757;R-HSA-5610725;R-HSA-5610758;R-HSA-5610726;R-HSA-5610720;R-HSA-5610723;R-HSA-5610722;R-HSA-5610754;R-HSA-5610733;R-HSA-5610732;R-HSA-5610767;R-HSA-5610735;R-HSA-5610760;R-HSA-5610730
R-HSA-8941858	Regulation of RUNX3 expression and activity	31	47	20	164	0.00298034	2.0543021539420891E-7	3.6977438770957605E-6	7	9	5.897385492431689E-4	9606	Homo sapiens	P28066;P51665;O00487;P35998;P62333;P62195;P20618;P25789;P25788;Q13200;P25787;P25786;Q15008;O43242;O00231;P28074;Q9UNM6;P62191;O00232;P28072;P17980;Q99460;P28070;O14818;P62987;P48556;P49721;P49720;P60900;P43686;Q16186	P28066;P51665;O00487;P35998;P62333;P62195;P20618;P25789;P25788;Q13200;P25787;P25786;Q15008;O43242;O00231;P28074;Q9UNM6;P62191;O00232;P28072;P17980;Q99460;P28070;O14818;P62987;P48556;P49721;P49720;P60900;P43686;Q16186	P17844;P27635;Q01844;Q15369;P11142;P35637;P08238;Q7Z6Z7;P55209;P06748;P04637;Q07021;Q93034;Q12905;P61978;Q07666;P05023;P19367;P68400;P07900	P12931;Q8N726;Q13951;Q09472	R-HSA-8952408;R-HSA-8952382;R-HSA-8937807;R-HSA-8937792;R-HSA-8865454;R-HSA-8952419;R-HSA-8937814
R-HSA-68877	Mitotic Prometaphase	47	212	34	209	0.013443246670894103	2.6899667926461035E-7	4.841940226762986E-6	21	25	0.00163816	9606	Homo sapiens	Q14204;Q14203;P07900;Q13257;Q9Y266;Q14008;P57740;Q12769;P61163;P61981;Q9BVA1;Q9BW27;P62714;P62258;Q13561;Q8WUM0;O94927;Q9BQE3;P07437;O95347;P46060;O00139;Q13885;O43264;O14980;Q13509;Q13409;P30153;P36873;Q8NG31;P68371;O95684;P55735;P42677;P17612;Q9BUF5;Q9NXR1;P68400;Q96FJ2;P67870;P68366;Q9NTJ3;P23258;P06493;Q71U36;P04350;A6NHL2	Q14204;P07900;Q13257;Q9Y266;Q14203-2;Q14008;P57740;Q12769;P61163;P61981;Q9BVA1;Q9BW27;P62714;P62258;Q13561;Q8WUM0;O94927;Q9BQE3;P07437;O95347;P46060;O00139;Q13885;O43264;O14980;Q13509;Q13409;P30153;P36873;Q8NG31;P68371;O95684;P55735;P42677;P17612;Q9BUF5;Q9NXR1;P68400;Q96FJ2;P67870;P68366;Q9NTJ3;P23258;P06493;Q71U36;P04350;A6NHL2	Q9Y5Q8;P54727;Q13509;P62280;P49750;Q8NG31;P23588;Q9H6R7;P31689;P06748;Q6UXN9;P04637;Q9UHD2;Q12888;O00743;Q9Y230;Q9Y4E8;Q13885;Q9BVA1;O15084;P25685;P33993;P33991;O60884;Q14684;Q9NR09;P63208;O75170;P61353;P61962;P10644;Q15393;P19388;O95400	P53350;Q9HC35;Q9Y266;P36873	R-HSA-2514854;R-HSA-2468293;R-HSA-9648114;R-HSA-9648017;R-HSA-375302;R-HSA-156682;R-HSA-1638803;R-HSA-9853372;R-HSA-9853369;R-HSA-9647746;R-HSA-2466068;R-HSA-2529015;R-HSA-2484822;R-HSA-2520883;R-HSA-380316;R-HSA-380508;R-HSA-2468287;R-HSA-2529020;R-HSA-1638821;R-HSA-9851946;R-HSA-9853385
R-HSA-8856688	Golgi-to-ER retrograde transport	38	148	14	158	0.00938491	2.77883259625078E-7	5.001898673251404E-6	15	18	0.00117948	9606	Homo sapiens	Q12840;P53621;Q14204;Q9UBF2;Q14203;Q92538;O15260;O43896;P18085;P33992;P52732;P61163;Q9BVA1;P61204;P48444;Q13561;P47755;Q9BQE3;P47756;P35606;O00139;Q13885;O43264;P24390;Q9NP72;P33947;Q13509;P53618;Q13409;P68371;Q9BUF5;P52907;Q96FJ2;P68366;Q71U36;P04350;O14579;A6NHL2	Q12840;P53621;Q14204;Q9UBF2;Q14203;Q92538;O15260;Q9H2M9;O43896;P18085;P52732;P61163;Q9BVA1;P61204;P48444;Q13561;P47755;Q9BQE3;P47756;P35606;O00139;Q13885;O43264;P24390;Q9NP72;P33947;Q13509;P53618;Q13409;P68371;Q9BUF5;P52907;Q96FJ2;P68366;Q71U36;P04350;O14579;A6NHL2	Q13409;Q8NBQ5;P62258;Q14204;Q14203;Q04917;Q9NXR1;Q8WVM8;P31946;P14373;O43264;P63104;P61981;P07900	O75396;Q12981;Q92538;Q9NZ43;Q9NRZ7;P43034;Q9P2W9	R-HSA-8849350;R-HSA-6811427;R-HSA-6811426;R-HSA-8849345;R-HSA-8849353;R-HSA-6811415;R-HSA-6811414;R-HSA-6811412;R-HSA-6811411;R-HSA-6811423;R-HSA-6811422;R-HSA-6811418;R-HSA-6811417;R-HSA-8850041;R-HSA-8850040
R-HSA-190840	Microtubule-dependent trafficking of connexons from Golgi to the plasma membrane	10	22	0	0	0.00139505	3.020549146359741E-7	5.436988463447534E-6	1	2	1.3105301094292642E-4	9606	Homo sapiens	Q13885;Q9BUF5;Q9BVA1;P68366;Q13509;P04350;Q71U36;A6NHL2;P68371;Q9BQE3				R-HSA-190520
R-HSA-77595	Processing of Intronless Pre-mRNAs	11	21	6	8	0.00133164	3.2608335842621017E-7	5.869500451671783E-6	5	5	3.2763252735731603E-4	9606	Homo sapiens	O43809;P52298;Q86U42;P33240;Q09161;Q16630;Q8N684;Q6UN15;Q9UKF6;Q10570	O43809;P52298;Q86U42;P33240;Q16630-2;Q09161;Q16630-1;Q8N684;Q6UN15;Q9UKF6;Q10570	Q13573;Q09161;Q08211;P11940;P67809;Q9NR30	Q86U42	R-HSA-77589;R-HSA-77591;R-HSA-77590;R-HSA-77593;R-HSA-77592
R-HSA-190872	Transport of connexons to the plasma membrane	10	23	0	0	0.00145847	4.5016020666643897E-7	7.652723513329462E-6	1	3	1.9657951641438963E-4	9606	Homo sapiens	Q13885;Q9BUF5;Q9BVA1;P68366;Q13509;P04350;Q71U36;A6NHL2;P68371;Q9BQE3				R-HSA-190520
R-HSA-9824272	Somitogenesis	30	53	19	155	0.00336081	5.654795307563631E-7	9.613152022858173E-6	12	19	0.001245	9606	Homo sapiens	P28066;P51665;O00487;P35998;P62333;P62195;P20618;P25789;P25788;Q13200;P25787;P25786;Q15008;O43242;O00231;P28074;Q9UNM6;P62191;O00232;P28072;P17980;Q99460;P28070;O14818;P48556;P49721;P49720;P60900;P43686;Q16186	P28066;P51665;O00487;P35998;P62333;P62195;P20618;P25789;P25788;Q13200;P25787;P25786;Q15008;O43242;O00231;P28074;Q9UNM6;P62191;O00232;P28072;P17980;Q99460;P28070;O14818;P48556;P49721;P49720;P60900;P43686;Q16186	Q9Y5V3;P78527;Q13573;Q9BVA1;P35249;P0DP25;P47897;Q70EL1;Q8WWY3;P04637;P28482;P04350;Q9UHW5;P63151;Q09028;Q93009;Q10567;P07437;P30153	Q9BYE0;P46531;Q06330;O95947;A6NI15;P54764	R-HSA-9824196;R-HSA-9824182;R-HSA-9825555;R-HSA-9793837;R-HSA-9824268;R-HSA-9824236;R-HSA-9824222;R-HSA-9825582;R-HSA-9824280;R-HSA-9824216;R-HSA-9824219;R-HSA-9824266
R-HSA-202424	Downstream TCR signaling	33	99	24	167	0.00627774	6.589322467664971E-7	1.120184819503045E-5	12	24	0.00157264	9606	Homo sapiens	P28066;P51665;O00487;P35998;O43318;P62333;P62195;P20618;P25789;P63208;P25788;Q13200;P25787;P25786;Q15008;O43242;O00231;P28074;Q9UNM6;P62191;O00232;P28072;P17980;Q99460;P28070;O14818;P62987;P48556;P49721;P49720;P60900;P43686;Q16186	P28066;P51665;O00487;P35998;O43318;P62333;P62195;P20618;P25789;P63208;P25788;Q13200;P25787;P25786;Q15008;O43242;O00231;P28074;Q9UNM6;P62191;O00232;P28072;P17980;Q99460;P28070;O14818;P62987;P48556;P49721;P49720;P60900;P43686;Q16186	P27348;Q13501;P62195;P62191;Q9BZF1;P25786;P11142;Q92896;Q06830;Q14257;P55072;Q16643;P28074;Q04917;Q9UNM6;O43318;Q9ULX6;P51665;P51617;P48729;Q15008;O00232;Q15323;Q13200	Q9Y4K3;P60484;O15530;Q92835;Q9BXL7	R-HSA-199456;R-HSA-5607728;R-HSA-202534;R-HSA-202453;R-HSA-202500;R-HSA-202164;R-HSA-202443;R-HSA-5607724;R-HSA-202394;R-HSA-202472;R-HSA-202510;R-HSA-202237
R-HSA-390471	Association of TriC/CCT with target proteins during biosynthesis	13	40	1	4	0.00253646	6.957220959336041E-7	1.182727563087127E-5	2	2	1.3105301094292642E-4	9606	Homo sapiens	P50990;P50991;P04637;O00567;Q99832;P17987;P78371;P61962;P48643;P49368;Q92526;P40227;Q9H0D6	P50990;P50991;P04637;O00567;Q99832;P17987;P78371;P61962;P48643;P49368;Q92526;P40227;Q9H0D6	P68104	Q9NYA1	R-HSA-390470;R-HSA-391266
R-HSA-8854050	FBXL7 down-regulates AURKA during mitotic entry and in early mitosis	33	42	23	211	0.00266328	1.2080648769119406E-6	2.053710290750299E-5	6	6	3.9315903282877927E-4	9606	Homo sapiens	P28066;P51665;O00487;P35998;P62333;P62195;P20618;P25789;P62877;P63208;P25788;Q13200;P25787;P25786;Q15008;O43242;O00231;P28074;Q9UNM6;P62191;O00232;P28072;P17980;Q99460;P28070;O14818;P62987;P48556;P49721;P49720;P60900;P43686;Q16186	P28066;P51665;O00487;P35998;P62333;P62195;P20618;P25789;P62877;P63208;P25788;Q13200;P25787;P25786;Q15008;O43242;O00231;P28074;Q9UNM6;P62191;O00232;P28072;P17980;Q99460;P28070;O14818;P62987;P48556;P49721;P49720;P60900;P43686;Q16186	Q13617;Q5H9R7;Q9BVP2;P62877;P23468;P08238;Q96FJ2;Q16531;Q16629;P06748;P67809;Q99459;Q9UK99;Q14999;O94952;P63208;O43379;Q93034;Q9UPY3;O75170;P61981;P61962;P61978	P63208;P62877;O14965;Q13616	R-HSA-8854071;R-HSA-8854052;R-HSA-8854051;R-HSA-8854044;R-HSA-8854041;R-HSA-8853496
R-HSA-72172	mRNA Splicing	105	224	212	1201	0.0142042	1.7425204100751657E-6	2.9622846971277816E-5	16	16	0.00104842	9606	Homo sapiens	O43395;Q16629;P67809;P52272;Q86V81;P14678;P52434;Q01130;Q96DI7;O43719;Q8WWY3;P09012;P09651;Q13243;P62995;Q00839;O94906;Q13242;P51991;P07910;Q13247;P38919;Q15029;O75934;P30876;P55795;Q01081;Q15428;O75533;Q15427;O43447;Q96I25;O75494;Q9Y3B4;P22626;Q9BTD8;Q9UHX1;O43290;P09661;Q15393;O43172;P08579;P52298;P35637;Q14103;O75643;O75400;O60306;P42285;P09234;P26599;O43660;O43143;Q9UMS4;P31943;Q8IWX8;Q9Y333;…	O43395;Q16629;P67809;P52272;Q86V81;P14678;P52434;Q01130;Q96DI7;O43719;Q8WWY3;P09012;P09651;Q13243;P62995;Q00839;O94906;Q13242;P51991;P07910;Q13247;P38919;Q15029;O75934;P30876;P55795;Q01081;Q15428;O75533;Q15427;O43447;Q96I25;O75494;Q9Y3B4;P22626;Q9BTD8;Q9UHX1;O43290;P09661;Q15393;O43172;P08579;P52298;P35637;Q14103;O75643;O75400;O60306;P42285;P09234;P26599;O43660;O43143;Q9UMS4;P31943;Q8IWX8;Q9Y333;…	P17844;O76021;Q08211;P62310;P62277;O60306;P55735;P04259;P38432;Q96SB4;Q9ULR0;Q5C9Z4;Q6VN20;Q15428;Q15637;P14678;Q9H2U1;Q16629;Q9UHX1;P31943;Q9NZI8;Q15427;Q6PKG0;Q13435;P52597;O15371;O60832;P06748;Q99986;P31946;Q99832;P26368;Q9NZB2;Q15459;Q13247;Q13148;P40222;Q8IWX8;O15042;P62258;P62995;Q96DF8;Q99459;O43143;Q12874;Q9NYF8;Q07021;Q15029;P22626;Q15436;Q92900;P52298;Q9Y312;P04637;Q8NC51;P04637;P04637;…	O75937;Q13427;P38919;Q9NXE8;Q8IWZ8;O43143;Q12972;O15234;Q2TBE0;Q9H2H8;Q9BZI7;Q8WUQ7;Q8WVK2;Q96BP3;Q8WUA2;Q9UQ35;Q53GS9;Q92917;Q9BRR8;Q9UJV9;Q13356;O75400;Q96NC0;Q15696;Q07955;O94906;Q9Y2W2;Q14562;Q9Y580;O15541;O14776;P83876;Q9NZ63;Q8N5F7;O60231;O43719;Q8IX12;Q9UBB9;Q9HCG8;O95232;P52756;Q16629;O95391;Q9NW82;Q13838;Q13523;Q08211;Q13123;Q8NAV1;Q14498;Q9BW85;Q13247;P49756;O75554;P42285;O95926;Q92620;…	R-HSA-9770132;R-HSA-9770129;R-HSA-9770131;R-HSA-75079;R-HSA-9770141;R-HSA-75081;R-HSA-9770236;R-HSA-75080;R-HSA-9770847;R-HSA-9772351;R-HSA-75083;R-HSA-9770142;R-HSA-75082;R-HSA-9770119;R-HSA-9770145;R-HSA-9794542
R-HSA-5696397	Gap-filling DNA repair synthesis and ligation in GG-NER	10	27	0	0	0.00171211	1.8652063175084166E-6	2.9932669232124454E-5	2	2	1.3105301094292642E-4	9606	Homo sapiens	P27694;P15927;P28340;Q07864;P62987;P35244;P49005;P35249;P12004;Q9NRF9				R-HSA-5690997;R-HSA-5691001
R-HSA-6784531	tRNA processing in the nucleus	17	70	2	13	0.00443881	1.8707918270077784E-6	2.9932669232124454E-5	5	7	4.5868553830024245E-4	9606	Homo sapiens	P78346;O43592;P62826;Q9Y224;P57740;Q12769;O75694;Q8N1F7;Q9Y3I0;P55735;P33240;Q99575;Q92621;Q9BW27;Q92499;Q8WUM0;Q10570	P78346;O43592;P62826;Q9Y224;P57740;Q12769;O75694;Q8N1F7;Q9Y3I0;P55735;P33240;Q99575;Q92621;Q9BW27;Q92499;Q8WUM0;Q10570	Q13595;P62826	O43592	R-HSA-6785478;R-HSA-5696816;R-HSA-5696813;R-HSA-6783483;R-HSA-5696810
R-HSA-69656	Cyclin A:Cdk2-associated events at S phase entry	34	80	26	209	0.00507292	1.9766324763637044E-6	3.162611962181927E-5	11	19	0.001245	9606	Homo sapiens	P28066;P11802;P51665;O00487;P35998;P62333;P62195;P20618;P25789;P63208;P25788;Q13200;P25787;P25786;Q15008;O43242;O00231;P28074;Q9UNM6;P62191;O00232;P28072;P17980;Q09028;Q99460;P28070;O14818;P62987;P48556;P49721;P49720;P60900;P43686;Q16186	P28066;P11802;P51665;O00487;P35998;P62333;P62195;P20618;P25789;P63208;P25788;Q13200;P25787;P25786;Q15008;O43242;O00231;P28074;Q9UNM6;P62191;O00232;P28072;P17980;Q09028;Q99460;P28070;O14818;P62987;P48556;P49721;P49720;P60900;P43686;Q16186	P27348;P17987;P50990;Q92841;P41091;P04637;P31946;P16949;P14373;P63104;P12004;P61981;O00505;Q15323;P62258;P49368;P50991;P23246;P11802;P08238;P35998;P33993;Q04917;P06493;P31947;P63208	P30304;P46527;P30291;Q13882;P38936;P24941;P61024	R-HSA-187506;R-HSA-187552;R-HSA-8848436;R-HSA-187574;R-HSA-174054;R-HSA-187575;R-HSA-187828;R-HSA-174164;R-HSA-8848414;R-HSA-188345;R-HSA-187545
R-HSA-5689880	Ub-specific processing proteases	44	192	31	229	0.012175015852885225	2.1992236142187593E-6	3.518757782750015E-5	40	40	0.00262106	9606	Homo sapiens	P28066;Q9Y265;P04637;P51665;O00487;P35998;O43318;P62333;Q9Y4E8;P62195;P20618;P25789;P25788;P45974;Q13200;Q93009;P25787;Q93008;Q14694;P25786;Q15008;O43242;Q16777;O00231;P28074;Q5QNW6;Q9UNM6;P62191;P18077;Q86TJ2;O00232;P28072;P17980;Q99460;P28070;O14818;Q96QV6;P48556;P62987;P49721;P49720;P60900;Q16186;P43686	P28066;Q9Y265;P04637;P51665;O00487;P35998;O43318;P62333;Q9Y4E8;P62195;P20618;P25789;P25788;P45974;Q13200;Q93009;P25787;Q93008;Q14694;P25786;Q15008;O43242;Q16777;O00231;P28074;Q5QNW6;Q9UNM6;P62191;Q86TJ2;O00232;P28072;P17980;Q99460;P28070;O14818;Q96QV6;P48556;P62987;P49721;P49720;P60900;P23771;Q16186;P43686	Q01844;Q71U36;Q7Z2W4;P31946;P14373;P63104;O43395;P61981;P48729;Q15008;O00231;Q15323;Q13148;O76011;P62191;P62258;P35998;Q70EL1;P57678;P43686;Q14525;Q04917;Q9NPI6;O43172;O43242;Q7Z2W4;O75569;O00232;Q03252;Q13200;P07900	P54578;Q9NQC7;Q13107;O95786;Q92995;Q13485;Q70CQ2;O94966;O75604	R-HSA-5696534;R-HSA-6781797;R-HSA-5690196;R-HSA-870479;R-HSA-6782628;R-HSA-6782820;R-HSA-5696914;R-HSA-6781922;R-HSA-936390;R-HSA-5689950;R-HSA-5696605;R-HSA-5696600;R-HSA-6781814;R-HSA-5689539;R-HSA-5696960;R-HSA-8869456;R-HSA-5696968;R-HSA-3640872;R-HSA-5689972;R-HSA-5696564;R-HSA-5689973;R-HSA-6781764;R-HSA-5696947;R-HSA-5696627;R-HSA-5697009;R-HSA-5696945;R-HSA-5696958;R-HSA-870437;R-HSA-6781…
R-HSA-180534	Vpu mediated degradation of CD4	32	40	17	215	0.00253646	3.5226913758235057E-6	5.636306201317609E-5	5	5	3.2763252735731603E-4	9606	Homo sapiens	P28066;P51665;O00487;P35998;P62333;P62195;P20618;P25789;P63208;P25788;Q13200;P25787;P25786;Q15008;O43242;O00231;P28074;Q9UNM6;P62191;O00232;P28072;P17980;Q99460;P28070;O14818;P62987;P48556;P49721;P49720;P60900;P43686;Q16186	P28066;P51665;O00487;P35998;P62333;P62195;P20618;P25789;P63208;P25788;Q13200;P25787;P25786;Q15008;O43242;O00231;P28074;Q9UNM6;P62191;O00232;P28072;P17980;Q99460;P28070;O14818;P62987;P48556;P49721;P49720;P60900;P43686;Q16186	P78527;P62877;P25788;Q96ER3;Q96FJ2;P06576;Q9UK99;Q14999;Q96P70;Q99653;O94952;P63208;P61981;P61962;O14980;O14828;Q9Y266	P63208;P01730;Q9Y297;P05919	R-HSA-180599;R-HSA-180597;R-HSA-180606;R-HSA-180591;R-HSA-180573
R-HSA-6807878	COPI-mediated anterograde transport	32	107	7	153	0.00678503	3.816019285562966E-6	6.105630856900746E-5	11	12	7.863180656575585E-4	9606	Homo sapiens	Q14204;P53621;Q9UBF2;Q14203;Q92538;Q13813;P18085;P61163;Q9BVA1;P61204;P48444;P47755;Q13561;Q9BQE3;P47756;P35606;Q13885;P24390;P33947;Q13509;P53618;Q13409;Q01082;P68371;Q9BUF5;P52907;Q96FJ2;P68366;P04350;Q71U36;O14579;A6NHL2	Q14204;P53621;Q9UBF2;Q14203;Q92538;Q13813;P18085;P61163;Q9BVA1;P61204;P48444;P47755;Q13561;Q9BQE3;P47756;P35606;Q13885;P24390;P33947;Q13509;P53618;Q13409;Q01082;P68371;Q9BUF5;P52907;Q96FJ2;P68366;P04350;Q71U36;O14579;A6NHL2	Q8WVM8;P31946;P63104;Q8NBQ5;P62258;P61981;Q04917	O95249;Q13190;O15155;Q92538	R-HSA-6809015;R-HSA-6807877;R-HSA-6809011;R-HSA-6807875;R-HSA-6809010;R-HSA-6807872;R-HSA-6809006;R-HSA-6807868;R-HSA-6809003;R-HSA-6807866;R-HSA-6807864
R-HSA-9648025	EML4 and NUDC in mitotic spindle formation	31	121	24	126	0.0076728	3.836704276283243E-6	6.138726842053188E-5	4	5	3.2763252735731603E-4	9606	Homo sapiens	Q14204;Q13257;Q9Y266;Q14008;P57740;Q12769;Q9BVA1;Q9BW27;P62714;Q8WUM0;Q9BQE3;P46060;O00139;O43264;Q13885;O14980;Q13509;Q13409;P30153;P36873;Q8NG31;P68371;P55735;P42677;Q9NXR1;Q9BUF5;Q96FJ2;P68366;P04350;Q71U36;A6NHL2	Q14204;Q13257;Q9Y266;Q14008;P57740;Q12769;Q9BVA1;Q9BW27;P62714;Q8WUM0;Q9BQE3;P46060;O00139;O43264;Q13885;O14980;Q13509;Q13409;P30153;P36873;Q8NG31;P68371;P55735;P42677;Q9NXR1;Q9BUF5;Q96FJ2;P68366;P04350;Q71U36;A6NHL2	Q9Y5Q8;Q9Y4E8;P54727;Q13509;Q13885;Q9BVA1;O15084;P25685;P23588;Q9H6R7;P33993;P33991;P31689;O60884;Q9NR09;P04637;Q9UHD2;Q12888;P63208;O75170;P61962;P10644;Q15393;O00743	P53350;Q9HC35;Q9Y266	R-HSA-9648114;R-HSA-9647746;R-HSA-9648017;R-HSA-156682
R-HSA-110314	Recognition of DNA damage by PCNA-containing replication complex	12	30	1	16	0.00190235	4.127607688642065E-6	6.604172301827305E-5	6	6	3.9315903282877927E-4	9606	Homo sapiens	P27694;P15927;P28340;Q07864;P62987;P62877;Q16531;P35244;P49005;P35249;P12004;Q9NRF9	P27694;P15927;P28340;Q07864;P62987;P62877;Q16531;P35244;P49005;P35249;P12004;Q9NRF9	P52294	O94782	R-HSA-5652005;R-HSA-5655466;R-HSA-5655483;R-HSA-5651992;R-HSA-5652009;R-HSA-5655481
R-HSA-69580	p53-Dependent G1/S DNA damage checkpoint	32	57	38	208	0.00361446	4.47122223978802E-6	6.70683335968203E-5	20	22	0.00144158	9606	Homo sapiens	P28066;P04637;P51665;O00487;P35998;P62333;P62195;P20618;P25789;P25788;Q13200;P25787;P25786;Q15008;O43242;O00231;P28074;Q9UNM6;P62191;O00232;P28072;P17980;Q99460;P28070;O14818;P62987;P48556;P49721;P49720;P60900;P43686;Q16186	P28066;P04637;P51665;O00487;P35998;P62333;P62195;P20618;P25789;P25788;Q13200;P25787;P25786;Q15008;O43242;O00231;P28074;Q9UNM6;P62191;O00232;P28072;P17980;Q99460;P28070;O14818;P62987;P48556;P49721;P49720;P60900;P43686;Q16186	Q9Y4R8;P52292;P42677;P29590;O15355;P11142;P48729;P55072;Q14676;P41091;P06748;P04637;Q12888;P12004;P61978;P48729;P46777;Q15323;P19338;Q9Y4L5;P62081;Q71UM5;P62805;P23396;P62829;P62913;Q7LG56;P11802;P29590;P35998;P60866;Q16531;P06493;P31947;P63208;Q93009;P61289;P68104	Q13315;P38936;O96017;Q9BVI0;Q8NHY2;Q00987;P57723	R-HSA-6803719;R-HSA-349444;R-HSA-5633460;R-HSA-6804741;R-HSA-264418;R-HSA-6804879;R-HSA-349455;R-HSA-6803403;R-HSA-264458;R-HSA-6793685;R-HSA-6804724;R-HSA-6803411;R-HSA-69685;R-HSA-264435;R-HSA-349426;R-HSA-264444;R-HSA-6803388;R-HSA-6804955;R-HSA-6803801;R-HSA-5693609
R-HSA-69563	p53-Dependent G1 DNA Damage Response	32	57	38	208	0.00361446	4.47122223978802E-6	6.70683335968203E-5	20	22	0.00144158	9606	Homo sapiens	P28066;P04637;P51665;O00487;P35998;P62333;P62195;P20618;P25789;P25788;Q13200;P25787;P25786;Q15008;O43242;O00231;P28074;Q9UNM6;P62191;O00232;P28072;P17980;Q99460;P28070;O14818;P62987;P48556;P49721;P49720;P60900;P43686;Q16186	P28066;P04637;P51665;O00487;P35998;P62333;P62195;P20618;P25789;P25788;Q13200;P25787;P25786;Q15008;O43242;O00231;P28074;Q9UNM6;P62191;O00232;P28072;P17980;Q99460;P28070;O14818;P62987;P48556;P49721;P49720;P60900;P43686;Q16186	Q9Y4R8;P52292;P42677;P29590;O15355;P11142;P48729;P55072;Q14676;P41091;P06748;P04637;Q12888;P12004;P61978;P48729;P46777;Q15323;P19338;Q9Y4L5;P62081;Q71UM5;P62805;P23396;P62829;P62913;Q7LG56;P11802;P29590;P35998;P60866;Q16531;P06493;P31947;P63208;Q93009;P61289;P68104	Q13315;P38936;O96017;Q9BVI0;Q8NHY2;Q00987;P57723	R-HSA-6803719;R-HSA-349444;R-HSA-5633460;R-HSA-6804741;R-HSA-264418;R-HSA-6804879;R-HSA-349455;R-HSA-6803403;R-HSA-264458;R-HSA-6793685;R-HSA-6804724;R-HSA-6803411;R-HSA-69685;R-HSA-264435;R-HSA-349426;R-HSA-264444;R-HSA-6803388;R-HSA-6804955;R-HSA-6803801;R-HSA-5693609
R-HSA-389958	Cooperation of Prefoldin and TriC/CCT in actin and tubulin folding	20	37	6	82	0.00234623	4.890576139171543E-6	7.335864208757314E-5	6	6	3.9315903282877927E-4	9606	Homo sapiens	P50990;Q13885;P50991;P60709;Q13509;P68371;Q99832;Q9BUF5;P17987;Q9BVA1;P68366;P78371;P04350;Q71U36;P48643;P49368;Q92526;P40227;A6NHL2;Q9BQE3	P50990;Q13885;P50991;P60709;Q13509;P68371;Q99832;Q9BUF5;P17987;Q9BVA1;P68366;P78371;P04350;Q71U36;P48643;P49368;Q92526;P40227;A6NHL2;Q9BQE3	P63104;P50402;P11142;P60709;P23528;O14950	P60709	R-HSA-390453;R-HSA-389970;R-HSA-389954;R-HSA-389980;R-HSA-389961;R-HSA-390459
R-HSA-379716	Cytosolic tRNA aminoacylation	16	50	2	30	0.00317058	4.9570496222228755E-6	7.435574433334313E-5	13	21	0.00137606	9606	Homo sapiens	Q9NSD9;P54136;P26640;O43324;P07814;P14868;Q12904;P26639;P41252;Q9P2J5;P41250;P47897;Q9Y285;Q13155;Q15046;P56192	Q9NSD9;P54136;P26640;O43324;P07814;P14868;Q12904;P26639;P41252;Q9P2J5;P41250;P47897;Q9Y285;Q13155;Q15046;P56192	P26641;P68104	P26640	R-HSA-379974;R-HSA-380002;R-HSA-379982;R-HSA-380008;R-HSA-379848;R-HSA-380042;R-HSA-379861;R-HSA-379893;R-HSA-380048;R-HSA-379993;R-HSA-379865;R-HSA-379867;R-HSA-379994
R-HSA-3371497	HSP90 chaperone cycle for steroid hormone receptors (SHR) in the presence of ligand	29	76	22	151	0.00481928	5.298032875078462E-6	7.947049312617693E-5	22	22	0.00144158	9606	Homo sapiens	Q14204;Q14203;P54652;P07900;P0DMV9;P61163;Q8WW22;O60884;Q9BVA1;P25685;P47755;Q13561;Q9BQE3;P47756;P31689;Q13885;P31948;Q13509;Q13409;P68371;Q9BUF5;P11142;P52907;Q96FJ2;P68366;P04350;Q71U36;P08238;A6NHL2	Q14204;Q14203;P54652;P07900;P0DMV9;P61163;Q8WW22;O60884;Q9BVA1;P25685;P47755;Q13561;Q9BQE3;P47756;P31689;Q13885;P31948;Q13509;Q13409;P68371;Q9BUF5;P11142;P52907;Q96FJ2;P68366;P04350;Q71U36;P08238;A6NHL2	O95905;O95801;Q9Y312;P11802;P08238;P33993;P33991;Q96JG8;Q9UKV8;P04637;P31948;Q99615;O43318;P04792;Q09028;P51617;O75190;O14654;Q07864;Q9Y266;P07900;O95433	Q13451;Q02790;P31948;Q15185	R-HSA-9726580;R-HSA-9706837;R-HSA-5618099;R-HSA-5618098;R-HSA-9725885;R-HSA-9726621;R-HSA-5618110;R-HSA-9725855;R-HSA-5618105;R-HSA-5618073;R-HSA-3371422;R-HSA-5618107;R-HSA-5618085;R-HSA-9705925;R-HSA-9705926;R-HSA-3371590;R-HSA-5618080;R-HSA-9690534;R-HSA-5618093;R-HSA-9726509;R-HSA-3371503;R-HSA-9678925
R-HSA-6781827	Transcription-Coupled Nucleotide Excision Repair (TC-NER)	20	83	6	46	0.00526316	6.22899832380952E-6	9.34349748571428E-5	17	17	0.00111395	9606	Homo sapiens	Q9UMS4;P27694;P30876;P15927;P18074;P28340;Q07864;P35244;P19388;O60306;P52434;P35249;P12004;P62987;P62877;Q16531;P49005;Q93009;Q9ULR0;Q9NRF9	Q9UMS4;P27694;P30876;P15927;P18074;P28340;Q07864;P35244;P19388;O60306;P52434;P35249;P12004;P62987;P62877;Q16531;P49005;Q93009;Q9ULR0;Q9NRF9	P27694;P14373;O15160;P15927;P09661;P20618	P55199;P23025	R-HSA-6782211;R-HSA-9684118;R-HSA-6782208;R-HSA-6781824;R-HSA-6781867;R-HSA-6781833;R-HSA-6782069;R-HSA-6782004;R-HSA-6782131;R-HSA-6782227;R-HSA-6782224;R-HSA-6781840;R-HSA-6782141;R-HSA-6782204;R-HSA-6782138;R-HSA-6782234;R-HSA-6781818
R-HSA-5626467	RHO GTPases activate IQGAPs	12	36	3	12	0.00228282	7.935564586336596E-6	1.1903346879504895E-4	5	5	3.2763252735731603E-4	9606	Homo sapiens	Q13885;Q9BUF5;P60709;Q86VI3;Q9BVA1;P68366;Q13509;P04350;Q71U36;A6NHL2;P68371;Q9BQE3	Q13885;Q9BUF5;P60709;Q86VI3;Q9BVA1;P68366;Q13509;P04350;Q71U36;A6NHL2;P68371;Q9BQE3	P35579;Q14203;P68366	P30622;O00255	R-HSA-5626549;R-HSA-5626469;R-HSA-5672304;R-HSA-5626507;R-HSA-5672329
R-HSA-5696400	Dual Incision in GG-NER	14	41	5	29	0.00259987	9.689318129724178E-6	1.4533977194586267E-4	3	3	1.9657951641438963E-4	9606	Homo sapiens	P27694;P15927;P18074;P28340;Q07864;P35244;P35249;P12004;P62987;P62877;Q16531;P49005;P09874;Q9NRF9	P27694;P15927;P18074;P28340;Q07864;P35244;P35249;P12004;P62987;P62877;Q16531;P49005;P09874;Q9NRF9	P27694;P14373;O15160;P15927;P20618	P23025	R-HSA-5690213;R-HSA-5690990;R-HSA-5690988
R-HSA-390466	Chaperonin-mediated protein folding	26	96	12	108	0.00608751	1.190620459889935E-5	1.682692181323997E-4	18	19	0.001245	9606	Homo sapiens	P50990;P50991;P04637;O00567;P17987;Q9BVA1;P78371;P61962;P48643;P40227;Q9BQE3;Q9H0D6;Q13885;P60709;Q13509;P68371;Q99832;Q9BUF5;P68400;P67870;P68366;P04350;Q71U36;P49368;Q92526;A6NHL2	P50990;P50991;P04637;O00567;P17987;Q9BVA1;P78371;P61962;P48643;P40227;Q9BQE3;Q9H0D6;Q13885;P60709;Q13509;P68371;Q99832;Q9BUF5;P68400;P67870;P68366;P04350;Q71U36;P49368;Q92526;A6NHL2	Q99832;P63104;P50402;P49368;P62195;P48643;P11142;P60709;P23528;O14950;P68104;P78371	P60709;Q9NYA1;Q13371	R-HSA-6814119;R-HSA-8850534;R-HSA-390470;R-HSA-8850529;R-HSA-391266;R-HSA-389954;R-HSA-8850560;R-HSA-6814124;R-HSA-389961;R-HSA-8850539;R-HSA-6814121;R-HSA-6814409;R-HSA-6814120;R-HSA-390453;R-HSA-389970;R-HSA-8850527;R-HSA-389980;R-HSA-390459
R-HSA-983169	Class I MHC mediated antigen processing & presentation	64	399	34	335	0.0253012	1.2019229866599979E-5	1.682692181323997E-4	24	48	0.00314527	9606	Homo sapiens	P55786;Q99570;P51665;Q9C0C9;P62195;P62877;P63208;P27824;Q13200;Q15386;O43242;O43164;P06702;O94952;Q8IWV8;O00231;Q9Y4L5;O00232;O95486;P11021;Q8NG27;P48556;P49721;P49720;P60900;Q15436;P02671;P28066;P05109;P19474;Q13617;O00487;P35998;P62333;P20618;Q7Z6Z7;P25789;P25788;P22314;P25787;P25786;Q15008;Q5T4S7;P53992;Q15369;Q9BV68;Q13867;Q14999;P28074;Q9UNM6;P62191;P28072;P17980;Q99460;P28070;P55735;Q53GT1;…	P55786;Q99570;P51665;Q9C0C9;P62195;P62877;P63208;P27824;Q13200;Q15386;O43242;O43164;P06702;O94952;Q8IWV8;O00231;Q9Y4L5;O00232;O95486;P11021;Q8NG27;P48556;P49721;P49720;P60900;Q15436;P02671;P28066;P05109;P19474;Q13617;O00487;P35998;P62333;P20618;Q7Z6Z7;P25789;P25788;P22314;P25787;P25786;Q15008;Q5T4S7;P53992;Q15369;Q9BV68;Q13867;Q14999;P28074;Q9UNM6;P62191;P28072;P17980;Q99460;P28070;P55735;Q53GT1;…	O15027;Q15637;P50402;Q14203;P55735;Q8WUM0;Q12769;P53992;P04792;Q9ULR0;P12004;O75175;P48729;O00505;P07437;P52756;Q9BW27;Q8NBQ5;P27824;P25788;Q7Z6Z7;Q96I25;P57740;P43686;Q14974;Q8WVM8;O43264;P46060;O75477;P10909;Q15436;P78316;Q13200;O95486	P55735;O75396;P61769;Q15436;P30101;Q12846;O94979;P27797	R-HSA-983150;R-HSA-983148;R-HSA-8951595;R-HSA-983147;R-HSA-983146;R-HSA-983145;R-HSA-203979;R-HSA-983142;R-HSA-983140;R-HSA-983426;R-HSA-8863914;R-HSA-983425;R-HSA-983424;R-HSA-8863895;R-HSA-983422;R-HSA-1236935;R-HSA-8863858;R-HSA-983162;R-HSA-983161;R-HSA-1236970;R-HSA-983157;R-HSA-983156;R-HSA-983153;R-HSA-983152
R-HSA-9013422	RHOBTB1 GTPase cycle	11	24	1	19	0.00152188	1.4869342906731475E-5	2.0817080069424065E-4	2	2	1.3105301094292642E-4	9606	Homo sapiens	P07910;Q99832;O43396;P08670;Q15208;Q8IYB3;P78371;Q8N684;Q16643;P38159;P62995	P07910;Q99832;O43396;P08670;Q15208;Q8IYB3;P78371;Q8N684;Q16643;P38159;P62995	P61981	O94844	R-HSA-9018778;R-HSA-9018774
R-HSA-9793380	Formation of paraxial mesoderm	31	69	23	198	0.0043754	1.9178193985114333E-5	2.6849471579160067E-4	20	29	0.00190027	9606	Homo sapiens	P28066;P51665;O00487;P35998;P62333;P62195;P20618;P25789;P25788;Q13200;P25787;P25786;Q15008;O43242;O00231;P28074;Q9UNM6;P62191;O00232;P28072;P17980;Q99460;P28070;O14818;P48556;P49721;P49720;P60900;P43686;Q16186;Q13573	P28066;P51665;O00487;P35998;P62333;P62195;P20618;P25789;P25788;Q13200;P25787;P25786;Q15008;O43242;O00231;P28074;Q9UNM6;P62191;O00232;P28072;P17980;Q99460;P28070;O14818;P48556;P49721;P49720;P60900;P43686;Q16186;Q13573	Q9Y5V3;P78527;Q13573;Q9BVA1;P27824;P35249;P0DP25;P47897;Q70EL1;P08238;P06493;Q8WWY3;P04637;P28482;P04350;Q9UHW5;P63151;Q09028;Q93009;Q10567;P07437;Q9C0C9;P30153	P56704;Q9BYE0;P12644;P46531;Q06330;O95947;P11362;A6NI15;P54764	R-HSA-9824182;R-HSA-9825555;R-HSA-9793852;R-HSA-9793887;R-HSA-9793375;R-HSA-9824222;R-HSA-9793400;R-HSA-9824280;R-HSA-9824216;R-HSA-9824219;R-HSA-9820538;R-HSA-9824196;R-HSA-9793383;R-HSA-9793382;R-HSA-9793837;R-HSA-9824268;R-HSA-9824236;R-HSA-9825582;R-HSA-9824266;R-HSA-9794058
R-HSA-69615	G1/S DNA Damage Checkpoints	32	59	47	232	0.00374128	2.766510230645114E-5	3.8731143229031595E-4	24	26	0.00170369	9606	Homo sapiens	P28066;P04637;P51665;O00487;P35998;P62333;P62195;P20618;P25789;P25788;Q13200;P25787;P25786;Q15008;O43242;O00231;P28074;Q9UNM6;P62191;O00232;P28072;P17980;Q99460;P28070;O14818;P62987;P48556;P49721;P49720;P60900;P43686;Q16186	P28066;P04637;P51665;O00487;P35998;P62333;P62195;P20618;P25789;P25788;Q13200;P25787;P25786;Q15008;O43242;O00231;P28074;Q9UNM6;P62191;O00232;P28072;P17980;Q99460;P28070;O14818;P62987;P48556;P49721;P49720;P60900;P43686;Q16186	Q9Y4R8;P27348;P52292;P42677;P29590;O15355;P11142;Q06609;P48729;P55072;Q14676;P41091;P06748;P04637;P31946;Q12888;P63104;P12004;P61981;P61978;P48729;P46777;O00165;Q15323;P19338;Q9Y4L5;P62081;P62258;Q71UM5;P62805;P23396;P62829;P62913;Q7LG56;P11802;P29590;P08238;P35998;P60866;Q16531;Q04917;P06493;P31947;P63208;Q93009;P61289;P68104	Q13315;P30304;O14757;P38936;O96017;Q9BVI0;Q8NHY2;Q00987;P57723	R-HSA-6803719;R-HSA-349444;R-HSA-69600;R-HSA-5633460;R-HSA-6804741;R-HSA-69604;R-HSA-264418;R-HSA-6804879;R-HSA-69608;R-HSA-349455;R-HSA-6803403;R-HSA-264458;R-HSA-6793685;R-HSA-6804724;R-HSA-6803411;R-HSA-69685;R-HSA-264435;R-HSA-349426;R-HSA-264444;R-HSA-6803388;R-HSA-6804955;R-HSA-6803801;R-HSA-69598;R-HSA-5693609
R-HSA-5578749	Transcriptional regulation by small RNAs	18	80	6	34	0.00507292	2.8316640041103902E-5	3.9643296057545463E-4	5	5	3.2763252735731603E-4	9606	Homo sapiens	P30876;Q9UKV8;P62826;O15397;Q16777;P62805;P57740;O75694;Q8N1F7;Q12769;P19388;Q71UI9;P55735;P52434;Q92621;Q9BW27;P25685;Q8WUM0	P30876;Q9UKV8;P62826;O15397;Q16777;P62805;Q9UL18;P57740;O75694;Q8N1F7;Q12769;P19388;Q71UI9;P55735;P52434;Q92621;Q9BW27;Q8WUM0	Q9UKV8;P26196;P11940;Q13263;A5YKK6;Q15645	O15397;Q8NDV7	R-HSA-5578965;R-HSA-5578742;R-HSA-5578966;R-HSA-5578712;R-HSA-5578744
R-HSA-1236974	ER-Phagosome pathway	34	93	14	224	0.00589727	3.366215985078913E-5	4.7127023791104783E-4	5	10	6.552650547146321E-4	9606	Homo sapiens	P02671;P28066;P05109;P51665;O00487;P35998;P62333;P62195;P20618;P25789;P25788;Q13200;P25787;P25786;Q15008;O43242;P06702;O00231;P28074;Q9UNM6;P62191;O00232;P28072;P17980;Q99460;P28070;O14818;P62987;P48556;P49721;P49720;P60900;P43686;Q16186	P02671;P28066;P05109;P51665;O00487;P35998;P62333;P62195;P20618;P25789;P25788;Q13200;P25787;P25786;Q15008;O43242;P06702;O00231;P28074;Q9UNM6;P62191;O00232;P28072;P17980;Q99460;P28070;O14818;P62987;P48556;P49721;P49720;P60900;P43686;Q16186	P52756;P50402;Q8NBQ5;P25788;Q7Z6Z7;Q96I25;P43686;Q8WVM8;O43264;P04792;Q9ULR0;O75175;P07437;Q13200	O75396;Q12846;P27797	R-HSA-8863895;R-HSA-8951595;R-HSA-8863858;R-HSA-1236935;R-HSA-8863914
R-HSA-6805567	Keratinization	37	226	16	142	0.014331008243500316	5.094460540033818E-5	7.132244756047346E-4	30	34	0.0022279	9606	Homo sapiens	P04259;P08779;P01040;P78386;Q15517;Q14525;P13646;P15924;P13647;Q3SY84;P19013;O76013;P13645;P12035;O76011;Q01546;P20930;P22735;Q02413;Q7Z794;Q15323;P04264;Q7Z3Z0;P07476;Q8N1N4;Q14533;P35527;P35908;Q04695;Q9UBC9;P14923;Q7RTS7;Q08554;O60437;P02538;P02533;Q9NSB2	P04259;P08779;P01040;P78386;Q15517;Q14525;P13646;P15924;P13647;Q3SY84;P19013;O76013;P13645;P12035;O76011;Q01546;P20930;P22735;Q02413;Q7Z794;Q15323;P04264;Q7Z3Z0;P07476;Q8N1N4;Q14533;P35527;P35908;Q04695;Q9UBC9;P14923;Q7RTS7;Q08554;O60437;P02538;P02533;Q9NSB2	Q9Y5Y2;Q13509;O76011;Q71U36;O75400;Q7Z3Z0;P08670;P14373;P51114;P04792;P09211;P22735;Q15323;P68366;Q15233;P20930	O60259;Q9Y337;P22735;Q674X7;Q96FX8;O60437	R-HSA-6814695;R-HSA-6814374;R-HSA-6806629;R-HSA-8849797;R-HSA-8850818;R-HSA-8849857;R-HSA-8850831;R-HSA-6814764;R-HSA-6814187;R-HSA-6805546;R-HSA-6810357;R-HSA-6814387;R-HSA-6809393;R-HSA-6809663;R-HSA-8942224;R-HSA-6810937;R-HSA-8849638;R-HSA-6805573;R-HSA-8849826;R-HSA-6814734;R-HSA-8849646;R-HSA-6810894;R-HSA-8934819;R-HSA-8850794;R-HSA-6806613;R-HSA-6811539;R-HSA-6810899;R-HSA-6806610;R-HSA-6…
R-HSA-70171	Glycolysis	18	112	0	9	0.00710209	5.4711988263012046E-5	7.659678356821686E-4	8	24	0.00157264	9606	Homo sapiens	P06733;Q16875;P04406;P57740;O75694;P30153;Q8N1F7;Q12769;P19367;P55735;P17612;P17858;Q92621;Q9BW27;P62714;P08237;Q01813;Q8WUM0				R-HSA-70449;R-HSA-70467;R-HSA-163750;R-HSA-70420;R-HSA-71802;R-HSA-71660;R-HSA-170796;R-HSA-163773
R-HSA-69202	Cyclin E associated events during G1/S transition	34	78	31	264	0.0049461	6.212183416076655E-5	8.697056782507318E-4	13	20	0.00131053	9606	Homo sapiens	P28066;P11802;P51665;O00487;P35998;P62333;P62195;P20618;P25789;P63208;P25788;Q13200;P25787;P25786;Q15008;O43242;O00231;P28074;Q9UNM6;P62191;O00232;P28072;P17980;Q09028;Q99460;P28070;O14818;P62987;P48556;P49721;P49720;P60900;P43686;Q16186	P28066;P11802;P51665;O00487;P35998;P62333;P62195;P20618;P25789;P63208;P25788;Q13200;P25787;P25786;Q15008;O43242;O00231;P28074;Q9UNM6;P62191;O00232;P28072;P17980;Q09028;Q99460;P28070;O14818;P62987;P48556;P49721;P49720;P60900;P43686;Q16186	P27348;P17987;P50990;Q92841;P41091;P04637;P31946;P16949;P14373;P63104;P12004;P61981;O00505;Q15323;P62258;P49368;P50991;P23246;P11802;P08238;P35998;P33993;Q04917;P06493;Q9NQ55;Q9UKV8;P31947;P63208;Q00577;Q93009;P07197	P30304;P46527;P30291;Q13882;P38936;P24941;P61024;P06400	R-HSA-187552;R-HSA-188390;R-HSA-69191;R-HSA-69195;R-HSA-69199;R-HSA-187506;R-HSA-8848436;R-HSA-187574;R-HSA-187575;R-HSA-187828;R-HSA-8848414;R-HSA-188345;R-HSA-187545
R-HSA-203927	MicroRNA (miRNA) biogenesis	9	31	0	2	0.00196576	6.437817474125307E-5	9.01294446377543E-4	6	8	5.242120437717057E-4	9606	Homo sapiens	Q15633;Q9UKV8;P30876;P62826;O75569;P19388;P25685;Q9UPY3;P52434				R-HSA-203922;R-HSA-203906;R-HSA-203862;R-HSA-2106614;R-HSA-210805;R-HSA-203901
R-HSA-8939902	Regulation of RUNX2 expression and activity	33	69	32	240	0.0043754	7.593349739354327E-5	9.871354661160625E-4	16	29	0.00190027	9606	Homo sapiens	P28066;P51665;O00487;P35998;P62333;P62195;P20618;P25789;P62877;P63208;P25788;Q13200;P25787;P25786;Q15008;O43242;O00231;P28074;Q9UNM6;P62191;O00232;P28072;P17980;Q99460;P28070;O14818;P62987;P48556;P49721;P49720;P60900;P43686;Q16186	P28066;P51665;O00487;P35998;P62333;P62195;P20618;P25789;P62877;P63208;P25788;Q13200;P25787;P25786;Q15008;O43242;O00231;P28074;Q9UNM6;P62191;O00232;P28072;P17980;Q99460;P28070;O14818;P62987;P48556;P49721;P49720;P60900;P43686;Q16186	P52294;Q13501;Q13813;Q01804;P11142;P04637;P28482;P04406;P04792;P61981;Q03701;P54652;O95816;P17612;Q9BYJ9;O15269;P62805;P08238;Q14257;Q16630;Q16531;Q99615;P31947;P61289;P51617;P02545;O75190;P22314;P10644;O95071;P07900;Q15773	Q9UNE7;P35548;Q15672;Q9HCE7;Q9H0M0;P49841;P42224;Q5T1R4	R-HSA-8939688;R-HSA-9008076;R-HSA-9009452;R-HSA-9008015;R-HSA-9007759;R-HSA-9008110;R-HSA-8940032;R-HSA-9008036;R-HSA-9009401;R-HSA-8939801;R-HSA-9009403;R-HSA-8939706;R-HSA-9009309;R-HSA-9009308;R-HSA-9008476;R-HSA-9009362
R-HSA-6811434	COPI-dependent Golgi-to-ER retrograde traffic	27	107	9	132	0.00678503	8.246816413060021E-5	0.00107209	10	11	7.207915601860952E-4	9606	Homo sapiens	Q12840;P53621;Q9UBF2;Q92538;O15260;O43896;P18085;P52732;Q9BVA1;P61204;P48444;Q9BQE3;O00139;O43264;P35606;Q13885;P24390;P33947;Q13509;P53618;P68371;Q9BUF5;P68366;P04350;Q71U36;O14579;A6NHL2	Q12840;P53621;Q9UBF2;Q92538;O15260;O43896;P18085;P52732;Q9BVA1;P61204;P48444;Q9BQE3;O00139;O43264;P35606;Q13885;P24390;P33947;Q13509;P53618;P68371;Q9BUF5;P68366;P04350;Q71U36;O14579;A6NHL2	Q8WVM8;P31946;P14373;O43264;P63104;Q8NBQ5;P62258;P61981;Q04917	O75396;Q12981;Q92538;Q9NZ43;Q9P2W9	R-HSA-6811415;R-HSA-6811414;R-HSA-6811412;R-HSA-6811427;R-HSA-6811411;R-HSA-6811426;R-HSA-6811423;R-HSA-6811422;R-HSA-6811418;R-HSA-6811417
R-HSA-8951664	Neddylation	48	241	48	318	0.015282181357006975	8.47525750496958E-5	0.00110178	40	44	0.00288317	9606	Homo sapiens	P28066;Q13617;P51665;O00487;P35998;P62333;P62195;P20618;Q96JK2;P25789;P62877;Q16531;P61962;P63208;P25788;Q16576;P55072;Q13200;P25787;P25786;Q15008;Q13501;Q58WW2;O43242;Q15369;Q9BW61;Q14999;O94952;O00231;P28074;Q9UNM6;P62191;O00232;P28072;P17980;Q99460;P28070;Q53GT1;Q15370;O14818;Q93034;P48556;P62987;P49721;P49720;P60900;Q16186;P43686	P28066;Q13617;P51665;O00487;P35998;P62333;P62195;P20618;Q96JK2;P25789;P62877;Q16531;P61962;P63208;P25788;Q16576;P55072;Q13200;P25787;P25786;Q15008;Q13501;Q58WW2;O43242;Q15369;Q9BW61;Q14999;O94952;O00231;P28074;Q9UNM6;P62191;O00232;P28072;P17980;Q99460;P28070;Q53GT1;Q15370;O14818;Q93034;P48556;P62987;P49721;P49720;P60900;Q16186;P43686	P52292;Q13617;P27694;P62424;P62266;P62244;P11388;P62826;P62899;P62877;Q14203;P62701;Q06609;Q08945;P55072;P18124;Q14676;P41091;P04637;Q02878;Q12888;P63151;Q53GT1;P12004;P36873;P10809;O14980;P46777;Q15323;P07437;Q13085;Q13148;P62081;P62241;P62249;P23396;P62917;P62913;P11802;P35998;P60866;Q16531;P06493;P63208;Q93034;P68104;P46776;P78347	P38398;O15392;Q86YC2;O94888;Q16236;P38936;Q15843;Q86VP6;P61081	R-HSA-8956040;R-HSA-8956106;R-HSA-8956045;R-HSA-8932355;R-HSA-8956099;R-HSA-8956103;R-HSA-8951751;R-HSA-8956184;R-HSA-8955289;R-HSA-8951644;R-HSA-8956050;R-HSA-9758088;R-HSA-8955285;R-HSA-9758090;R-HSA-8951656;R-HSA-8956200;R-HSA-8955241;R-HSA-8952618;R-HSA-8956140;R-HSA-8952044;R-HSA-8952620;R-HSA-8955245;R-HSA-9755505;R-HSA-9755507;R-HSA-8951648;R-HSA-5690808;R-HSA-8932327;R-HSA-8952039;R-HSA-8…
R-HSA-9013694	Signaling by NOTCH4	35	82	27	264	0.00519975	9.050125480503102E-5	0.00117652	11	20	0.00131053	9606	Homo sapiens	P28066;P51665;O00487;P35998;P62333;P62195;P20618;P25789;P62877;P63208;P25788;P63104;Q13200;P25787;P25786;Q15008;O43242;O00231;P28074;Q9UNM6;P62191;O00232;P28072;P17980;Q99460;P28070;O14818;P48556;P62987;P49721;P49720;P60900;Q13573;Q16186;P43686	P28066;P51665;O00487;P35998;P62333;P62195;P20618;P25789;P62877;P63208;P25788;P63104;Q13200;P25787;P25786;Q15008;O43242;O00231;P28074;Q9UNM6;P62191;O00232;P28072;P17980;Q99460;P28070;O14818;P48556;P62987;P49721;P49720;P60900;Q13573;Q16186;P43686	P17844;Q13501;P49327;P11021;O15397;P11142;P04637;Q8N684;P04792;P09496;P10599;P30153;Q8N684;P17612;Q13573;Q9BYJ9;P08238;O60437;Q96I25;P08670;Q14008;Q86V81;Q93009;P38646;Q562R1;P20618;P07900	P35916;P31749;P84022;Q9Y5J3;P62736;Q9Y6A5;Q06330	R-HSA-9604642;R-HSA-9604675;R-HSA-9604387;R-HSA-9605414;R-HSA-9604550;R-HSA-9013693;R-HSA-9604471;R-HSA-9604308;R-HSA-9604629;R-HSA-9604328;R-HSA-9604664
R-HSA-9705683	SARS-CoV-2-host interactions	71	248	93	692	0.0157261	9.513788919568444E-5	0.00123679	42	67	0.00439028	9606	Homo sapiens	P07900;P23396;Q71UM5;P62081;Q9H840;P62280;P14678;Q99570;O43318;P39019;P62277;P61981;P62316;Q13283;P46783;Q9BW27;P62318;P27348;P62753;P62314;Q8WUM0;Q04917;Q16637;P49411;P46782;P46781;O75694;O95486;P62244;P62241;P52292;P62847;P62841;P60866;P62249;Q15436;P25398;P57740;Q8TEQ6;Q12769;Q9UHD2;P61247;P62857;P62851;Q9UN86;P63104;P08865;P62258;Q6PKG0;P62854;P53992;P31946;P08708;P31947;Q8N1F7;Q9UHI6;P57678;…	P07900;P23396;Q71UM5;P62081;Q9H840;P62280;P14678;Q99570;O43318;P39019;P62277;P61981;P62316;Q13283;P46783;Q9BW27;P62318;P27348;P62753;P62314;Q8WUM0;Q04917;Q16637;P49411;P46782;P46781;O75694;O95486;P62244;P62241;P52292;P62847;P62841;P60866;P62249;Q15436;P25398;P57740;Q8TEQ6;Q12769;Q9UHD2;P61247;P62857;P62851;Q9UN86;P63104;P08865;P62258;Q6PKG0;P62854;P53992;P31946;P08708;P31947;Q8N1F7;Q9UHI6;P57678;…	P52298;Q9Y312;O76021;P11142;P62714;Q7Z2W4;Q9H814;P67809;P04637;Q9UHD2;P04406;Q00839;Q14974;Q9ULX6;P02766;P52298;Q12905;P10412;P46379;Q15424;Q15208;Q8N1F7;P30153;Q07021;O15260;P35637;P08621;Q4VCS5;Q16629;Q99570;O60684;Q04917;Q9UKV8;P31947;Q9UI26;Q9NU22;O43592;P26196;O43318;Q12906;P38646;O75534;O75688;O43318;P20700;Q8TDN6;P07900;P27348;Q9Y5V3;P52292;Q13501;Q9Y383;Q9Y3U8;Q9BZF1;Q9H074;P62826;Q92896;…	Q86WV6;Q14653;Q9P2Y5;Q14258;O95786;Q8N3R9;O15530;Q6PKG0;Q03135;P0DTD2;Q7Z434;Q9BRV8;P52292;P05161;Q15750;Q92793;29108;Q9GZQ8;P62633;Q9BUF7;P0DTC5;P0DTC7;P0DTC6;Q9UHD2	R-HSA-9754518;R-HSA-9754775;R-HSA-9705681;R-HSA-9705299;R-HSA-9709852;R-HSA-9729500;R-HSA-9729437;R-HSA-9759709;R-HSA-9709663;R-HSA-9755359;R-HSA-9708889;R-HSA-983426;R-HSA-9717658;R-HSA-9730501;R-HSA-9716160;R-HSA-9755777;R-HSA-9729730;R-HSA-9756494;R-HSA-9768142;R-HSA-9730505;R-HSA-9729481;R-HSA-918224;R-HSA-9754827;R-HSA-918225;R-HSA-9754763;R-HSA-9705010;R-HSA-191786;R-HSA-9729725;R-HSA-97605…
R-HSA-2500257	Resolution of Sister Chromatid Cohesion	32	135	27	177	0.00856056	1.1097988580632823E-4	0.00144274	10	13	8.518445711290217E-4	9606	Homo sapiens	Q14204;Q13257;Q9Y266;Q14008;P57740;Q12769;Q9BVA1;Q9BW27;P62714;Q8WUM0;Q9BQE3;P46060;O00139;O43264;Q13885;O14980;Q13509;Q13409;P30153;P36873;Q8NG31;P68371;P55735;P42677;Q9NXR1;Q9BUF5;Q96FJ2;P68366;P06493;P04350;Q71U36;A6NHL2	Q14204;Q13257;Q9Y266;Q14008;P57740;Q12769;Q9BVA1;Q9BW27;P62714;Q8WUM0;Q9BQE3;P46060;O00139;O43264;Q13885;O14980;Q13509;Q13409;P30153;P36873;Q8NG31;P68371;P55735;P42677;Q9NXR1;Q9BUF5;Q96FJ2;P68366;P06493;P04350;Q71U36;A6NHL2	Q9Y5Q8;P54727;P62280;P49750;Q8NG31;P23588;Q9H6R7;P06748;Q6UXN9;P04637;Q9UHD2;Q12888;O00743;Q9Y230;Q9Y4E8;O15084;P33993;P33991;Q14684;Q9NR09;O75170;P61353;P61962;P10644;Q15393;P19388;O95400	P53350;P36873	R-HSA-2468293;R-HSA-2466068;R-HSA-2484822;R-HSA-1638803;R-HSA-2468287;R-HSA-9853372;R-HSA-1638821;R-HSA-9851946;R-HSA-9853369;R-HSA-9853385
R-HSA-426486	Small interfering RNA (siRNA) biogenesis	5	9	0	0	5.707038681039949E-4	1.144051045082195E-4	0.00148727	5	5	3.2763252735731603E-4	9606	Homo sapiens	Q15633;Q9UKV8;O75569;P25685;Q9UPY3				R-HSA-2106625;R-HSA-9023912;R-HSA-426464;R-HSA-2106615;R-HSA-9023909
R-HSA-72165	mRNA Splicing - Minor Pathway	26	54	56	179	0.00342422	1.1467086775662771E-4	0.00149072	5	5	3.2763252735731603E-4	9606	Homo sapiens	Q13435;P52298;Q16629;P67809;O75643;P14678;P52434;Q01130;Q96DI7;P62316;Q9BUQ8;P62318;P62314;O94906;Q13247;Q15029;P30876;Q09161;O75533;Q15427;P19388;Q9Y3B4;Q07955;Q6P2Q9;Q15393;P62304	Q13435;P52298;Q16629;P67809;O75643;P14678;P52434;Q01130;Q96DI7;P62316;Q9BUQ8;P62318;P62314;O94906;Q13247;Q15029;P30876;Q09161;O75533;Q15427;P19388;Q9Y3B4;Q07955;Q6P2Q9;Q15393;P62304	Q9Y2W1;O76021;Q08945;Q96SB4;P14678;O75533;Q6VN20;P78362;Q9Y520;Q9BRJ6;Q8IX01;P62304;P11387;Q9H2U1;P08621;Q96I25;Q04917;Q9UHX1;Q13242;Q6PKG0;P05455;P27348;Q13435;Q9Y383;Q8N9T8;Q9BXP5;Q8IY81;O60832;Q14498;Q86VM9;P26368;Q9NZB2;P38919;P61981;O75494;P09234;Q15459;P19338;Q13243;Q01081;Q13573;Q9Y3C1;P52756;Q8IWX8;O15042;P62995;O15226;P84103;Q16630;Q99459;Q14684;Q96KR1;Q9NR30;Q12874;Q9NYF8;Q07021	Q01130;Q15696;Q07955;Q16629;Q13247	R-HSA-75079;R-HSA-75081;R-HSA-75080;R-HSA-75083;R-HSA-75082
R-HSA-194441	Metabolism of non-coding RNA	25	67	72	165	0.00424857	1.291295096386147E-4	0.00161905	6	6	3.9315903282877927E-4	9606	Homo sapiens	P52298;Q9H840;Q8TEQ6;P57740;P14678;Q12769;P62316;Q9BW27;P62318;O14744;Q9BQA1;Q8WUM0;P62314;Q16637;P54105;Q09161;Q9H814;O75694;Q8N1F7;Q9UHI6;P57678;P55735;Q92621;O14893;P62304	P52298;Q9H840;Q8TEQ6;P57740;P14678;Q12769;P62316;Q9BW27;P62318;O14744;Q9BQA1;Q8WUM0;P62314;Q16637;P54105;Q09161;Q9H814;O75694;Q8N1F7;Q9UHI6;P57678;P55735;Q92621;O14893;P62304	P52294;P52298;Q9Y312;P62318;P62310;P62314;P84090;O60306;P38432;O43395;Q96SB4;P14678;O43719;P09012;O75643;O75533;O14980;P09661;Q15428;P78362;Q9Y333;P14678;P62304;P35637;P08621;Q96I25;Q8WWY3;Q9NW64;Q9UHI6;O94906;P26196;P09651;Q15393;Q15427;O95400;P52292;Q9Y4Z0;Q13435;Q9BRS2;Q9BXP5;P62316;Q96DA0;Q16637;Q86VM9;O43290;P22087;P38919;P09234;O14744;Q15459;P32969;Q9BUQ8;Q9Y2X3;Q9Y3F4;Q13573;Q9Y3B4;Q8IWX8;…	O95149;Q9H814;Q96RS0;P62308;P14678;P62316;P62304;P62318;P62306;P62314	R-HSA-191763;R-HSA-191825;R-HSA-191830;R-HSA-191786;R-HSA-191784;R-HSA-191790
R-HSA-191859	snRNP Assembly	25	67	72	165	0.00424857	1.291295096386147E-4	0.00161905	6	6	3.9315903282877927E-4	9606	Homo sapiens	P52298;Q9H840;Q8TEQ6;P57740;P14678;Q12769;P62316;Q9BW27;P62318;O14744;Q9BQA1;Q8WUM0;P62314;Q16637;P54105;Q09161;Q9H814;O75694;Q8N1F7;Q9UHI6;P57678;P55735;Q92621;O14893;P62304	P52298;Q9H840;Q8TEQ6;P57740;P14678;Q12769;P62316;Q9BW27;P62318;O14744;Q9BQA1;Q8WUM0;P62314;Q16637;P54105;Q09161;Q9H814;O75694;Q8N1F7;Q9UHI6;P57678;P55735;Q92621;O14893;P62304	P52294;P52298;Q9Y312;P62318;P62310;P62314;P84090;O60306;P38432;O43395;Q96SB4;P14678;O43719;P09012;O75643;O75533;O14980;P09661;Q15428;P78362;Q9Y333;P14678;P62304;P35637;P08621;Q96I25;Q8WWY3;Q9NW64;Q9UHI6;O94906;P26196;P09651;Q15393;Q15427;O95400;P52292;Q9Y4Z0;Q13435;Q9BRS2;Q9BXP5;P62316;Q96DA0;Q16637;Q86VM9;O43290;P22087;P38919;P09234;O14744;Q15459;P32969;Q9BUQ8;Q9Y2X3;Q9Y3F4;Q13573;Q9Y3B4;Q8IWX8;…	O95149;Q9H814;Q96RS0;P62308;P14678;P62316;P62304;P62318;P62306;P62314	R-HSA-191763;R-HSA-191825;R-HSA-191830;R-HSA-191786;R-HSA-191784;R-HSA-191790
R-HSA-1236975	Antigen processing-Cross presentation	34	115	14	225	0.00729233	1.3108394231764464E-4	0.00161905	6	23	0.00150711	9606	Homo sapiens	P02671;P28066;P05109;P51665;O00487;P35998;P62333;P62195;P20618;P25789;P25788;Q13200;P25787;P25786;Q15008;O43242;P06702;O00231;P28074;Q9UNM6;P62191;O00232;P28072;P17980;Q99460;P28070;O14818;P62987;P48556;P49721;P49720;P60900;P43686;Q16186	P02671;P28066;P05109;P51665;O00487;P35998;P62333;P62195;P20618;P25789;P25788;Q13200;P25787;P25786;Q15008;O43242;P06702;O00231;P28074;Q9UNM6;P62191;O00232;P28072;P17980;Q99460;P28070;O14818;P62987;P48556;P49721;P49720;P60900;P43686;Q16186	P52756;P50402;Q8NBQ5;P25788;Q7Z6Z7;Q96I25;P43686;Q8WVM8;O43264;P04792;Q9ULR0;O75175;P07437;Q13200	O75396;Q12846;P27797	R-HSA-8863895;R-HSA-8951595;R-HSA-8863858;R-HSA-1236935;R-HSA-1236970;R-HSA-8863914
R-HSA-391251	Protein folding	26	102	19	140	0.00646798	1.31711081555963E-4	0.00161905	27	28	0.00183474	9606	Homo sapiens	P50990;P50991;P04637;O00567;P17987;Q9BVA1;P78371;P61962;P48643;P40227;Q9BQE3;Q9H0D6;Q13885;P60709;Q13509;P68371;Q99832;Q9BUF5;P68400;P67870;P68366;P04350;Q71U36;P49368;Q92526;A6NHL2	P50990;P50991;P04637;O00567;P17987;Q9BVA1;P78371;P61962;P48643;P40227;Q9BQE3;Q9H0D6;Q13885;P60709;Q13509;P68371;Q99832;Q9BUF5;P68400;P67870;P68366;P04350;Q71U36;P49368;Q92526;A6NHL2	Q13885;Q9BVA1;P50402;P49368;P62195;P11142;P60709;P23528;P04350;Q99832;P63104;Q93009;P48643;O14950;P68104;P68366;P68371;P07437;P78371	Q99426;Q9BTW9;Q15813;P60709;Q9NYA1;P36404;Q13371	R-HSA-6814119;R-HSA-389956;R-HSA-390470;R-HSA-389955;R-HSA-389954;R-HSA-8850560;R-HSA-389964;R-HSA-6814124;R-HSA-389961;R-HSA-389963;R-HSA-6814121;R-HSA-6814120;R-HSA-389972;R-HSA-389974;R-HSA-389969;R-HSA-389970;R-HSA-8850527;R-HSA-389980;R-HSA-389976;R-HSA-389978;R-HSA-8850534;R-HSA-8850529;R-HSA-391266;R-HSA-8850539;R-HSA-6814409;R-HSA-390453;R-HSA-390459
R-HSA-69473	G2/M DNA damage checkpoint	18	80	16	60	0.00507292	1.3492113483570822E-4	0.00161905	12	12	7.863180656575585E-4	9606	Homo sapiens	Q14676;P27694;P31946;Q12888;P15927;P62805;P04637;P31947;P35244;P35249;P61981;Q14191;P06493;P63104;P27348;Q92878;P62258;Q04917	Q14676;P27694;P31946;Q12888;P15927;P62805;P04637;P31947;P35244;P35249;P61981;Q14191;P06493;P63104;P27348;Q92878;P62258;Q04917	P27348;P52292;P62258;O15355;Q06609;P08238;P55072;Q04917;P06493;P04637;P31946;P31947;P63104;Q93009;P61981;O00165	O14757;P30291;P30307;O96017	R-HSA-75809;R-HSA-5683735;R-HSA-69891;R-HSA-6799332;R-HSA-170070;R-HSA-75028;R-HSA-5683792;R-HSA-176116;R-HSA-5683774;R-HSA-6799246;R-HSA-75016;R-HSA-9029987
R-HSA-6814122	Cooperation of PDCL (PhLP1) and TRiC/CCT in G-protein beta folding	11	41	5	22	0.00259987	1.366974779443142E-4	0.00164037	10	11	7.207915601860952E-4	9606	Homo sapiens	P50990;Q99832;P17987;P50991;P68400;P67870;P78371;P48643;P49368;Q92526;P40227	P50990;Q99832;P17987;P50991;P68400;P67870;P78371;P48643;P49368;Q92526;P40227	Q99832;P49368;P62195;P48643;P78371	Q13371	R-HSA-6814119;R-HSA-8850534;R-HSA-8850529;R-HSA-8850560;R-HSA-8850527;R-HSA-6814124;R-HSA-8850539;R-HSA-6814121;R-HSA-6814409;R-HSA-6814120
R-HSA-69206	G1/S Transition	48	140	50	439	0.00887762	1.6208044910026587E-4	0.00194497	33	61	0.00399712	9606	Homo sapiens	P27694;P28066;P15927;P11802;P33992;P31350;P33993;P33991;P51665;O00487;P35998;P62333;P62195;P20618;P25789;P25205;P63208;P25788;P62714;Q13200;P25787;P25786;Q15008;O43242;O00231;Q07864;P28074;Q9UNM6;P62191;P30153;O00232;P28072;P17980;Q99460;P35244;Q09028;P28070;P12004;O14818;P48556;P62987;P06493;P49721;P49720;P60900;Q16186;P43686;Q9NRF9	P27694;P28066;P15927;P11802;P33992;P31350;P33993;P33991;P51665;O00487;P35998;P62333;P62195;P20618;P25789;P25205;P63208;P25788;P62714;Q13200;P25787;P25786;Q15008;O43242;O00231;Q07864;P28074;Q9UNM6;P62191;P30153;O00232;P28072;P17980;Q99460;P35244;Q09028;P28070;P12004;O14818;P48556;P62987;P06493;P49721;P49720;P60900;Q16186;P43686;Q9NRF9	P17987;P35249;P11142;P04637;P04406;P14373;P16949;Q53GT1;P12004;O00505;O95429;P42771;P49005;P49368;P50991;P23246;P11802;Q04917;Q9NQ55;Q9UKV8;Q86V81;P31947;P28340;Q00577;P48643;P27348;Q8IWL3;P50990;Q92841;P41091;P06733;P31946;Q99832;P63104;P61981;P30041;Q15323;O95801;Q13885;P15927;P62258;P08238;P35998;P33993;P06493;P63208;Q93009;P07197;P68104;P07355	O75419;P30304;Q13882;P38936;Q9UKT4;P24864;P24941;P04183;P06493;Q99741;P61024;P06400;P46527;P30291;O75496;P12004;P31350;Q9H211	R-HSA-8961934;R-HSA-69191;R-HSA-8961665;R-HSA-69195;R-HSA-68940;R-HSA-69199;R-HSA-8848414;R-HSA-8961619;R-HSA-68954;R-HSA-187545;R-HSA-113503;R-HSA-68960;R-HSA-187552;R-HSA-188390;R-HSA-113638;R-HSA-8961952;R-HSA-8961699;R-HSA-187506;R-HSA-69299;R-HSA-8848436;R-HSA-68914;R-HSA-8961915;R-HSA-187574;R-HSA-68917;R-HSA-68916;R-HSA-187575;R-HSA-8961982;R-HSA-187828;R-HSA-68919;R-HSA-68918;R-HSA-188345…
R-HSA-9820865	Z-decay: degradation of maternal mRNAs by zygotically expressed factors	7	16	6	7	0.00101458	1.6408660018973897E-4	0.00196904	4	4	2.6210602188585284E-4	9606	Homo sapiens	P38919;Q9H074;Q04637;Q86U42;P23588;P11940;P60842	P38919;Q9H074;Q04637;Q86U42;P23588;P11940;P60842	Q13573;Q09161;Q08211;P11940;P67809;Q9NR30	Q86U42	R-HSA-9822437;R-HSA-9820887;R-HSA-8941312;R-HSA-9820895
R-HSA-69242	S Phase	48	166	51	420	0.010526315789473684	1.7620733256951127E-4	0.00211449	40	55	0.00360396	9606	Homo sapiens	P27694;P28066;P15927;P11802;P28340;P33992;P33993;P33991;P51665;O00487;P35998;P62333;P62195;P20618;P25789;P62877;P25205;P63208;P25788;Q13200;P25787;P25786;Q15008;O43242;O00231;Q07864;P28074;Q9UNM6;P62191;O00232;P28072;P17980;Q99460;P35244;Q09028;P28070;P12004;P35249;O14818;P48556;P62987;P49721;P49005;P49720;P60900;Q16186;P43686;Q9NRF9	P27694;P28066;P15927;P11802;P28340;P33992;P33993;P33991;P51665;O00487;P35998;P62333;P62195;P20618;P25789;P62877;P25205;P63208;P25788;Q13200;P25787;P25786;Q15008;O43242;O00231;Q07864;P28074;Q9UNM6;P62191;O00232;P28072;P17980;Q99460;P35244;Q09028;P28070;P12004;P35249;O14818;P48556;P62987;P49721;P49005;P49720;P60900;Q16186;P43686;Q9NRF9	P17987;P11142;Q08945;Q14191;P04637;P04406;P14373;P16949;Q53GT1;P12004;Q12905;O75190;O00505;O95429;P42771;P49368;P50991;P23246;P11802;P33991;Q04917;Q99615;P31947;P10644;P27348;P50990;Q92841;P33992;P41091;P31946;Q96T76;P63104;O43823;P61981;Q15323;Q03701;O95801;P17612;P15927;P62258;P25205;P62805;P46379;P08238;P35998;P33993;P43246;P06493;Q9ULX3;P63208;O95071	Q9Y248;P51530;O75419;P30304;P24385;Q9BRT9;Q13882;P38936;P49736;P25205;P24941;Q99741;P61024;P49841;Q14691;P46527;P30291;Q9UJA3;O75496;P39748;P33992;Q9BRX5;Q9H211	R-HSA-69063;R-HSA-69127;R-HSA-69005;R-HSA-69068;R-HSA-69006;R-HSA-68944;R-HSA-69074;R-HSA-68946;R-HSA-69140;R-HSA-68948;R-HSA-174164;R-HSA-69015;R-HSA-69142;R-HSA-8848414;R-HSA-69144;R-HSA-69016;R-HSA-69019;R-HSA-187545;R-HSA-69152;R-HSA-187552;R-HSA-174054;R-HSA-176942;R-HSA-75820;R-HSA-75823;R-HSA-75822;R-HSA-75825;R-HSA-187506;R-HSA-68913;R-HSA-75824;R-HSA-69299;R-HSA-8848436;R-HSA-187574;R-HS…
R-HSA-111367	SLBP independent Processing of Histone Pre-mRNAs	5	10	0	0	6.341154090044388E-4	1.8582075538242648E-4	0.00222985	2	2	1.3105301094292642E-4	9606	Homo sapiens	P52298;Q09161;P62318;P14678;P62304				R-HSA-111437;R-HSA-111438
R-HSA-199977	ER to Golgi Anterograde Transport	43	165	21	330	0.0104629	2.528537001107445E-4	0.00303424	33	39	0.00255553	9606	Homo sapiens	P53621;Q15436;Q14204;Q9UBF2;Q14203;Q92538;O15084;Q13813;P18085;Q8WVM8;Q12907;O00743;Q9UPN7;P61163;Q9BVA1;P61204;P48444;Q13561;P47755;Q9BQE3;Q5H9R7;P47756;P35606;Q13885;P53992;P24390;P33947;Q13509;P53618;Q13409;Q01082;P68371;O95486;P55735;Q9BUF5;P52907;Q96FJ2;P68366;O15027;Q71U36;P04350;O14579;A6NHL2	P53621;Q15436;Q14204;Q9UBF2;Q14203;Q92538;O15084;Q13813;P18085;Q8WVM8;Q12907;O00743;Q9UPN7;P61163;Q9BVA1;P61204;P48444;Q13561;P47755;Q9BQE3;Q5H9R7;P47756;P35606;Q13885;P53992;P24390;P33947;Q13509;P53618;Q13409;Q01082;P68371;O95486;P55735;Q9BUF5;P52907;Q96FJ2;P68366;O15027;Q71U36;P04350;O14579;A6NHL2	Q13895;Q15637;P62258;P27824;Q8NBQ5;P25788;Q14203;Q96AG4;P55735;Q04917;Q8WVM8;P31946;P53992;P63104;O43264;Q6ZRV2;P61981;O75477;P48729;Q15436;O95486	O95249;Q96PC5;O15155;Q5JRA6;Q92538;Q15436;Q9HCU5;O95406;P48730;Q13190;O75396;Q8WVM8;P53992	R-HSA-5694423;R-HSA-5694421;R-HSA-5694418;R-HSA-203973;R-HSA-5694417;R-HSA-6809006;R-HSA-203977;R-HSA-5694428;R-HSA-6809003;R-HSA-5694427;R-HSA-5694425;R-HSA-6809015;R-HSA-6809011;R-HSA-6809010;R-HSA-5694415;R-HSA-5694413;R-HSA-6807868;R-HSA-6807866;R-HSA-6807864;R-HSA-5694409;R-HSA-6807877;R-HSA-6807875;R-HSA-6807872;R-HSA-5694527;R-HSA-204008;R-HSA-5694522;R-HSA-5694439;R-HSA-5694436;R-HSA-5694…
R-HSA-4086400	PCP/CE pathway	34	86	22	267	0.00545339	2.763753324910301E-4	0.0033165	10	24	0.00157264	9606	Homo sapiens	P28066;P51665;O00487;P35998;P62333;P62195;P20618;Q00610;P25789;P25788;P09496;Q13200;P25787;P25786;Q15008;O43242;O00231;P28074;Q9UNM6;P62191;O00232;P28072;P17980;Q99460;O95782;P28070;O14818;P62987;P48556;P49721;P49720;P60900;P43686;Q16186	P28066;P51665;O00487;P35998;P62333;P62195;P20618;Q00610;P25789;P25788;P09496;Q13200;P25787;P25786;Q15008;O43242;O00231;P28074;Q9UNM6;P62191;O00232;P28072;P17980;Q99460;O95782;P28070;O14818;P62987;P48556;P49721;P49720;P60900;P43686;Q16186	P27348;Q13428;Q13895;P11142;P60709;P0DP25;P23528;P08238;Q14247;P06702;Q8WWY3;P04637;Q14978;P28482;P26368;Q00610;P48556;P22087;O75688;P36873;P19338;Q15208	Q01974;P07737;Q96MT3;O14641;P32121;Q14160;Q9ULK5	R-HSA-4608855;R-HSA-4608852;R-HSA-5138459;R-HSA-5140747;R-HSA-4551571;R-HSA-4551555;R-HSA-3965450;R-HSA-5138441;R-HSA-4608862;R-HSA-5138433
R-HSA-380270	Recruitment of mitotic centrosome proteins and complexes	21	81	17	94	0.00513633	2.9219012473136186E-4	0.00350628	3	3	1.9657951641438963E-4	9606	Homo sapiens	P07437;Q14204;Q14203;P07900;Q14008;Q13409;P30153;P68371;O95684;P61163;Q9NXR1;P17612;P61981;P68366;P23258;P06493;P04350;Q71U36;P62258;Q13561;O94927	P07437;Q14204;P07900;Q14203-2;Q14008;Q13409;P30153;P68371;O95684;P61163;Q9NXR1;P17612;P61981;P68366;P23258;P06493;P04350;Q71U36;P62258;Q13561;O94927	Q9Y5Q8;Q9Y4E8;P54727;O15084;P23588;Q9H6R7;P33993;P33991;Q9NR09;P04637;Q9UHD2;Q12888;O75170;P61962;P10644;Q15393;O00743	P53350	R-HSA-380311;R-HSA-380455;R-HSA-380283
R-HSA-5620912	Anchoring of the basal body to the plasma membrane	21	99	15	91	0.00627774	3.149010984002665E-4	0.00377881	9	9	5.897385492431689E-4	9606	Homo sapiens	P07437;Q14204;Q14203;P07900;Q14008;Q13409;P30153;P68371;O95684;P61163;Q9NXR1;P17612;P61981;P68366;P23258;P06493;P04350;Q71U36;P62258;Q13561;O94927	P07437;Q14204;P07900;Q14203-2;Q14008;Q13409;P30153;P68371;O95684;P61163;Q9NXR1;P17612;P61981;P68366;P23258;P06493;P04350;Q71U36;P62258;Q13561;O94927	Q9Y6M1;P27348;P62258;P23258;P0DP25;O60437;Q04917;Q9UL42;P31947;P31946;P63104;Q562R1;P61981;Q15323;O95684	Q96L34;Q8IW35;Q96QF0;Q96NL6;O43303;Q96ST8	R-HSA-5626228;R-HSA-5626227;R-HSA-5638014;R-HSA-5626220;R-HSA-5626223;R-HSA-5626681;R-HSA-5617816;R-HSA-5626699;R-HSA-5638009
R-HSA-167243	Tat-mediated HIV elongation arrest and recovery	8	33	0	0	0.00209258	3.54106683701505E-4	0.00416113	3	3	1.9657951641438963E-4	9606	Homo sapiens	Q15369;P30876;Q15370;Q08945;P19388;O00267;Q9Y5B9;P52434				R-HSA-167090;R-HSA-167459;R-HSA-167148
R-HSA-167238	Pausing and recovery of Tat-mediated HIV elongation	8	33	0	0	0.00209258	3.54106683701505E-4	0.00416113	2	2	1.3105301094292642E-4	9606	Homo sapiens	Q15369;P30876;Q15370;Q08945;P19388;O00267;Q9Y5B9;P52434				R-HSA-167076;R-HSA-167150
R-HSA-3301854	Nuclear Pore Complex (NPC) Disassembly	9	42	0	0	0.00266328	3.774127403687322E-4	0.00416113	2	2	1.3105301094292642E-4	9606	Homo sapiens	Q92621;P57740;Q9BW27;P06493;Q12769;O75694;Q8N1F7;P55735;Q8WUM0				R-HSA-2990880;R-HSA-2990882
R-HSA-429914	Deadenylation-dependent mRNA decay	20	67	42	107	0.00424857	3.782849438327407E-4	0.00416113	9	10	6.552650547146321E-4	9606	Homo sapiens	P38919;Q13868;Q9Y333;P26196;P11940;Q9NQT4;Q06265;Q9NQT5;O75175;Q6P2E9;A5YKK6;Q9H074;Q04637;P62310;Q5RKV6;Q9NPI6;P23588;Q9NPD3;Q9Y4Z0;P60842	P38919;Q13868;Q9Y333;P26196;P11940;Q9NQT4;Q06265;Q9NQT5;O75175;Q6P2E9;A5YKK6;Q9H074;Q04637;P62310;Q5RKV6;Q9NPI6;P23588;Q9NPD3;Q9Y4Z0;P60842	P52292;Q92900;P62280;Q9H074;Q92900;P11940;Q04637;P06748;P67809;Q9BWF3;Q99700;P14373;Q14103;Q99700;P61981;O75821;Q15365;Q13283;Q9Y5S9;P62249;P62753;P60842;Q06787;Q92615;Q14152;O60684;Q8WWM7;Q9UKV8;P55884;Q86U42;Q09161;P51116;P26196;Q9NZI8;Q6P2E9;P09651;Q8TEQ6;O00571;Q15366;Q13310;Q6PKG0;Q9BPZ3	Q9H074;Q04637;Q96C86;Q8IZH2;P23588;P11940;P06730	R-HSA-429860;R-HSA-430021;R-HSA-429845;R-HSA-429955;R-HSA-8941312;R-HSA-430028;R-HSA-429978;R-HSA-429992;R-HSA-429961
R-HSA-73772	RNA Polymerase I Promoter Escape	11	60	0	4	0.00380469	3.8044379573187737E-4	0.00418488	2	2	1.3105301094292642E-4	9606	Homo sapiens	O15160;P62805;Q16777;P18074;P17480;Q13185;O15446;Q9H9Y6;P19388;Q71UI9;P52434				R-HSA-73769;R-HSA-74986
R-HSA-389977	Post-chaperonin tubulin folding pathway	10	25	8	34	0.00158529	4.2322976083053465E-4	0.00465553	9	9	5.897385492431689E-4	9606	Homo sapiens	Q13885;Q9BUF5;Q9BVA1;P68366;Q13509;P04350;Q71U36;A6NHL2;P68371;Q9BQE3	Q13885;Q9BUF5;Q9BVA1;P68366;Q13509;P04350;Q71U36;A6NHL2;P68371;Q9BQE3	P04350;Q13885;Q9BVA1;Q93009;P11142;P68366;P68371;P07437	Q99426;Q9BTW9;Q15813;P36404	R-HSA-389972;R-HSA-389956;R-HSA-389974;R-HSA-389969;R-HSA-389955;R-HSA-389964;R-HSA-389976;R-HSA-389963;R-HSA-389978
R-HSA-9700645	ALK mutants bind TKIs	5	12	0	0	7.609384908053266E-4	4.253964451846892E-4	0.00467936	1	1	6.552650547146321E-5	9606	Homo sapiens	P06748;Q9NR09;Q00610;O75688;P10644				R-HSA-9700131
R-HSA-167287	HIV elongation arrest and recovery	8	34	0	0	0.00215599	4.302487277257905E-4	0.00473274	3	3	1.9657951641438963E-4	9606	Homo sapiens	Q15369;P30876;Q15370;Q08945;P19388;O00267;Q9Y5B9;P52434				R-HSA-167284;R-HSA-167288;R-HSA-167481
R-HSA-167290	Pausing and recovery of HIV elongation	8	34	0	0	0.00215599	4.302487277257905E-4	0.00473274	2	2	1.3105301094292642E-4	9606	Homo sapiens	Q15369;P30876;Q15370;Q08945;P19388;O00267;Q9Y5B9;P52434				R-HSA-167282;R-HSA-167292
R-HSA-380259	Loss of Nlp from mitotic centrosomes	21	71	17	111	0.00450222	4.531794378447307E-4	0.00498497	2	2	1.3105301094292642E-4	9606	Homo sapiens	P07437;Q14204;Q14203;P07900;Q14008;Q13409;P30153;P68371;O95684;P61163;Q9NXR1;P17612;P61981;P68366;P23258;P06493;P04350;Q71U36;P62258;Q13561;O94927	P07437;Q14204;P07900;Q14203-2;Q14008;Q13409;P30153;P68371;O95684;P61163;Q9NXR1;P17612;P61981;P68366;P23258;P06493;P04350;Q71U36;P62258;Q13561;O94927	Q9Y5Q8;Q9Y4E8;P54727;O15084;P23588;Q9H6R7;P33993;P33991;Q9NR09;P04637;Q9UHD2;Q12888;O75170;P61962;P10644;Q15393;O00743	P53350	R-HSA-380272;R-HSA-380303
R-HSA-174143	APC/C-mediated degradation of cell cycle proteins	34	79	47	304	0.00500951	4.549812036304113E-4	0.00500479	36	40	0.00262106	9606	Homo sapiens	Q13257;P28066;P51665;O00487;P35998;P62333;P62195;P20618;P25789;P63208;P25788;Q13200;P25787;P25786;Q15008;O43242;O00231;P28074;Q9UNM6;P62191;O00232;P28072;P17980;Q99460;P28070;O14818;P62987;P48556;P06493;P49721;P49720;P60900;P43686;Q16186	Q13257;P28066;P51665;O00487;P35998;P62333;P62195;P20618;P25789;P63208;P25788;Q13200;P25787;P25786;Q15008;O43242;O00231;P28074;Q9UNM6;P62191;O00232;P28072;P17980;Q99460;P28070;O14818;P62987;P48556;P06493;P49721;P49720;P60900;P43686;Q16186	Q9Y5Q8;P54727;P62877;Q8NG31;Q13257;P23588;Q9H6R7;P04637;Q9UHD2;Q99832;O43670;Q12888;P12268;Q6ZRV2;P36873;O00743;P78371;O95816;Q9Y4E8;Q9BV68;O15084;P13489;P49368;P50991;Q15645;Q96BY7;Q8NG31;P31350;P33993;P33991;Q9NR09;Q9NQ55;P06493;Q9UKV8;Q86V81;P31947;P63208;Q00577;Q6DN90;Q93009;P48643;O75170;P61962;P07197;P10644;Q15393;Q13257	O43684;O60566;Q9UM11;Q13257;P51955;P53350;Q9UKT4;P06493;Q12834;P06400;Q13309	R-HSA-174144;R-HSA-174209;R-HSA-174159;R-HSA-174157;R-HSA-179410;R-HSA-174227;R-HSA-174224;R-HSA-174097;R-HSA-9686980;R-HSA-174235;R-HSA-174171;R-HSA-174104;R-HSA-174105;R-HSA-179417;R-HSA-174174;R-HSA-174238;R-HSA-188191;R-HSA-179421;R-HSA-174119;R-HSA-174058;R-HSA-174122;R-HSA-174251;R-HSA-9686969;R-HSA-174120;R-HSA-174057;R-HSA-174255;R-HSA-141423;R-HSA-174124;R-HSA-174195;R-HSA-174070;R-HSA-1…
R-HSA-453276	Regulation of mitotic cell cycle	34	79	47	304	0.00500951	4.549812036304113E-4	0.00500479	36	40	0.00262106	9606	Homo sapiens	Q13257;P28066;P51665;O00487;P35998;P62333;P62195;P20618;P25789;P63208;P25788;Q13200;P25787;P25786;Q15008;O43242;O00231;P28074;Q9UNM6;P62191;O00232;P28072;P17980;Q99460;P28070;O14818;P62987;P48556;P06493;P49721;P49720;P60900;P43686;Q16186	Q13257;P28066;P51665;O00487;P35998;P62333;P62195;P20618;P25789;P63208;P25788;Q13200;P25787;P25786;Q15008;O43242;O00231;P28074;Q9UNM6;P62191;O00232;P28072;P17980;Q99460;P28070;O14818;P62987;P48556;P06493;P49721;P49720;P60900;P43686;Q16186	Q9Y5Q8;P54727;P62877;Q8NG31;Q13257;P23588;Q9H6R7;P04637;Q9UHD2;Q99832;O43670;Q12888;P12268;Q6ZRV2;P36873;O00743;P78371;O95816;Q9Y4E8;Q9BV68;O15084;P13489;P49368;P50991;Q15645;Q96BY7;Q8NG31;P31350;P33993;P33991;Q9NR09;Q9NQ55;P06493;Q9UKV8;Q86V81;P31947;P63208;Q00577;Q6DN90;Q93009;P48643;O75170;P61962;P07197;P10644;Q15393;Q13257	O43684;O60566;Q9UM11;Q13257;P51955;P53350;Q9UKT4;P06493;Q12834;P06400;Q13309	R-HSA-174144;R-HSA-174209;R-HSA-174159;R-HSA-174157;R-HSA-179410;R-HSA-174227;R-HSA-174224;R-HSA-174097;R-HSA-9686980;R-HSA-174235;R-HSA-174171;R-HSA-174104;R-HSA-174105;R-HSA-179417;R-HSA-174174;R-HSA-174238;R-HSA-188191;R-HSA-179421;R-HSA-174119;R-HSA-174058;R-HSA-174122;R-HSA-174251;R-HSA-9686969;R-HSA-174120;R-HSA-174057;R-HSA-174255;R-HSA-141423;R-HSA-174124;R-HSA-174195;R-HSA-174070;R-HSA-1…
R-HSA-983705	Signaling by the B Cell Receptor (BCR)	37	176	19	239	0.011160431198478123	4.5502358541416044E-4	0.00500526	29	45	0.00294869	9606	Homo sapiens	P28066;P62937;P51665;O00487;P35998;O43318;P01619;P62333;P62195;P20618;P01834;P25789;P63208;P25788;Q13200;P25787;P25786;Q15008;O43242;O00231;P28074;Q9UNM6;P62191;O00232;P28072;P17980;Q99460;P0DOY2;P28070;O14818;P48556;P62987;P49721;P49720;P60900;Q16186;P43686	P28066;P62937;P51665;O00487;P35998;O43318;P01619;P62333;P62195;P20618;P01834;P25789;P63208;P25788;Q13200;P25787;P25786;Q15008;O43242;O00231;P28074;Q9UNM6;P62191;O00232;P28072;P17980;Q99460;P0DOY2;P28070;O14818;P48556;P62987;P49721;P49720;P60900;Q16186;P43686	Q13501;P08238;P33993;Q6UWP8;Q04917;Q9NR30;P04637;O43150;Q99653;O43242;Q562R1;Q07666;P48729;P10809;Q15517;O00743;Q15208;O95684;P78347	P15498;P16885;Q9UDY8;P07948;O43318;29108;Q06187;P16333;P05771	R-HSA-9606162;R-HSA-9606163;R-HSA-2025882;R-HSA-2089943;R-HSA-1112666;R-HSA-9691421;R-HSA-1168641;R-HSA-1168640;R-HSA-169683;R-HSA-74448;R-HSA-1168643;R-HSA-983709;R-HSA-1168642;R-HSA-983707;R-HSA-9606151;R-HSA-1168644;R-HSA-5690702;R-HSA-983703;R-HSA-983700;R-HSA-5690701;R-HSA-9606159;R-HSA-983696;R-HSA-5690740;R-HSA-1168373;R-HSA-434798;R-HSA-1168376;R-HSA-1168637;R-HSA-9606894;R-HSA-2025890
R-HSA-141424	Amplification of signal from the kinetochores	21	94	10	91	0.00596068	4.8643380521662394E-4	0.00535077	4	4	2.6210602188585284E-4	9606	Homo sapiens	P46060;O00139;O43264;Q14204;Q13257;Q9Y266;O14980;Q14008;Q13409;P57740;P30153;Q12769;P36873;Q8NG31;P55735;P42677;Q9NXR1;Q96FJ2;Q9BW27;P62714;Q8WUM0	P46060;O00139;O43264;Q14204;Q13257;Q9Y266;O14980;Q14008;Q13409;P57740;P30153;Q12769;P36873;Q8NG31;P55735;P42677;Q9NXR1;Q96FJ2;Q9BW27;P62714;Q8WUM0	Q9UL15;Q9Y4E8;P11142;P25786;P09493;O00267;Q9Y4E8;P06753;Q13257;P09493	Q9Y6D9;Q13257	R-HSA-141409;R-HSA-141431;R-HSA-141422;R-HSA-141439
R-HSA-141444	Amplification of signal from unattached kinetochores via a MAD2 inhibitory signal	21	94	10	91	0.00596068	4.8643380521662394E-4	0.00535077	4	4	2.6210602188585284E-4	9606	Homo sapiens	P46060;O00139;O43264;Q14204;Q13257;Q9Y266;O14980;Q14008;Q13409;P57740;P30153;Q12769;P36873;Q8NG31;P55735;P42677;Q9NXR1;Q96FJ2;Q9BW27;P62714;Q8WUM0	P46060;O00139;O43264;Q14204;Q13257;Q9Y266;O14980;Q14008;Q13409;P57740;P30153;Q12769;P36873;Q8NG31;P55735;P42677;Q9NXR1;Q96FJ2;Q9BW27;P62714;Q8WUM0	Q9UL15;Q9Y4E8;P11142;P25786;P09493;O00267;Q9Y4E8;P06753;Q13257;P09493	Q9Y6D9;Q13257	R-HSA-141409;R-HSA-141431;R-HSA-141422;R-HSA-141439
R-HSA-606279	Deposition of new CENPA-containing nucleosomes at the centromere	10	53	0	0	0.00336081	4.895568731501099E-4	0.00538513	4	4	2.6210602188585284E-4	9606	Homo sapiens	Q96T23;Q9Y265;P06748;P62805;Q16777;O60264;Q16576;Q09028;Q8NG31;Q71UI9				R-HSA-606349;R-HSA-606287;R-HSA-606289;R-HSA-606326
R-HSA-774815	Nucleosome assembly	10	53	0	0	0.00336081	4.895568731501099E-4	0.00538513	4	4	2.6210602188585284E-4	9606	Homo sapiens	Q96T23;Q9Y265;P06748;P62805;Q16777;O60264;Q16576;Q09028;Q8NG31;Q71UI9				R-HSA-606349;R-HSA-606287;R-HSA-606289;R-HSA-606326
R-HSA-167152	Formation of HIV elongation complex in the absence of HIV Tat	11	47	1	17	0.00298034	4.955929912779933E-4	0.00545152	2	2	1.3105301094292642E-4	9606	Homo sapiens	Q15369;P52298;P30876;Q15370;Q09161;P18074;Q08945;P19388;O00267;Q9Y5B9;P52434	Q15369;P52298;P30876;Q15370;Q09161;P18074;Q08945;P19388;O00267;Q9Y5B9;P52434	P09661	P55199	R-HSA-167077;R-HSA-167084
R-HSA-380284	Loss of proteins required for interphase microtubule organization from the centrosome	21	71	17	115	0.00450222	5.992551185012296E-4	0.00622415	3	3	1.9657951641438963E-4	9606	Homo sapiens	P07437;Q14204;Q14203;P07900;Q14008;Q13409;P30153;P68371;O95684;P61163;Q9NXR1;P17612;P61981;P68366;P23258;P06493;P04350;Q71U36;P62258;Q13561;O94927	P07437;Q14204;P07900;Q14203-2;Q14008;Q13409;P30153;P68371;O95684;P61163;Q9NXR1;P17612;P61981;P68366;P23258;P06493;P04350;Q71U36;P62258;Q13561;O94927	Q9Y5Q8;Q9Y4E8;P54727;O15084;P23588;Q9H6R7;P33993;P33991;Q9NR09;P04637;Q9UHD2;Q12888;O75170;P61962;P10644;Q15393;O00743	P53350	R-HSA-380294;R-HSA-380272;R-HSA-380303
R-HSA-5619107	Defective TPR may confer susceptibility towards thyroid papillary carcinoma (TPC)	8	36	0	0	0.00228282	6.224147551870951E-4	0.00622415	1	1	6.552650547146321E-5	9606	Homo sapiens	Q92621;P57740;Q9BW27;O75694;Q12769;Q8N1F7;P55735;Q8WUM0				R-HSA-5661474
R-HSA-2132295	MHC class II antigen presentation	33	137	21	216	0.00868738	6.759231671880084E-4	0.00675923	15	26	0.00170369	9606	Homo sapiens	Q12840;Q14204;Q15436;Q14203;Q10567;P52732;P61163;Q00610;Q9BVA1;P09496;P27824;P47755;Q13561;Q9BQE3;P47756;O00139;Q13885;P53992;Q13509;Q13409;P68371;O95486;O95782;P55735;Q9BUF5;P52907;Q96FJ2;P68366;P04350;Q71U36;A6NHL2	Q12840;Q14204;Q15436;Q14203;Q10567;P52732;P61163;Q9BVA1;Q00610;P09496;P27824;P47755;Q13561;Q9BQE3;P47756;O00139;Q13885;P53992;Q13509;Q13409;Q00610-1;P68371;O95486;O95782;P55735;Q9BUF5;P52907;Q96FJ2;P68366;P09496-1;P04350;Q71U36;A6NHL2	P52298;P50402;P60228;P11021;P35606;Q96AG4;Q9UBF2;P16615;Q14974;Q8WVM8;Q99700;O94905;P04843;Q9NZ01;Q9NZB2;O14579;O75477;P10909;P22735;O00264;P30050	P27824;P13284;Q99962;P04233	R-HSA-2213248;R-HSA-8951498;R-HSA-8951500;R-HSA-2130725;R-HSA-2130731;R-HSA-2130478;R-HSA-2130640;R-HSA-2130641;R-HSA-2213236;R-HSA-2130486;R-HSA-2213241;R-HSA-2213240;R-HSA-2213243;R-HSA-2130619;R-HSA-2213246
R-HSA-5668541	TNFR2 non-canonical NF-kB pathway	32	91	32	269	0.00577045	7.538519682099842E-4	0.00753852	11	44	0.00288317	9606	Homo sapiens	P28066;P51665;O00487;P35998;P62333;P62195;P20618;P25789;P63208;P25788;Q13200;P25787;P25786;Q15008;O43242;O00231;P28074;Q9UNM6;P62191;O00232;P28072;P17980;Q99460;P28070;O14818;P62987;P48556;P49721;P49720;P60900;P43686;Q16186	P28066;P51665;O00487;P35998;P62333;P62195;P20618;P25789;P63208;P25788;Q13200;P25787;P25786;Q15008;O43242;O00231;P28074;Q9UNM6;P62191;O00232;P28072;P17980;Q99460;P28070;O14818;P62987;P48556;P49721;P49720;P60900;P43686;Q16186	P52272;P39023;P27708;Q01844;P62424;P62277;P62280;P50914;P62910;P62877;P11142;P18124;Q02878;Q9UHD2;P26373;Q07020;P02649;P36578;P83731;P32969;Q9Y5A9;O95816;P27635;P62269;P62917;P62906;P62847;P62829;P08238;Q14974;P61353;P07900	Q99558;Q8TBC4;P61081;Q13114	R-HSA-5668534;R-HSA-5668454;R-HSA-5607731;R-HSA-5668481;R-HSA-5668545;R-HSA-5607725;R-HSA-5668414;R-HSA-5607721;R-HSA-5668520;R-HSA-5607723;R-HSA-5607722
R-HSA-5656121	Translesion synthesis by POLI	6	20	0	3	0.00126823	0.00105258	0.010525758520000261	3	3	1.9657951641438963E-4	9606	Homo sapiens	P27694;P15927;P62987;P35244;P12004;P35249				R-HSA-5656148;R-HSA-5656158;R-HSA-5656105
R-HSA-8955332	Carboxyterminal post-translational modifications of tubulin	10	55	0	4	0.00348763	0.00109343	0.010934287638696416	6	6	3.9315903282877927E-4	9606	Homo sapiens	Q13885;Q9BUF5;Q9BVA1;P68366;Q13509;P04350;Q71U36;A6NHL2;P68371;Q9BQE3				R-HSA-8955706;R-HSA-8955869;R-HSA-8955712;R-HSA-8865774;R-HSA-8867370;R-HSA-8866105
R-HSA-2514853	Condensation of Prometaphase Chromosomes	5	15	0	0	9.511731135066582E-4	0.00114608	0.0114608	4	4	2.6210602188585284E-4	9606	Homo sapiens	O95347;P68400;P67870;Q9NTJ3;P06493				R-HSA-2514854;R-HSA-2529015;R-HSA-2520883;R-HSA-2529020
R-HSA-3371453	Regulation of HSF1-mediated heat shock response	29	113	28	198	0.0071655	0.00114928	0.011492758435166506	14	14	9.173710766004849E-4	9606	Homo sapiens	Q9UL15;P27694;P54652;P0DMV9;P15927;O95757;P28482;P57740;Q12769;P38646;O75190;Q8N163;Q92598;Q9BW27;O95816;P62258;P25685;Q8WUM0;Q86WX3;O75694;Q8N1F7;P35244;P34932;P55735;P11021;P11142;Q92621;O95429;Q99615	Q9UL15;P27694;P54652;P0DMV9;P15927;O95757;P28482;P57740;Q12769;P38646;O75190;Q8N163;Q92598;Q9BW27;O95816;P62258;P25685;Q8WUM0;Q86WX3;O75694;Q8N1F7;P35244;P34932;P55735;P11021;P11142;Q92621;O95429;Q99615	P11142;Q14191;Q86TJ2;P04637;Q86WX3;P67870;P04406;P04792;Q9NZL4;P02766;P12956;Q9P013;O14744;Q8N163;P68400;Q15323;O00505;Q13085;Q03701;Q13573;P17612;P15880;P62258;P29590;Q15029;P10644;Q8N122;O95071	Q96EB6;Q8N163;P49137;Q86WX3;P49841;Q00613	R-HSA-3371537;R-HSA-5251955;R-HSA-5251959;R-HSA-5333051;R-HSA-4793925;R-HSA-3371518;R-HSA-5251942;R-HSA-3371467;R-HSA-3371435;R-HSA-3371531;R-HSA-5252041;R-HSA-3371567;R-HSA-4793911;R-HSA-5252079
R-HSA-9646399	Aggrephagy	17	47	11	98	0.00298034	0.00120296	0.012029579172441185	13	15	9.82897582071948E-4	9606	Homo sapiens	Q14204;Q13885;P07900;Q13509;Q13409;P68371;Q9BUF5;P08670;Q96FJ2;Q9BVA1;P68366;P62987;P04350;Q71U36;P55072;A6NHL2;Q9BQE3	Q14204;Q13885;P07900;Q13509;Q13409;P68371;Q9BUF5;P08670;Q96FJ2;Q9BVA1;P68366;P62987;P04350;Q71U36;P55072;A6NHL2;Q9BQE3	Q13617;Q9Y4L5;O14818;P63104;P62191;O75175;P25786;P08238;P55072;P32969;Q15645	P55072;O60260	R-HSA-9646354;R-HSA-9646679;R-HSA-9641111;R-HSA-9646390;R-HSA-9641109;R-HSA-9646685;R-HSA-9641089;R-HSA-9640480;R-HSA-9641127;R-HSA-9646347;R-HSA-9641096;R-HSA-9646383;R-HSA-9646348
R-HSA-211000	Gene Silencing by RNA	22	119	17	95	0.00754597	0.00120352	0.012035198933367797	24	40	0.00262106	9606	Homo sapiens	Q15633;P30876;P07900;Q9UKV8;P62826;O15397;Q16777;P62805;O75569;P57740;O75694;Q8N1F7;Q12769;P19388;Q71UI9;P55735;P52434;Q92621;Q9BW27;P25685;Q9UPY3;Q8WUM0	Q15633;P30876;P07900;Q9UKV8;P62826;O15397;Q16777;P62805;O75569;Q9UL18;P57740;O75694;Q8N1F7;Q12769;P19388;Q71UI9;P55735;P52434;Q92621;Q9BW27;Q9UPY3;Q8WUM0	P13489;Q08211;P15880;P11940;O60506;A5YKK6;Q9UKV8;P55265;P26196;P12004;Q12906;O75569;P07355;P55265;Q13263;Q15633;Q15645	P03950;Q9UPY3;O15397;Q8NDV7	R-HSA-5578965;R-HSA-203906;R-HSA-2106625;R-HSA-9023912;R-HSA-5578966;R-HSA-5578742;R-HSA-426464;R-HSA-9708408;R-HSA-9023909;R-HSA-5578712;R-HSA-5578744;R-HSA-5601883;R-HSA-9708292;R-HSA-203922;R-HSA-5601926;R-HSA-9708327;R-HSA-203862;R-HSA-2106614;R-HSA-210805;R-HSA-2106615;R-HSA-426522;R-HSA-426520;R-HSA-203901;R-HSA-426489
R-HSA-380287	Centrosome maturation	21	83	17	115	0.00526316	0.0013071	0.013071035795257924	6	6	3.9315903282877927E-4	9606	Homo sapiens	P07437;Q14204;Q14203;P07900;Q14008;Q13409;P30153;P68371;O95684;P61163;Q9NXR1;P17612;P61981;P68366;P23258;P06493;P04350;Q71U36;P62258;Q13561;O94927	P07437;Q14204;P07900;Q14203-2;Q14008;Q13409;P30153;P68371;O95684;P61163;Q9NXR1;P17612;P61981;P68366;P23258;P06493;P04350;Q71U36;P62258;Q13561;O94927	Q9Y5Q8;Q9Y4E8;P54727;O15084;P23588;Q9H6R7;P33993;P33991;Q9NR09;P04637;Q9UHD2;Q12888;O75170;P61962;P10644;Q15393;O00743	P53350	R-HSA-380311;R-HSA-380455;R-HSA-380294;R-HSA-380272;R-HSA-380303;R-HSA-380283
R-HSA-5655862	Translesion synthesis by POLK	6	21	0	3	0.00133164	0.00131713	0.013171339575279717	3	3	1.9657951641438963E-4	9606	Homo sapiens	P27694;P15927;P62987;P35244;P12004;P35249				R-HSA-5655892;R-HSA-5655965;R-HSA-5655835
R-HSA-9725554	Differentiation of Keratinocytes in Interfollicular Epidermis in Mammalian Skin	10	46	1	15	0.00291693	0.00139549	0.013954943200379377	4	4	2.6210602188585284E-4	9606	Homo sapiens	P35030;Q8N1N4;Q01469;P20930;Q6UWP8;P13647;P13645;P04264;P02533;P07476	P35030;Q8N1N4;Q01469;P20930;Q6UWP8;P13647;P13645;P04264;P02533;P07476	Q99653	29108	R-HSA-9725621;R-HSA-9727359;R-HSA-9727354;R-HSA-9727355
R-HSA-168325	Viral Messenger RNA Synthesis	11	69	1	7	0.0043754	0.00143455	0.014345454659706602	3	6	3.9315903282877927E-4	9606	Homo sapiens	P30876;Q92621;P57740;Q9BW27;Q12769;O75694;Q8N1F7;P19388;P55735;Q8WUM0;P52434	P30876;Q92621;P57740;Q9BW27;Q12769;O75694;Q8N1F7;P19388;P55735;Q8WUM0;P52434	O60684	P03466	R-HSA-192627;R-HSA-168326;R-HSA-192925
R-HSA-5673001	RAF/MAP kinase cascade	42	309	42	221	0.019594166138237157	0.00150796	0.015079616142962271	47	75	0.00491449	9606	Homo sapiens	P02671;P28066;Q13813;P28482;P51665;O00487;P35998;P62333;P62195;P20618;P25789;P62877;P25788;P62714;Q13200;P25787;P25786;Q15008;O43242;P31946;P60709;Q9NP95;O00231;P28074;Q9UNM6;P62191;P30153;P36873;O00232;P28072;P17980;Q01082;Q99460;P28070;O14818;P48556;P62987;P49721;P49720;P60900;Q16186;P43686	P02671;P28066;Q13813;P28482;P51665;O00487;P35998;P62333;P62195;P20618;P25789;P62877;P25788;P62714;Q13200;P25787;P25786;Q15008;O43242;P31946;P60709;Q9NP95;O00231;P28074;Q9UNM6;P62191;P30153;P36873;O00232;P28072;P17980;Q01082;Q99460;P28070;O14818;P48556;P62987;P49721;P49720;P60900;Q16186;P43686	P17987;P40227;P27348;P50402;P50990;P11021;O15371;P11142;P55072;P04637;Q99832;P31946;P28482;P31948;Q9ULX6;P63104;O43324;O43852;P61981;O14654;Q8N163;Q15208;P78371;P30153;P30876;O95816;P49005;P49368;P62258;P50991;Q96AG4;P08238;P43246;Q04917;P31947;Q9UQ35;P38646;P48643;Q03252;Q8N122;P07900;Q15773	P04049;P26045;P21359;P30086;P35236;P53041;Q15121;O43924;P35232;P15056	R-HSA-8867654;R-HSA-5672980;R-HSA-5674132;R-HSA-5672978;R-HSA-5674130;R-HSA-5674387;R-HSA-5674385;R-HSA-9635739;R-HSA-9635743;R-HSA-8867658;R-HSA-5675417;R-HSA-9657603;R-HSA-5672966;R-HSA-5658438;R-HSA-5675206;R-HSA-5672965;R-HSA-5674373;R-HSA-9657606;R-HSA-5672960;R-HSA-5674496;R-HSA-9654533;R-HSA-5672961;R-HSA-9653514;R-HSA-5672972;R-HSA-9657608;R-HSA-5672973;R-HSA-9658445;R-HSA-9656781;R-HSA-5…
R-HSA-430039	mRNA decay by 5' to 3' exoribonuclease	6	21	4	5	0.00133164	0.00162966	0.0162966	3	3	1.9657951641438963E-4	9606	Homo sapiens	P62310;P26196;Q9Y333;Q9NPI6;Q9Y4Z0;Q6P2E9	P62310;P26196;Q9Y333;Q9NPI6;Q9Y4Z0;Q6P2E9	Q92900;P62249;Q6P2E9;P09651	Q8IZH2	R-HSA-429860;R-HSA-429845;R-HSA-429978
R-HSA-167242	Abortive elongation of HIV-1 transcript in the absence of Tat	6	24	0	0	0.00152188	0.00162966	0.0162966	2	2	1.3105301094292642E-4	9606	Homo sapiens	P52298;P30876;Q09161;P19388;O00267;P52434				R-HSA-167147;R-HSA-167087
R-HSA-170822	Regulation of Glucokinase by Glucokinase Regulatory Protein	8	40	0	4	0.00253646	0.00164172	0.016417205437649907	1	5	3.2763252735731603E-4	9606	Homo sapiens	Q92621;P57740;Q9BW27;O75694;Q12769;Q8N1F7;P55735;Q8WUM0				R-HSA-170796
R-HSA-2995410	Nuclear Envelope (NE) Reassembly	33	88	39	305	0.00558022	0.00165465	0.016546542978687073	21	24	0.00157264	9606	Homo sapiens	P57740;Q12769;Q99986;P42167;Q9BVA1;Q92973;Q9BW27;P02545;Q8WUM0;Q9BQE3;P46060;Q13885;Q14974;P62826;O75531;Q13509;O75694;P30153;Q8N1F7;P68371;P55735;P50402;P18754;Q9BUF5;P20700;P63151;P68366;Q92621;P06493;Q71U36;P04350;A6NHL2	P42167-1;P57740;Q12769;Q99986;P02545-1;P02545-2;Q9BVA1;Q92973;Q9BW27;Q8WUM0;Q9BQE3;P46060;Q13885;Q14974;P62826;O75531;Q13509;O75694;P30153;Q8N1F7;P68371;P55735;P50402;P18754;Q9BUF5;P20700;P63151;P68366;Q92621;P06493;Q71U36;P04350;A6NHL2	P52292;P52294;P62826;O15355;P62714;Q06265;Q16637;P06748;P04637;Q8WUM0;P31946;Q00839;Q12769;Q2NL82;P61981;P48729;O14980;Q8N1F7;O00505;Q9Y265;P07910;O95373;P30153;P54652;Q9BW27;P27824;Q16637;P57740;P18754;Q9NR30;O60684;Q04917;Q14974;Q09161;P51116;Q07021;P02545;P46060;Q13185	Q96FZ7;P18754;Q14974;Q8WYP5;Q9BTX1;Q86XL3;Q8NC56;Q96HA1;P63279;Q14739;Q8WUX9	R-HSA-9667952;R-HSA-9634169;R-HSA-9668415;R-HSA-9624798;R-HSA-3000449;R-HSA-9667965;R-HSA-9615901;R-HSA-9624893;R-HSA-9668419;R-HSA-2995389;R-HSA-2995388;R-HSA-9624800;R-HSA-9615937;R-HSA-9618378;R-HSA-9634219;R-HSA-9615945;R-HSA-9668335;R-HSA-2995376;R-HSA-9668398;R-HSA-9624876;R-HSA-9624845
R-HSA-70326	Glucose metabolism	18	132	3	32	0.00837032	0.00173969	0.0167676	11	41	0.00268659	9606	Homo sapiens	P06733;Q16875;P04406;P57740;O75694;P30153;Q8N1F7;Q12769;P19367;P55735;P17612;P17858;Q92621;Q9BW27;P62714;P08237;Q01813;Q8WUM0	P06733;Q16875;P04406;P57740;O75694;P30153;Q8N1F7;Q12769;P19367;P55735;P17612;P17858;Q92621;Q9BW27;P62714;P08237;Q01813;Q8WUM0	P01876;P10809;Q96DA0	Q16822	R-HSA-70449;R-HSA-70467;R-HSA-70482;R-HSA-163750;R-HSA-70420;R-HSA-372819;R-HSA-71802;R-HSA-71660;R-HSA-170796;R-HSA-70494;R-HSA-163773
R-HSA-72731	Recycling of eIF2:GDP	4	10	0	0	6.341154090044388E-4	0.00186307	0.0167676	2	2	1.3105301094292642E-4	9606	Homo sapiens	P20042;P05198;Q13144;P41091				R-HSA-72722;R-HSA-72670
R-HSA-3371599	Defective HLCS causes multiple carboxylase deficiency	4	10	0	0	6.341154090044388E-4	0.00186307	0.0167676	3	4	2.6210602188585284E-4	9606	Homo sapiens	Q13085;P05165;P05166;Q9HCC0				R-HSA-3323184;R-HSA-9035987;R-HSA-9035990
R-HSA-9020702	Interleukin-1 signaling	37	112	43	374	0.00710209	0.00196058	0.017645224032102558	44	59	0.00386606	9606	Homo sapiens	P28066;P04637;P51665;O00487;P35998;O43318;P62333;P62195;P20618;P25789;P62877;P63208;P25788;Q13200;P25787;P25786;Q15008;Q13501;O43242;O00231;P28074;Q9UNM6;P62191;O00232;P28072;P17980;Q99460;P28070;O14818;P51617;P48556;P62987;P49721;P49720;P60900;Q16186;P43686	P28066;P04637;P51665;O00487;P35998;O43318;P62333;P62195;P20618;P25789;P62877;P63208;P25788;Q13200;P25787;P25786;Q15008;Q13501;O43242;O00231;P28074;Q9UNM6;P62191;O00232;P28072;P17980;Q99460;P28070;O14818;P51617;P48556;P62987;P49721;P49720;P60900;Q16186;P43686	Q13617;Q13501;P49411;O15027;P50402;Q8IZL8;Q14203;Q5JTY5;P55072;Q14690;P31689;P04637;Q9UHD2;P51665;Q15008;O00231;Q13148;Q13573;P62191;P62195;P23396;P25786;Q7Z406;P35606;Q70EL1;P35998;P08238;P33993;Q4VCS5;Q14257;P43686;P04083;P28074;O60884;Q9UNM6;O43242;O43318;Q00610;P51617;O00232;P20618;Q13200;P07900	Q9H0E2;Q86UT6;P54578;O15111;Q15048;O43187;P25963;P27930;O14920;P41279;Q9Y6K9;P19838;P51617;Q9NWZ3;Q9Y4K3;Q9Y616	R-HSA-507719;R-HSA-727819;R-HSA-450690;R-HSA-9750226;R-HSA-451649;R-HSA-446862;R-HSA-9750942;R-HSA-9749471;R-HSA-5684250;R-HSA-9749464;R-HSA-450187;R-HSA-450827;R-HSA-5684248;R-HSA-446870;R-HSA-446868;R-HSA-5609665;R-HSA-9749505;R-HSA-9757954;R-HSA-8948063;R-HSA-9758604;R-HSA-446684;R-HSA-446877;R-HSA-451418;R-HSA-446694;R-HSA-446692;R-HSA-9749494;R-HSA-209063;R-HSA-209061;R-HSA-209125;R-HSA-5684…
R-HSA-77588	SLBP Dependent Processing of Replication-Dependent Histone Pre-mRNAs	5	11	1	7	6.975269499048827E-4	0.00197259	0.0177533	3	3	1.9657951641438963E-4	9606	Homo sapiens	P52298;Q09161;P62318;P14678;P62304	P52298;Q09161;P62318;P14678;P62304	Q92900	Q14493	R-HSA-77585;R-HSA-77584;R-HSA-77586
R-HSA-3371556	Cellular response to heat stress	34	135	42	271	0.00856056	0.00230678	0.020761023808082424	27	29	0.00190027	9606	Homo sapiens	Q9UL15;P27694;P54652;P07900;P0DMV9;O95757;P15927;P28482;P57740;Q12769;P38646;O75190;Q8N163;O95816;Q92598;Q9BW27;Q8N122;P55072;P62258;P25685;Q8WUM0;Q86WX3;O75694;Q8N1F7;P35244;P34932;P55735;P11021;P11142;P68104;Q92621;O95429;P08238;Q99615	Q9UL15;P27694;P54652;P07900;P0DMV9;O95757;P15927;P28482;P57740;Q12769;P38646;O75190;Q8N163;O95816;Q92598;Q9BW27;Q8N122;P55072;P62258;P25685;Q8WUM0;Q86WX3;O75694;Q8N1F7;P35244;P34932;P55735;P11021;P11142;P68104;Q92621;O95429;P08238;Q99615	O95905;Q9Y312;Q9BVG4;P11142;Q14191;Q86TJ2;Q96JG8;P04637;Q86WX3;P67870;P04406;P63104;P04792;Q9NZL4;P02766;P12004;P26641;P24534;P12956;O14654;Q07864;Q9P013;O14744;Q8N163;P68400;Q15323;O00505;Q13085;Q03701;Q13573;P17612;P15880;P62258;P29590;P08238;Q9UKV8;P26640;Q15029;P10644;Q8N122;O95071;P07900	Q96EB6;Q8N163;P68104;P49137;Q86WX3;P49841;Q00613;Q15185	R-HSA-5324632;R-HSA-5082369;R-HSA-4793925;R-HSA-3371518;R-HSA-3371554;R-HSA-4793819;R-HSA-3371435;R-HSA-5324617;R-HSA-5252041;R-HSA-5082391;R-HSA-3371567;R-HSA-5082384;R-HSA-3371537;R-HSA-5251955;R-HSA-5082409;R-HSA-5251959;R-HSA-5082405;R-HSA-5333051;R-HSA-3371586;R-HSA-3371591;R-HSA-3371527;R-HSA-5251942;R-HSA-3371467;R-HSA-3371531;R-HSA-5082356;R-HSA-4793911;R-HSA-5252079
R-HSA-5607764	CLEC7A (Dectin-1) signaling	33	107	52	307	0.00678503	0.00270256	0.024323026282577986	27	45	0.00294869	9606	Homo sapiens	P28066;P51665;O00487;P35998;O43318;P62333;P62195;P20618;P25789;P63208;P25788;Q13200;P25787;P25786;Q15008;O43242;O00231;P28074;Q9UNM6;P62191;O00232;P28072;P17980;Q99460;P28070;O14818;P62987;P48556;P49721;P49720;P60900;P43686;Q16186	P28066;P51665;O00487;P35998;O43318;P62333;P62195;P20618;P25789;P63208;P25788;Q13200;P25787;P25786;Q15008;O43242;O00231;P28074;Q9UNM6;P62191;O00232;P28072;P17980;Q99460;P28070;O14818;P62987;P48556;P49721;P49720;P60900;P43686;Q16186	P52272;P39023;P62424;P62277;P62280;P11388;P11142;P04637;Q02878;P26373;P02649;P10809;P83731;Q9Y4E8;P62917;P62906;P62847;P62829;P25786;Q14257;O43318;O00232;P07900;Q13501;P27708;P50914;P62910;P62877;P18124;P55072;Q07020;P51665;P36578;P48729;Q15008;Q15323;P32969;Q9Y5A9;O95816;P27635;P62269;P62195;P62191;P08238;P28074;Q14974;Q99653;Q9UNM6;O43242;P51617;P61353;Q13200	P16885;Q99558;Q8TBC4;Q9UDY8;Q05655;P61081;Q9Y4K3;Q9H257;29108	R-HSA-2730872;R-HSA-74448;R-HSA-169683;R-HSA-5607751;R-HSA-5607745;R-HSA-5607744;R-HSA-5607747;R-HSA-5607757;R-HSA-5607756;R-HSA-5607759;R-HSA-5607753;R-HSA-5607755;R-HSA-5607732;R-HSA-5607735;R-HSA-5607734;R-HSA-5607728;R-HSA-202534;R-HSA-5607731;R-HSA-5607740;R-HSA-5607742;R-HSA-5607736;R-HSA-5660665;R-HSA-5607725;R-HSA-5607724;R-HSA-5607721;R-HSA-5607723;R-HSA-5607722
R-HSA-5656169	Termination of translesion DNA synthesis	11	35	16	47	0.0022194	0.00290636	0.026157245837762244	9	9	5.897385492431689E-4	9606	Homo sapiens	P27694;P15927;P28340;Q07864;P62987;P35244;P49005;Q14694;P35249;P12004;Q9NRF9	P27694;P15927;P28340;Q07864;P62987;P35244;P49005;Q14694;P35249;P12004;Q9NRF9	Q9UN86;O15084;P62258;P67809;P06748;Q04917;P31946;Q9UPN7;P63244;Q9UN86;P12004;O75688;P61981;O75821;Q13283;Q13148	P05161;P41226;Q70EL4;Q14694;Q15004	R-HSA-5653766;R-HSA-5653780;R-HSA-5653840;R-HSA-5653838;R-HSA-5653756;R-HSA-5653786;R-HSA-5653770;R-HSA-5653754;R-HSA-5655193
R-HSA-429958	mRNA decay by 3' to 5' exoribonuclease	6	24	2	4	0.00152188	0.00290957	0.026186129786851753	2	3	1.9657951641438963E-4	9606	Homo sapiens	Q13868;Q5RKV6;Q9NPD3;Q9NQT4;Q9NQT5;Q06265	Q13868;Q5RKV6;Q9NPD3;Q9NQT4;Q9NQT5;Q06265	P52292;O60684	Q96C86	R-HSA-430028;R-HSA-429961
R-HSA-168333	NEP/NS2 Interacts with the Cellular Export Machinery	10	53	5	17	0.00336081	0.00334962	0.0301465	2	2	1.3105301094292642E-4	9606	Homo sapiens	P62826;O14980;Q92621;P57740;Q9BW27;Q12769;O75694;Q8N1F7;P55735;Q8WUM0	P62826;O14980;Q92621;P57740;Q9BW27;Q12769;O75694;Q8N1F7;P55735;Q8WUM0	P04637;Q9UKV8;P63104;Q08211;P18754	O14980	R-HSA-168880;R-HSA-168857
R-HSA-5651801	PCNA-Dependent Long Patch Base Excision Repair	9	23	5	36	0.00145847	0.0033921	0.0305289	6	6	3.9315903282877927E-4	9606	Homo sapiens	P27694;P15927;P28340;Q07864;P35244;P49005;P35249;P12004;Q9NRF9	P27694;P15927;P28340;Q07864;P35244;P49005;P35249;P12004;Q9NRF9	Q9Y5B9;P12004;Q08945;P09874;Q14191	P39748;P06746	R-HSA-110368;R-HSA-110371;R-HSA-5651809;R-HSA-110363;R-HSA-5651805;R-HSA-110364
R-HSA-3323169	Defects in biotin (Btn) metabolism	4	12	0	0	7.609384908053266E-4	0.00356752	0.0321076	3	6	3.9315903282877927E-4	9606	Homo sapiens	Q13085;P05165;P05166;Q9HCC0				R-HSA-3323184;R-HSA-9035987;R-HSA-9035990
R-HSA-111447	Activation of BAD and translocation to mitochondria	7	19	8	27	0.00120482	0.00376524	0.0338871	5	5	3.2763252735731603E-4	9606	Homo sapiens	P31946;P61981;P31947;P63104;P27348;P62258;Q04917	P31946;P61981;P31947;P63104;P27348;P62258;Q04917	P27348;P31946;P31947;P63104;P62258;P61981;Q15323;Q04917	P55957;Q92934	R-HSA-139906;R-HSA-139905;R-HSA-198347;R-HSA-139899;R-HSA-139897
R-HSA-69275	G2/M Transition	66	199	89	767	0.012618896639188332	0.00385502	0.0346951	77	78	0.00511107	9606	Homo sapiens	Q14204;Q14203;P07900;P04637;Q14008;P51665;P61981;P62195;Q9BVA1;P62877;P63208;P62714;Q13200;Q13561;P07437;Q13885;O43242;O00231;Q13409;P30153;O00232;O95684;Q9BUF5;P48556;P49721;P49720;P60900;A6NHL2;P28066;O00487;P35998;P61163;P62333;P20618;P25789;P25788;P62258;P25787;O94927;Q9BQE3;P25786;Q15008;O14980;Q13509;Q9UNM6;P28074;P62191;P28072;P17980;Q09028;Q99460;P68371;P28070;P17612;Q9NXR1;P63151;O14818;…	Q14204;P07900;Q14203-2;P04637;Q14008;P51665;P61981;P62195;Q9BVA1;P62877;P63208;P62714;Q13200;Q13561;P07437;Q13885;O43242;O00231;Q13409;P30153;O00232;O95684;Q9BUF5;P48556;P49721;P49720;P60900;A6NHL2;P28066;O00487;P35998;P61163;P62333;P20618;P25789;P25788;P62258;P25787;O94927;Q9BQE3;P25786;Q15008;O14980;Q13509;Q9UNM6;P28074;P62191;P28072;P17980;Q09028;Q99460;P68371;P28070;P17612;Q9NXR1;P63151;O1481…	Q9Y5Q8;P17844;Q13617;P54727;Q01844;Q08211;P62714;P11142;P23528;Q9H6R7;P67809;P04637;Q14999;Q8WUM0;P28482;Q9UHD2;O94952;P12004;Q9UPY3;Q12905;O00743;P31946;O00541;P30153;Q5H9R7;Q9Y4E8;O15084;Q08188;P50991;P11802;Q12904;P35637;P21333;P33991;Q16629;P18754;Q04917;Q9UKV8;P31947;Q86V81;P51116;Q09028;Q00610;P61289;O75170;P48643;P10644;Q15393;P27348;Q13501;P50914;P62877;O15371;P23588;P55209;O60256;P41091;…	P49454;P38936;Q9Y570;Q99640;Q6PGQ7;O14980;O14965;Q96IF1;Q8WV24;O75330;P30291;Q9UIC8;P53350;P10244;O95067;Q96CV9;Q9NYZ3;Q09472;P30304;P30307;P30305;P63208;P62877;P06493;P14635;Q08050;Q13616	R-HSA-380294;R-HSA-3002798;R-HSA-156678;R-HSA-8852354;R-HSA-2562594;R-HSA-170116;R-HSA-380303;R-HSA-170120;R-HSA-170126;R-HSA-8852362;R-HSA-170131;R-HSA-380311;R-HSA-3002811;R-HSA-156699;R-HSA-8853405;R-HSA-8854044;R-HSA-8854041;R-HSA-380455;R-HSA-3000335;R-HSA-8854052;R-HSA-8854051;R-HSA-170149;R-HSA-3000327;R-HSA-170153;R-HSA-8853419;R-HSA-170158;R-HSA-170156;R-HSA-8854071;R-HSA-8853429;R-HSA-1…
R-HSA-168276	NS1 Mediated Effects on Host Pathways	13	46	32	62	0.00291693	0.00403181	0.0362863	5	6	3.9315903282877927E-4	9606	Homo sapiens	Q14974;O00505;Q86U42;P52294;P57740;Q12769;O75694;Q8N1F7;P55735;P52292;Q92621;Q9BW27;Q8WUM0	Q14974;O00505;Q86U42;P52294;P57740;Q12769;O75694;Q8N1F7;P55735;P52292;Q92621;Q9BW27;Q8WUM0	Q08211;Q9BZE4;Q8IY81;P11940;P55265;P06748;P67809;Q9UL40;Q9HCE1;Q9UPY3;O75569;Q13283;Q15633;O95793;Q13573;Q6UN15;Q16629;Q16630;Q14684;Q9NR30;Q9NX58;Q99848;Q9UKF6;Q09161;Q6P1J9;Q00577;Q10570;Q12906;Q6P2E9;O75569;P56537;P05198	P19525;Q86U42;O95639	R-HSA-168883;R-HSA-168896;R-HSA-168859;R-HSA-1176059;R-HSA-6791035
R-HSA-453274	Mitotic G2-G2/M phases	66	201	89	767	0.0127457	0.00404333	0.03639	77	80	0.00524212	9606	Homo sapiens	Q14204;Q14203;P07900;P04637;Q14008;P51665;P61981;P62195;Q9BVA1;P62877;P63208;P62714;Q13200;Q13561;P07437;Q13885;O43242;O00231;Q13409;P30153;O00232;O95684;Q9BUF5;P48556;P49721;P49720;P60900;A6NHL2;P28066;O00487;P35998;P61163;P62333;P20618;P25789;P25788;P62258;P25787;O94927;Q9BQE3;P25786;Q15008;O14980;Q13509;Q9UNM6;P28074;P62191;P28072;P17980;Q09028;Q99460;P68371;P28070;P17612;Q9NXR1;P63151;O14818;…	Q14204;P07900;Q14203-2;P04637;Q14008;P51665;P61981;P62195;Q9BVA1;P62877;P63208;P62714;Q13200;Q13561;P07437;Q13885;O43242;O00231;Q13409;P30153;O00232;O95684;Q9BUF5;P48556;P49721;P49720;P60900;A6NHL2;P28066;O00487;P35998;P61163;P62333;P20618;P25789;P25788;P62258;P25787;O94927;Q9BQE3;P25786;Q15008;O14980;Q13509;Q9UNM6;P28074;P62191;P28072;P17980;Q09028;Q99460;P68371;P28070;P17612;Q9NXR1;P63151;O1481…	Q9Y5Q8;P17844;Q13617;P54727;Q01844;Q08211;P62714;P11142;P23528;Q9H6R7;P67809;P04637;Q14999;Q8WUM0;P28482;Q9UHD2;O94952;P12004;Q9UPY3;Q12905;O00743;P31946;O00541;P30153;Q5H9R7;Q9Y4E8;O15084;Q08188;P50991;P11802;Q12904;P35637;P21333;P33991;Q16629;P18754;Q04917;Q9UKV8;P31947;Q86V81;P51116;Q09028;Q00610;P61289;O75170;P48643;P10644;Q15393;P27348;Q13501;P50914;P62877;O15371;P23588;P55209;O60256;P41091;…	P49454;P38936;Q9Y570;Q99640;Q6PGQ7;O14980;O14965;Q96IF1;Q8WV24;O75330;P30291;Q9UIC8;P53350;P10244;O95067;Q96CV9;Q9NYZ3;Q09472;P30304;P30307;P30305;P63208;P62877;P06493;P14635;Q08050;Q13616	R-HSA-380294;R-HSA-3002798;R-HSA-156678;R-HSA-8852354;R-HSA-2562594;R-HSA-170116;R-HSA-380303;R-HSA-170120;R-HSA-170126;R-HSA-8852362;R-HSA-170131;R-HSA-380311;R-HSA-3002811;R-HSA-156699;R-HSA-8853405;R-HSA-8854044;R-HSA-8854041;R-HSA-380455;R-HSA-3000335;R-HSA-8854052;R-HSA-8854051;R-HSA-170149;R-HSA-3000327;R-HSA-170153;R-HSA-8853419;R-HSA-170158;R-HSA-170156;R-HSA-8854071;R-HSA-8853429;R-HSA-1…
R-HSA-167200	Formation of HIV-1 elongation complex containing HIV-1 Tat	11	46	9	40	0.00291693	0.00418283	0.0376455	5	5	3.2763252735731603E-4	9606	Homo sapiens	Q15369;P52298;P30876;Q15370;Q09161;P18074;Q08945;P19388;O00267;Q9Y5B9;P52434	Q15369;P52298;P30876;Q15370;Q09161;P18074;Q08945;P19388;O00267;Q9Y5B9;P52434	Q9UK99;Q99733;Q9UQ35;O15355;O75607;P09661;P55209;O00571;Q9C0C9	P04608;P55199	R-HSA-167234;R-HSA-170706;R-HSA-170704;R-HSA-167191;R-HSA-167196
R-HSA-6781823	Formation of TC-NER Pre-Incision Complex	11	54	5	31	0.00342422	0.00418283	0.0376455	7	7	4.5868553830024245E-4	9606	Homo sapiens	Q9UMS4;P30876;P18074;P62987;P62877;Q16531;P19388;Q93009;O60306;P52434;Q9ULR0	Q9UMS4;P30876;P18074;P62987;P62877;Q16531;P19388;Q93009;O60306;P52434;Q9ULR0	P27694;P14373;O15160;P15927;P20618	P23025	R-HSA-6782069;R-HSA-6782004;R-HSA-6781824;R-HSA-6781840;R-HSA-6781867;R-HSA-6781818;R-HSA-6781833
R-HSA-167158	Formation of the HIV-1 Early Elongation Complex	7	34	4	10	0.00215599	0.00432615	0.0389353	5	5	3.2763252735731603E-4	9606	Homo sapiens	P52298;P30876;Q09161;P18074;P19388;O00267;P52434	P52298;P30876;Q09161;P18074;P19388;O00267;P52434	P30876;P84090;O14744;Q15208	Q9Y5B0	R-HSA-167072;R-HSA-167089;R-HSA-167478;R-HSA-167083;R-HSA-167085
R-HSA-113418	Formation of the Early Elongation Complex	7	34	4	10	0.00215599	0.00432615	0.0389353	3	3	1.9657951641438963E-4	9606	Homo sapiens	P52298;P30876;Q09161;P18074;P19388;O00267;P52434	P52298;P30876;Q09161;P18074;P19388;O00267;P52434	P30876;P84090;O14744;Q15208	Q9Y5B0	R-HSA-113402;R-HSA-112383;R-HSA-113407
R-HSA-167246	Tat-mediated elongation of the HIV-1 transcript	11	47	9	40	0.00298034	0.00456299	0.041066887447561484	8	8	5.242120437717057E-4	9606	Homo sapiens	Q15369;P52298;P30876;Q15370;Q09161;P18074;Q08945;P19388;O00267;Q9Y5B9;P52434	Q15369;P52298;P30876;Q15370;Q09161;P18074;Q08945;P19388;O00267;Q9Y5B9;P52434	Q9UK99;Q99733;Q9UQ35;O15355;O75607;P09661;P55209;O00571;Q9C0C9	P04608;P55199	R-HSA-167234;R-HSA-170706;R-HSA-170704;R-HSA-167191;R-HSA-167192;R-HSA-167196;R-HSA-167197;R-HSA-167181
[truncated: 1,769 more rows]
