# Supplementary material for: Iron-sulfur clusters in SARS-CoV-2 exoribonuclease and methyltransferase complexes: relevance for viral genome proofreading and capping
Source: Nat Commun. 2025 Aug 15;16:7585. doi: 10.1038/s41467-025-62832-5 (PMC12356973; doi:10.1038/s41467-025-62832-5)
Supplement: Supplementary file 6 — Source Data [file 41467_2025_62832_MOESM6_ESM.xlsx]

## Sheet: Source Data Figure 1
Panel f. 55Fe incorporation assay
	55Fe incorporation assay
	nsp14	nsp10	nsp16	nsp14/si-NFS1	nsp10/si-NFS1	nsp16/si-NFS1	Empty
	8500	9000	800	2100	1900	450	350
	9600	10000	1100	1700	2200	800	550
	11000	10000	700	1800	1500	1000	750
	12000	11900	510	1500	2100	900	550

## Sheet: Source Data Figure 2
Panel a: UV-visible absorption spectra data points							Panel f. ICP-MS of nsp14 and nsp10 wild type and variants
OD (Absorbance)	nsp14	nsp10	nsp14/nsp10					Fe stoichiometry			Zn stoichiometry
280	2.4531	2.44494	2.46942				nsp14 WT	7.2	7	7.3	1	0.98	0.95
280.5	2.48064	2.46942	2.49798				nsp14 LFK-AAA	0.123	0.13	0.127	0.9	0.85	1.3
281	2.52246	2.50614	2.53572				nsp14 E191A	7.1	6.9	7	1.08376	1.067	1.09
281.5	2.56122	2.54796	2.57448				nsp14 Aero	0.03	0.026	0.0344	2.99	2.5	2.3
282	2.59794	2.5857	2.60712				nsp14 Aero+Zn	0.01	0.012	0.014	3	3.1	2.9
282.5	2.62344	2.61732	2.63058				nsp14 C210-226-229	1.2	1.5	0.99	1.2	1.3	0.89
283	2.66118	2.65812	2.64894				nsp14 C261-264-279	0.5	0.39	0.34	0.12	0.26	0.34
283.5	2.65404	2.6724	2.6622				nsp14 C478-484-487	0.35	0.25	0.19	1.2	1.7	0.99
284	2.64996	2.66118	2.67036				nsp10	6.5	6.7	7.1	0.0985422	0.089	0.08
284.5	2.652	2.66424	2.67852				nsp10 Aero	0.01	0.02	0.04	1.8	1.7	1.9
285	2.66322	2.67546	2.69178				nsp10 C77-83-90	0.21	0.19	0.15	0.01	0.04	0.09
285.5	2.68566	2.69586	2.71218				nsp10 C120-128-130	0.13	0.21	0.19	0.02	0.08	0.03
286	2.71218	2.71932	2.73462				nsp14/nsp10	13.1	13.4	14	0.9	1.1	1.3
286.5	2.72952	2.73564	2.74788				nsp14/nsp10 Aero	0.02	0.03	0.023	4.5	4.8	4.7
287	2.74074	2.74176	2.74992
287.5	2.74074	2.74278	2.7438
288	2.74278	2.74074	2.73156
288.5	2.72136	2.7183	2.7183
289	2.71014	2.71116	2.71116
289.5	2.71014	2.71218	2.71116
290	2.7183	2.72136	2.71932
290.5	2.7285	2.7336	2.73156
291	2.7336	2.73768	2.73564
291.5	2.7285	2.7336	2.73156
292	2.71932	2.72136	2.71932
292.5	2.70198	2.70402	2.70402
293	2.6928	2.69076	2.69688
293.5	2.6877	2.68566	2.68872
294	2.67852	2.6877	2.68158
294.5	2.67852	2.69484	2.68158
295	2.68872	2.70402	2.6826
295.5	2.69892	2.7285	2.68872
296	2.71626	2.73666	2.69892
296.5	2.72748	2.74482	2.71626
297	2.72238	2.72442	2.7183
297.5	2.68566	2.70402	2.73666
298	2.64486	2.67444	2.73666
298.5	2.56326	2.61222	2.7183
299	2.43678	2.52756	2.68974
299.5	2.29602	2.41944	2.65302
300	2.15016	2.29806	2.57244
300.5	2.00124	2.1777	2.47962
301	1.86762	2.04102	2.3715
301.5	1.75134	1.9176	2.25726
302	1.64424	1.78806	2.12976
302.5	1.54734	1.69014	2.00838
303	1.47594	1.59936	1.88496
303.5	1.40046	1.50858	1.78602
304	1.32702	1.43412	1.70646
304.5	1.26582	1.36374	1.6371
305	1.2087	1.29642	1.55754
305.5	1.15464	1.23726	1.49124
306	1.10466	1.18524	1.43106
306.5	1.06386	1.13832	1.37598
307	1.02612	1.09548	1.32498
307.5	0.99042	1.05876	1.27194
308	0.95778	1.0251	1.23114
308.5	0.9282	0.99654	1.19544
309	0.9027	0.97104	1.15974
309.5	0.87924	0.94554	1.12812
310	0.85884	0.92106	1.10058
310.5	0.8415	0.89964	1.0761
311	0.82416	0.88026	1.05468
311.5	0.80988	0.8619	1.03428
312	0.7956	0.84558	1.01592
312.5	0.78234	0.8313	0.99858
313	0.77214	0.81804	0.98226
313.5	0.76092	0.8058	0.96696
314	0.75072	0.7956	0.95166
314.5	0.74052	0.78336	0.9384
315	0.73236	0.77316	0.92718
315.5	0.7242	0.765	0.91596
316	0.71706	0.75684	0.90372
316.5	0.7089	0.74868	0.89454
317	0.70176	0.74052	0.88536
317.5	0.69564	0.73236	0.87822
318	0.68952	0.72624	0.87006
318.5	0.68442	0.7191	0.8619
319	0.68034	0.714	0.85476
319.5	0.67728	0.7089	0.84864
320	0.6732	0.7038	0.8415
320.5	0.6681	0.69972	0.83538
321	0.66504	0.69564	0.82824
321.5	0.65892	0.69054	0.8211
322	0.65382	0.68544	0.81498
322.5	0.64974	0.67932	0.80988
323	0.64566	0.67524	0.80478
323.5	0.6426	0.67014	0.79866
324	0.64056	0.66708	0.79254
324.5	0.63852	0.66402	0.78846
325	0.63546	0.66096	0.7854
325.5	0.6324	0.65892	0.78336
326	0.63036	0.65586	0.7803
326.5	0.6273	0.6528	0.77724
327	0.62526	0.64974	0.77316
327.5	0.62322	0.64668	0.7701
328	0.62118	0.64464	0.76806
328.5	0.61914	0.6426	0.76398
329	0.61812	0.64056	0.7599
329.5	0.61608	0.63852	0.75684
330	0.61302	0.63648	0.7548
330.5	0.61098	0.63444	0.75276
331	0.60996	0.6324	0.7497
331.5	0.60792	0.62934	0.74562
332	0.6069	0.6273	0.74256
332.5	0.60384	0.62424	0.74052
333	0.6018	0.62118	0.73746
333.5	0.59874	0.61812	0.73338
334	0.59568	0.61608	0.73032
334.5	0.59262	0.61404	0.72828
335	0.58956	0.612	0.7242
335.5	0.58752	0.60996	0.72216
336	0.58548	0.6069	0.7191
336.5	0.58242	0.60384	0.71604
337	0.57936	0.60078	0.71196
337.5	0.57834	0.5967	0.70686
338	0.57426	0.59262	0.70176
338.5	0.5712	0.58956	0.69768
339	0.56916	0.5865	0.6936
339.5	0.5661	0.58344	0.68952
340	0.56304	0.57936	0.68646
340.5	0.55998	0.57732	0.6834
341	0.55692	0.57426	0.68136
341.5	0.55182	0.5712	0.6783
342	0.54774	0.56814	0.67422
342.5	0.54468	0.56508	0.67014
343	0.5406	0.561	0.66504
343.5	0.53754	0.5559	0.65994
344	0.53448	0.55182	0.65484
344.5	0.5304	0.54774	0.65076
345	0.52632	0.54366	0.64566
345.5	0.52326	0.53958	0.64158
346	0.51918	0.5355	0.63648
346.5	0.5151	0.53244	0.63138
347	0.51	0.52836	0.62832
347.5	0.50592	0.5253	0.62322
348	0.50184	0.52122	0.61914
348.5	0.49776	0.51612	0.61506
349	0.49266	0.51204	0.60996
349.5	0.48756	0.50796	0.60588
350	0.48348	0.50286	0.59976
350.5	0.4794	0.49776	0.59466
351	0.47328	0.49368	0.58956
351.5	0.4692	0.4896	0.58446
352	0.4641	0.48552	0.57936
352.5	0.46002	0.48144	0.57426
353	0.45594	0.47736	0.56916
353.5	0.45186	0.47226	0.56406
354	0.44778	0.46818	0.55896
354.5	0.4437	0.4641	0.55386
355	0.4386	0.459	0.54876
355.5	0.43452	0.4539	0.54366
356	0.42942	0.44982	0.53958
356.5	0.42432	0.44574	0.53346
357	0.41922	0.44064	0.52734
357.5	0.41412	0.43554	0.52224
358	0.40902	0.42942	0.51816
358.5	0.4029	0.42432	0.51306
359	0.39882	0.41922	0.50796
359.5	0.39474	0.41514	0.50286
360	0.38964	0.41106	0.49776
360.5	0.38556	0.40596	0.49266
361	0.38046	0.40188	0.48756
361.5	0.37536	0.3978	0.48246
362	0.37128	0.39372	0.47736
362.5	0.3672	0.38862	0.47328
363	0.36312	0.38556	0.4692
363.5	0.35904	0.38148	0.46512
364	0.35598	0.37842	0.46206
364.5	0.3519	0.37434	0.45798
365	0.34782	0.37128	0.4539
365.5	0.34476	0.36822	0.44982
366	0.34068	0.36414	0.44676
366.5	0.3366	0.36108	0.44166
367	0.33354	0.35802	0.4386
367.5	0.32946	0.35496	0.43554
368	0.32742	0.3519	0.43248
368.5	0.32436	0.34884	0.4284
369	0.3213	0.34578	0.42534
369.5	0.31824	0.34374	0.42228
370	0.31518	0.33966	0.41922
370.5	0.31314	0.33762	0.41718
371	0.31008	0.33558	0.41514
371.5	0.30804	0.33354	0.41208
372	0.30702	0.3315	0.41004
372.5	0.30498	0.32946	0.408
373	0.30396	0.32844	0.40596
373.5	0.30192	0.3264	0.40392
374	0.29988	0.32538	0.40188
374.5	0.29886	0.32436	0.39984
375	0.2958	0.3213	0.3978
375.5	0.29376	0.32028	0.39576
376	0.29172	0.31824	0.39474
376.5	0.2907	0.3162	0.3927
377	0.28866	0.31416	0.39168
377.5	0.28764	0.31314	0.39066
378	0.28662	0.31212	0.38862
378.5	0.2856	0.3111	0.3876
379	0.28458	0.31008	0.38658
379.5	0.28356	0.30906	0.38454
380	0.28152	0.30804	0.38352
380.5	0.2805	0.30702	0.3825
381	0.27948	0.306	0.38148
381.5	0.27846	0.30396	0.37944
382	0.27744	0.30294	0.37842
382.5	0.27642	0.30294	0.3774
383	0.2754	0.30192	0.37536
383.5	0.27438	0.3009	0.37434
384	0.27336	0.29988	0.37434
384.5	0.27132	0.29886	0.37332
385	0.2703	0.29784	0.3723
385.5	0.26928	0.29682	0.3723
386	0.26826	0.2958	0.37128
386.5	0.26826	0.2958	0.37026
387	0.26724	0.29478	0.37026
387.5	0.26622	0.29376	0.36924
388	0.26622	0.29274	0.36822
388.5	0.2652	0.29172	0.3672
389	0.2652	0.2907	0.36618
389.5	0.26418	0.28968	0.36618
390	0.26316	0.28968	0.36516
390.5	0.26316	0.28866	0.36516
391	0.26214	0.28866	0.36516
391.5	0.26112	0.28866	0.36414
392	0.2601	0.28764	0.36414
392.5	0.2601	0.28764	0.36414
393	0.2601	0.28764	0.36414
393.5	0.2601	0.28764	0.36414
394	0.25908	0.28662	0.36414
394.5	0.25908	0.28662	0.36414
395	0.25908	0.2856	0.36414
395.5	0.25806	0.28662	0.36414
396	0.25806	0.2856	0.36516
396.5	0.25704	0.28662	0.36516
397	0.25704	0.28662	0.36618
397.5	0.25704	0.28662	0.36618
398	0.25602	0.2856	0.36618
398.5	0.25704	0.2856	0.3672
399	0.25704	0.2856	0.3672
399.5	0.25704	0.2856	0.3672
400	0.25704	0.2856	0.36822
400.5	0.25704	0.2856	0.36822
401	0.25704	0.2856	0.36924
401.5	0.25704	0.28662	0.36924
402	0.25704	0.28662	0.37026
402.5	0.25704	0.28662	0.37128
403	0.25704	0.28662	0.3723
403.5	0.25806	0.28662	0.3723
404	0.25806	0.28662	0.37332
404.5	0.25806	0.28764	0.37434
405	0.25806	0.28764	0.37434
405.5	0.25806	0.28764	0.37536
406	0.25806	0.28866	0.37638
406.5	0.25806	0.28866	0.37638
407	0.25806	0.28866	0.3774
407.5	0.25908	0.28968	0.37842
408	0.25908	0.28968	0.37944
408.5	0.25908	0.28968	0.38046
409	0.25908	0.2907	0.38148
409.5	0.25908	0.29172	0.3825
410	0.25908	0.29172	0.38352
410.5	0.2601	0.29274	0.38352
411	0.2601	0.29274	0.38454
411.5	0.2601	0.29274	0.38454
412	0.2601	0.29274	0.38556
412.5	0.2601	0.29274	0.38556
413	0.2601	0.29172	0.38556
413.5	0.2601	0.29172	0.38556
414	0.25908	0.2907	0.38556
414.5	0.25806	0.2907	0.38454
415	0.25704	0.28968	0.38454
415.5	0.25602	0.28866	0.38352
416	0.255	0.28764	0.3825
416.5	0.25398	0.28662	0.38046
417	0.25398	0.2856	0.37842
417.5	0.25194	0.28356	0.37638
418	0.25092	0.28152	0.37332
418.5	0.24888	0.27948	0.37128
419	0.24786	0.27744	0.36822
419.5	0.24582	0.27438	0.36516
420	0.24378	0.27234	0.3621
420.5	0.24174	0.2703	0.35904
421	0.2397	0.26724	0.35598
421.5	0.23766	0.2652	0.35292
422	0.23562	0.26316	0.34986
422.5	0.23358	0.2601	0.34578
423	0.23154	0.25704	0.34272
423.5	0.2295	0.25398	0.33864
424	0.22746	0.25092	0.33354
424.5	0.2244	0.24888	0.32946
425	0.22236	0.24582	0.32538
425.5	0.22032	0.24174	0.3213
426	0.21726	0.23868	0.31722
426.5	0.2142	0.23562	0.31314
427	0.21216	0.23256	0.30804
427.5	0.2091	0.2295	0.30294
428	0.20706	0.22542	0.29886
428.5	0.204	0.22236	0.29376
429	0.20094	0.2193	0.28866
429.5	0.1989	0.21624	0.28356
430	0.19584	0.21318	0.27846
430.5	0.1938	0.2091	0.27336
431	0.19074	0.20604	0.26826
431.5	0.18768	0.20298	0.26418
432	0.18564	0.19992	0.25908
432.5	0.18258	0.19686	0.255
433	0.18054	0.19278	0.2499
433.5	0.1785	0.18972	0.2448
434	0.17544	0.18666	0.24072
434.5	0.1734	0.1836	0.23664
435	0.17136	0.18156	0.23154
435.5	0.1683	0.1785	0.22746
436	0.16626	0.17544	0.22338
436.5	0.16422	0.1734	0.22032
437	0.16218	0.17136	0.21624
437.5	0.16014	0.1683	0.21318
438	0.15912	0.16626	0.2091
438.5	0.15708	0.16422	0.20604
439	0.15504	0.16116	0.20298
439.5	0.153	0.15912	0.20094
440	0.15198	0.15708	0.19788
440.5	0.14994	0.15606	0.19482
441	0.14892	0.15402	0.19278
441.5	0.1479	0.153	0.19074
442	0.14688	0.15198	0.1887
442.5	0.14586	0.15096	0.18666
443	0.14484	0.14892	0.18462
443.5	0.14382	0.1479	0.18258
444	0.1428	0.14688	0.18156
444.5	0.14178	0.14484	0.17952
445	0.14076	0.14382	0.17748
445.5	0.13974	0.1428	0.17544
446	0.13872	0.14076	0.17442
446.5	0.13668	0.13974	0.17238
447	0.13566	0.1377	0.17034
447.5	0.13464	0.13668	0.16932
448	0.13362	0.13566	0.1683
448.5	0.13362	0.13464	0.16626
449	0.1326	0.13362	0.16524
449.5	0.13158	0.13362	0.16422
450	0.13158	0.1326	0.1632
450.5	0.13056	0.13158	0.16218
451	0.12954	0.13056	0.16116
451.5	0.12852	0.12954	0.15912
452	0.1275	0.12852	0.1581
452.5	0.1275	0.1275	0.15606
453	0.12648	0.12648	0.15504
453.5	0.12546	0.12546	0.15402
454	0.12444	0.12444	0.15198
454.5	0.12444	0.12342	0.15096
455	0.12342	0.1224	0.14994
455.5	0.12342	0.12138	0.14994
456	0.1224	0.12036	0.14892
456.5	0.12138	0.12036	0.1479
457	0.12138	0.11934	0.14688
457.5	0.12036	0.11832	0.14484
458	0.11934	0.1173	0.14382
458.5	0.11832	0.11628	0.1428
459	0.1173	0.11526	0.14076
459.5	0.11628	0.11424	0.13974
460	0.11526	0.11322	0.13872
460.5	0.11526	0.1122	0.1377
461	0.11424	0.11118	0.13668
461.5	0.11322	0.11118	0.13566
462	0.11322	0.11016	0.13566
462.5	0.1122	0.10914	0.13464
463	0.11118	0.10812	0.13362
463.5	0.11118	0.1071	0.1326
464	0.11016	0.1071	0.13158
464.5	0.11016	0.10608	0.13056
465	0.10914	0.10506	0.12954
465.5	0.10914	0.10506	0.12852
466	0.10812	0.10404	0.1275
466.5	0.1071	0.10302	0.12648
467	0.1071	0.10302	0.12546
467.5	0.10608	0.102	0.12546
468	0.10506	0.10098	0.12444
468.5	0.10404	0.10098	0.12342
469	0.10404	0.09996	0.12342
469.5	0.10302	0.09894	0.1224
470	0.10302	0.09792	0.12138
470.5	0.102	0.0969	0.12036
471	0.102	0.09588	0.11934
471.5	0.10098	0.09486	0.11832
472	0.09996	0.09384	0.11628
472.5	0.09894	0.09384	0.11526
473	0.09792	0.09384	0.11526
473.5	0.09792	0.09282	0.11424
474	0.0969	0.09282	0.11424
474.5	0.0969	0.09282	0.11322
475	0.09588	0.0918	0.11322
475.5	0.09486	0.0918	0.1122
476	0.09486	0.09078	0.11118
476.5	0.09384	0.09078	0.11016
477	0.09282	0.08976	0.11016
477.5	0.09282	0.08874	0.10914
478	0.0918	0.08772	0.10812
478.5	0.09078	0.0867	0.1071
479	0.09078	0.0867	0.1071
479.5	0.08976	0.08568	0.10608
480	0.08874	0.08568	0.10506
480.5	0.08874	0.08568	0.10404
481	0.08874	0.08466	0.10302
481.5	0.08772	0.08466	0.10302
482	0.0867	0.08364	0.102
482.5	0.08568	0.08262	0.10098
483	0.08568	0.0816	0.09996
483.5	0.08466	0.08058	0.09894
484	0.08364	0.07956	0.09894
484.5	0.08262	0.07854	0.09792
485	0.08262	0.07752	0.09792
485.5	0.08262	0.07752	0.0969
486	0.08262	0.07752	0.09588
486.5	0.0816	0.07752	0.09588
487	0.0816	0.0765	0.09486
487.5	0.0816	0.0765	0.09486
488	0.08058	0.07548	0.09384
488.5	0.07956	0.07548	0.09282
489	0.07956	0.07446	0.09282
489.5	0.07956	0.07446	0.0918
490	0.07854	0.07344	0.09078
490.5	0.07854	0.07242	0.08976
491	0.07752	0.07242	0.08874
491.5	0.07752	0.0714	0.08874
492	0.0765	0.07038	0.08772
492.5	0.0765	0.07038	0.08772
493	0.07548	0.07038	0.0867
493.5	0.07548	0.06936	0.0867
494	0.07446	0.06936	0.08568
494.5	0.07446	0.06834	0.08466
495	0.07344	0.06834	0.08364
495.5	0.07344	0.06732	0.08364
496	0.07344	0.0663	0.08262
496.5	0.07242	0.0663	0.0816
497	0.07242	0.06528	0.0816
497.5	0.07242	0.06528	0.08058
498	0.0714	0.06426	0.08058
498.5	0.0714	0.06426	0.07956
499	0.0714	0.06426	0.07956
499.5	0.07038	0.06324	0.07854
500	0.07038	0.06324	0.07854
500.5	0.07038	0.06222	0.07752
501	0.06936	0.06222	0.07752
501.5	0.06936	0.0612	0.0765
502	0.06834	0.0612	0.0765
502.5	0.06834	0.06018	0.07548
503	0.06732	0.05916	0.07548
503.5	0.06732	0.05814	0.07446
504	0.0663	0.05712	0.07344
504.5	0.0663	0.05712	0.07344
505	0.0663	0.05712	0.07242
505.5	0.06528	0.05712	0.07242
506	0.06528	0.05712	0.07242
506.5	0.06528	0.05712	0.07242
507	0.06528	0.05712	0.0714
507.5	0.06426	0.0561	0.0714
508	0.06426	0.0561	0.07038
508.5	0.06324	0.05508	0.07038
509	0.06324	0.05406	0.06936
509.5	0.06222	0.05304	0.06834
510	0.06222	0.05304	0.06834
510.5	0.06222	0.05304	0.06834
511	0.06222	0.05304	0.06834
511.5	0.06222	0.05304	0.06834
512	0.06222	0.05304	0.06732
512.5	0.0612	0.05304	0.06732
513	0.0612	0.05304	0.06732
513.5	0.06018	0.05202	0.0663
514	0.06018	0.05202	0.0663
514.5	0.06018	0.051	0.0663
515	0.06018	0.051	0.0663
515.5	0.06018	0.051	0.06528
516	0.06018	0.051	0.06528
516.5	0.06018	0.051	0.06528
517	0.05916	0.051	0.06528
517.5	0.05916	0.04998	0.06528
518	0.05814	0.04998	0.06528
518.5	0.05814	0.04896	0.06426
519	0.05814	0.04896	0.06426
519.5	0.05712	0.04896	0.06426
520	0.05712	0.04896	0.06426
520.5	0.05712	0.04896	0.06426
521	0.05712	0.04896	0.06426
521.5	0.05712	0.04896	0.06426
522	0.05712	0.04896	0.06324
522.5	0.05712	0.04998	0.06324
523	0.05712	0.04998	0.06324
523.5	0.0561	0.04896	0.06324
524	0.0561	0.04896	0.06324
524.5	0.0561	0.04896	0.06324
525	0.05508	0.04896	0.06324
525.5	0.05508	0.04794	0.06324
526	0.05508	0.04794	0.06324
526.5	0.05508	0.04794	0.06324
527	0.05508	0.04692	0.06222
527.5	0.05406	0.04692	0.06222
528	0.05406	0.04692	0.06222
528.5	0.05304	0.04692	0.06222
529	0.05304	0.0459	0.06222
529.5	0.05304	0.0459	0.0612
530	0.05202	0.0459	0.0612
530.5	0.05202	0.0459	0.0612
531	0.05202	0.0459	0.0612
531.5	0.05304	0.0459	0.0612
532	0.05304	0.0459	0.0612
532.5	0.05202	0.04488	0.0612
533	0.05202	0.0459	0.0612
533.5	0.05202	0.04488	0.0612
534	0.051	0.04488	0.06018
534.5	0.051	0.04488	0.06018
535	0.04998	0.04386	0.06018
535.5	0.04998	0.04386	0.05916
536	0.04998	0.04386	0.05916
536.5	0.051	0.04386	0.05916
537	0.051	0.04386	0.05916
537.5	0.051	0.04386	0.05916
538	0.051	0.04488	0.05916
538.5	0.04998	0.04386	0.05814
539	0.04998	0.04386	0.05814
539.5	0.04896	0.04386	0.05712
540	0.04896	0.04386	0.05712
540.5	0.04896	0.04386	0.05712
541	0.04794	0.04284	0.05712
541.5	0.04794	0.04284	0.05712
542	0.04692	0.04182	0.05712
542.5	0.04692	0.04182	0.0561
543	0.0459	0.0408	0.05508
543.5	0.04488	0.03978	0.05406
544	0.04488	0.03978	0.05304
544.5	0.04488	0.0408	0.05304
545	0.04488	0.0408	0.05304
545.5	0.0459	0.0408	0.05406
546	0.0459	0.04182	0.05406
546.5	0.0459	0.04182	0.05406
547	0.0459	0.04182	0.05406
547.5	0.04488	0.0408	0.05304
548	0.04488	0.03978	0.05202
548.5	0.04386	0.03978	0.05202
549	0.04386	0.03978	0.051
549.5	0.04386	0.03978	0.051
550	0.04386	0.0408	0.051
550.5	0.04488	0.0408	0.051
551	0.04488	0.0408	0.051
551.5	0.04488	0.0408	0.051
552	0.04386	0.03978	0.051
552.5	0.04386	0.03876	0.051
553	0.04284	0.03774	0.051
553.5	0.04284	0.03774	0.051
554	0.04182	0.03774	0.04998
554.5	0.04182	0.03774	0.04998
555	0.04182	0.03774	0.051
555.5	0.04182	0.03876	0.051
556	0.04182	0.03876	0.051
556.5	0.04182	0.03876	0.051
557	0.04182	0.03876	0.04998
557.5	0.04182	0.03876	0.04998
558	0.04182	0.03774	0.04998
558.5	0.0408	0.03774	0.04998
559	0.0408	0.03774	0.04998
559.5	0.03978	0.03774	0.04998
560	0.03876	0.03672	0.04998
560.5	0.03876	0.03672	0.04998
561	0.03876	0.03672	0.04998
561.5	0.03876	0.0357	0.04998
562	0.03978	0.03672	0.04998
562.5	0.03978	0.03672	0.04896
563	0.03978	0.03672	0.04896
563.5	0.03978	0.03672	0.04896
564	0.03876	0.03672	0.04896
564.5	0.03876	0.03672	0.04896
565	0.03876	0.03672	0.04896
565.5	0.03876	0.0357	0.04794
566	0.03774	0.0357	0.04794
566.5	0.03774	0.03468	0.04692
567	0.03672	0.03468	0.0459
567.5	0.03672	0.03468	0.0459
568	0.03672	0.03468	0.04488
568.5	0.03672	0.03468	0.04488
569	0.03672	0.03468	0.04386
569.5	0.03672	0.03468	0.04284
570	0.03672	0.03468	0.04284
570.5	0.03672	0.03366	0.04284
571	0.0357	0.03264	0.04182
571.5	0.0357	0.03162	0.04182
572	0.03468	0.03162	0.0408
572.5	0.03468	0.0306	0.0408
573	0.03366	0.0306	0.0408
573.5	0.03366	0.0306	0.0408
574	0.03366	0.0306	0.0408
574.5	0.03366	0.0306	0.0408
575	0.03366	0.0306	0.0408
575.5	0.03366	0.0306	0.0408
576	0.03366	0.0306	0.0408
576.5	0.03468	0.0306	0.0408
577	0.03468	0.0306	0.0408
577.5	0.03468	0.0306	0.03978
578	0.03366	0.0306	0.03978
578.5	0.03366	0.0306	0.03876
579	0.03264	0.0306	0.03876
579.5	0.03162	0.0306	0.03876
580	0.03162	0.02958	0.03876
580.5	0.0306	0.02958	0.03876
581	0.0306	0.02958	0.03876
581.5	0.0306	0.02856	0.03774
582	0.0306	0.02856	0.03774
582.5	0.0306	0.02856	0.03672
583	0.0306	0.02856	0.03672
583.5	0.0306	0.02856	0.03672
584	0.0306	0.02856	0.03672
584.5	0.0306	0.02856	0.03672
585	0.0306	0.02856	0.03672
585.5	0.02958	0.02856	0.03774
586	0.02958	0.02754	0.03672
586.5	0.02856	0.02754	0.03672
587	0.02958	0.02754	0.03672
587.5	0.02856	0.02754	0.03672
588	0.02856	0.02652	0.03672
588.5	0.02856	0.02652	0.03672
589	0.02856	0.02652	0.03672
589.5	0.02856	0.02652	0.03672
590	0.02856	0.02652	0.0357
590.5	0.02856	0.02652	0.0357
591	0.02754	0.0255	0.03468
591.5	0.02754	0.0255	0.03468
592	0.02652	0.0255	0.03468
592.5	0.02652	0.0255	0.03468
593	0.02652	0.02652	0.03366
593.5	0.02754	0.02652	0.03366
594	0.02754	0.02652	0.03366
594.5	0.02754	0.02652	0.03366
595	0.02652	0.02652	0.03264
595.5	0.02652	0.0255	0.03264
596	0.02652	0.0255	0.03264
596.5	0.0255	0.0255	0.03264
597	0.0255	0.0255	0.03366
597.5	0.02652	0.0255	0.03366
598	0.02652	0.0255	0.03366
598.5	0.02754	0.0255	0.03468
599	0.02754	0.0255	0.03468
599.5	0.02652	0.0255	0.03366
600	0.02652	0.0255	0.03366
600.5	0.0255	0.02448	0.03264
601	0.0255	0.02448	0.03162
601.5	0.02448	0.02346	0.03162
602	0.02448	0.02346	0.03162
602.5	0.02448	0.02346	0.03162
603	0.02448	0.02346	0.03162
603.5	0.02448	0.02346	0.03162
604	0.02448	0.02346	0.03162
604.5	0.02448	0.02346	0.03162
605	0.02448	0.02346	0.03162
605.5	0.02448	0.02346	0.03162
606	0.02448	0.02346	0.03162
606.5	0.02448	0.02346	0.03162
607	0.02448	0.02346	0.03162
607.5	0.02448	0.02346	0.03162
608	0.0255	0.02448	0.03162
608.5	0.02448	0.02448	0.03162
609	0.02448	0.02448	0.03162
609.5	0.02448	0.02346	0.0306
610	0.02448	0.02346	0.0306
610.5	0.02448	0.02244	0.02958
611	0.02346	0.02244	0.02958
611.5	0.02346	0.02244	0.02856
612	0.02346	0.02244	0.02856
612.5	0.02346	0.02244	0.02958
613	0.02346	0.02244	0.02958
613.5	0.02346	0.02244	0.02958
614	0.02346	0.02346	0.02958
614.5	0.02346	0.02346	0.02958
615	0.02244	0.02244	0.02856
615.5	0.02244	0.02142	0.02856
616	0.02244	0.02142	0.02856
616.5	0.02244	0.02142	0.02856
617	0.02244	0.02142	0.02856
617.5	0.02142	0.02142	0.02856
618	0.02244	0.02142	0.02958
618.5	0.02142	0.02142	0.02856
619	0.02142	0.02142	0.02856
619.5	0.02142	0.02244	0.02856
620	0.02142	0.02244	0.02856
620.5	0.02142	0.02142	0.02958
621	0.02142	0.02142	0.02958
621.5	0.02142	0.02142	0.02958
622	0.02142	0.02142	0.02958
622.5	0.02142	0.02142	0.02958
623	0.02142	0.02142	0.02958
623.5	0.02142	0.02142	0.02856
624	0.02142	0.02244	0.02856
624.5	0.02142	0.02244	0.02856
625	0.02244	0.02346	0.02958
625.5	0.02244	0.02346	0.02958
626	0.02244	0.02346	0.02958
626.5	0.02142	0.02346	0.02958
627	0.02244	0.02244	0.02958
627.5	0.02244	0.02346	0.02958
628	0.02244	0.02244	0.02958
628.5	0.02244	0.02346	0.02856
629	0.02244	0.02346	0.02958
629.5	0.02244	0.02346	0.02958
630	0.02244	0.02448	0.0306
630.5	0.02244	0.02448	0.0306
631	0.02244	0.02448	0.0306
631.5	0.02244	0.02346	0.0306
632	0.02244	0.02244	0.0306
632.5	0.02244	0.02244	0.02958
633	0.02142	0.02142	0.02856
633.5	0.02142	0.02142	0.02856
634	0.02142	0.02142	0.02856
634.5	0.02142	0.02142	0.02856
635	0.02142	0.02142	0.02958
635.5	0.02142	0.02142	0.02958
636	0.02142	0.02142	0.02958
636.5	0.02142	0.02142	0.0306
637	0.02142	0.02142	0.03162
637.5	0.02244	0.02244	0.03162
638	0.02244	0.02244	0.03162
638.5	0.02142	0.02244	0.0306
639	0.02142	0.02244	0.0306
639.5	0.02142	0.02244	0.0306
640	0.02142	0.02244	0.03162
640.5	0.02142	0.02244	0.03162
641	0.02142	0.02244	0.0306
641.5	0.02142	0.02346	0.0306
642	0.02244	0.02448	0.03162
642.5	0.02244	0.02448	0.03162
643	0.02244	0.02448	0.03162
643.5	0.02244	0.02448	0.03162
644	0.02244	0.02448	0.03162
644.5	0.02244	0.02346	0.03162
645	0.02244	0.02346	0.03162
645.5	0.02244	0.02346	0.03162
646	0.02142	0.02346	0.0306
646.5	0.02142	0.02346	0.03162
647	0.02142	0.02346	0.03162
647.5	0.02142	0.02346	0.03162
648	0.02244	0.02346	0.03162
648.5	0.02142	0.02346	0.03162
649	0.02142	0.02346	0.03162
649.5	0.02142	0.02346	0.03162
650	0.0204	0.02346	0.03162
650.5	0.0204	0.02244	0.03162
651	0.0204	0.02244	0.03162
651.5	0.0204	0.02244	0.03162
652	0.0204	0.02244	0.03162
652.5	0.0204	0.02244	0.0306
653	0.0204	0.02346	0.02958
653.5	0.0204	0.02244	0.02856
654	0.0204	0.02244	0.02856
654.5	0.0204	0.02244	0.02754
655	0.01938	0.02142	0.02652
655.5	0.01938	0.02142	0.02652
656	0.01836	0.0204	0.02652
656.5	0.01836	0.0204	0.02652
657	0.01836	0.0204	0.02652
657.5	0.01836	0.0204	0.02652
658	0.01938	0.0204	0.02652
658.5	0.01938	0.01938	0.0255
659	0.01938	0.01938	0.0255
659.5	0.01836	0.01938	0.02448
660	0.01734	0.01836	0.02448
660.5	0.01734	0.01836	0.02448
661	0.01632	0.01734	0.02448
661.5	0.0153	0.01734	0.02346
662	0.0153	0.01734	0.02346
662.5	0.0153	0.01734	0.02346
663	0.0153	0.01734	0.02346
663.5	0.01632	0.01734	0.02244
664	0.01632	0.01734	0.02244
664.5	0.01632	0.01734	0.02244
665	0.01632	0.01734	0.02142
665.5	0.01734	0.01734	0.02142
666	0.01632	0.01734	0.02142
666.5	0.01632	0.01734	0.02142
667	0.01632	0.01734	0.0204
667.5	0.01632	0.01632	0.0204
668	0.01632	0.01632	0.0204
668.5	0.01632	0.01632	0.0204
669	0.01632	0.0153	0.0204
669.5	0.01632	0.0153	0.0204
670	0.0153	0.0153	0.0204
670.5	0.0153	0.01428	0.01938
671	0.01428	0.01428	0.0204
671.5	0.0153	0.01428	0.0204
672	0.01428	0.01428	0.0204
672.5	0.01428	0.01428	0.0204
673	0.01428	0.01428	0.0204
673.5	0.01428	0.01428	0.01938
674	0.01326	0.01428	0.01938
674.5	0.01326	0.01428	0.01938
675	0.01326	0.01326	0.01836
675.5	0.01326	0.01326	0.01836
676	0.01428	0.01428	0.01836
676.5	0.01326	0.01428	0.01938
677	0.01326	0.01428	0.01938
677.5	0.01224	0.0153	0.01836
678	0.01326	0.0153	0.01938
678.5	0.01326	0.0153	0.01938
679	0.01428	0.0153	0.01836
679.5	0.01428	0.0153	0.01836
680	0.0153	0.0153	0.01734
680.5	0.0153	0.0153	0.01836
681	0.01428	0.01428	0.01836
681.5	0.01326	0.01428	0.01836
682	0.01224	0.01326	0.01836
682.5	0.01122	0.01326	0.01836
683	0.01122	0.01326	0.01836
683.5	0.01122	0.01224	0.01836
684	0.01224	0.01326	0.01734
684.5	0.01326	0.01326	0.01734
685	0.01326	0.01428	0.01632
685.5	0.01224	0.01326	0.0153
686	0.01224	0.01224	0.0153
686.5	0.01224	0.01326	0.01428
687	0.01122	0.01326	0.01428
687.5	0.01122	0.01326	0.0153
688	0.01122	0.01326	0.0153
688.5	0.01122	0.01326	0.01632
689	0.01224	0.01428	0.01632
689.5	0.01326	0.01326	0.01632
690	0.01224	0.01326	0.01632
690.5	0.01122	0.01224	0.01632
691	0.01224	0.01224	0.01734
691.5	0.01224	0.01224	0.01632
692	0.01122	0.01326	0.01632
692.5	0.01122	0.01326	0.01632
693	0.01224	0.01326	0.01632
693.5	0.01224	0.01326	0.01632
694	0.01326	0.01428	0.01632
694.5	0.01326	0.01326	0.0153
695	0.01224	0.01326	0.01428
695.5	0.01122	0.01326	0.01428
696	0.01224	0.01428	0.01428
696.5	0.01224	0.01326	0.01428
697	0.01122	0.01326	0.01428
697.5	0.01122	0.01224	0.01428
698	0.01122	0.01122	0.01428
698.5	0.01122	0.0102	0.01428
699	0.01224	0.0102	0.01428
699.5	0.01224	0.00918	0.01326
700	0.01122	0.00918	0.01326
	0
	0
	0
	0
	0
	0
	0
	0
	0
	0
	0
	0
	0
	0
	0
	0
	0
	0
	0
	0
	0
	0
	0
	0
	0
	0
	0
	0
	0
	0
	0
	0
	0
	0
	0
	0
	0
	0
	0
	0
	0
	0
	0
	0
	0
	0
	0
	0
	0
	0
	0
	0
	0
	0
	0
	0
	0
	0
	0
	0
	0
	0
	0
	0
	0
	0
	0
	0
	0
	0
	0
	0
	0
	0
	0
	0
	0
	0
	0
	0
	0
	0
	0
	0
	0
	0
	0
	0
	0
	0
	0
	0
	0
	0
	0
	0
	0
	0
	0
	0
	0
	0
	0
	0
	0
	0
	0
	0
	0
	0
	0
	0
	0
	0
	0
	0
	0
	0
	0
	0
	0
	0
	0
	0
	0
	0
	0
	0
	0
	0
	0
	0
	0
	0
	0
	0
	0
	0
	0
	0
	0
	0
	0
	0
	0
	0
	0
	0
	0
	0
	0
	0
	0
	0
	0
	0
	0
	0
	0
	0
	0
	0
	0
	0
	0
	0
	0
	0
	0
	0
	0
	0
	0
	0
	0
	0
	0
	0
	0
	0
	0
	0
	0
	0
	0
	0
	0
	0
	0
	0
	0
	0
	0
	0
	0
	0
	0
	0
	0
	0
	0
	0
	0
	0
	0
	0
	0
	0
	0
	0
	0
	0
	0
	0
	0
	0
	0
	0
	0
	0
	0
	0
	0
	0
	0
	0
	0
	0
	0
	0
	0
	0
	0
	0
	0
	0
	0
	0
	0
	0
	0
	0
	0
	0
	0
	0
	0
	0
	0
	0
	0
	0
	0
	0
	0
	0
	0
	0
	0
	0
	0
	0
	0
	0
	0
	0
	0
	0
	0
	0
	0
	0
	0
	0
	0
	0
	0
	0
	0
	0
	0
	0
	0
	0
	0
	0
	0
	0
	0
	0
	0
	0
	0
	0
	0
	0
	0
	0
	0
	0
	0
	0
	0
	0
	0
	0
	0
	0
	0
	0
	0
	0
	0
	0
	0
	0
	0
	0
	0
	0
	0
	0
	0
	0
	0
	0
	0
	0
	0
	0
	0
	0
	0
	0
	0
	0
	0
	0
	0
	0
	0
	0
	0
	0
	0
	0
	0
	0
	0
	0
	0
	0
	0
	0
	0
	0
	0
	0
	0
	0
	0
	0
	0
	0
	0
	0
	0
	0
	0
	0
	0
	0
	0
	0
	0
	0
	0
	0
	0
	0
	0
	0
	0
	0
	0
	0
	0
	0
	0
	0
	0
	0
	0
	0
	0
	0
	0
	0
	0
	0
	0
	0
	0
	0
	0
	0
	0
	0
	0
	0
	0
	0
	0
	0
	0
	0
	0
	0
	0
	0
	0
	0
	0
	0
	0
	0
	0
	0
	0
	0
	0
	0
	0
	0
	0
	0
	0
	0
	0
	0
	0
	0
	0
	0
	0
	0
	0
	0
	0
	0
	0
	0
	0
	0
	0
	0
	0
	0
	0
	0
	0
	0
	0
	0
	0
	0
	0
	0
	0
	0
	0
	0
	0
	0
	0
	0
	0
	0
	0
	0
	0
	0
	0
	0
	0
	0
	0
	0
	0
	0
	0
	0
	0
	0
	0
	0
	0
	0
	0
	0
	0
	0
	0
	0
	0
	0
	0
	0
	0
	0
	0
	0
	0
	0
	0
	0
	0
	0
	0
	0
	0
	0
	0
	0
	0
	0
	0
	0
	0
	0
	0
	0
	0
	0
	0
	0
	0
	0
	0
	0
	0
	0
	0
	0
	0
	0
	0
	0
	0
	0
	0
	0
	0
	0
	0
	0
	0
	0
	0
	0
	0
	0
	0
	0
	0
	0
	0
	0
	0
	0
	0
	0
	0
	0
	0
	0
	0
	0
	0
	0
	0
	0
	0
	0
	0
	0
	0
	0
	0
	0
	0
	0
	0
	0
	0
	0
	0
	0
	0
	0
	0
	0
	0
	0
	0
	0
	0
	0
	0
	0
	0
	0
	0
	0
	0
	0
	0
	0
	0
	0
	0
	0
	0
	0
	0
	0
	0
	0
	0
	0
	0
	0
	0
	0
	0
	0
	0
	0
	0
	0
	0
	0
	0
	0
	0
	0
	0
	0
	0
	0
	0
	0
	0
	0
	0
	0
	0
	0
	0
	0
	0
	0
	0
	0
	0
	0
	0
	0
	0
	0
	0
	0
	0
	0
	0
	0
	0
	0
	0
	0
	0
	0
	0
	0
	0
	0
	0
	0
	0
	0
	0
	0
	0
	0
	0
	0
	0
	0
	0
	0
	0
	0
	0
	0
	0
	0
	0
	0
	0
	0
	0
	0
	0
	0
	0
	0
	0
	0
	0
	0
	0
	0
	0
	0
	0
	0
	0
	0
	0
	0
	0
	0
	0
	0
	0
	0
	0
	0
	0
	0
	0
	0
	0
	0
	0
	0
	0
	0
	0
	0
	0
	0
	0
	0
	0
	0
	0
	0
	0
	0
	0
	0
	0
	0
	0
	0
	0
	0
	0
	0
	0
	0
	0
	0
	0
	0
	0
	0
	0
	0
	0
	0
	0
	0
	0
	0
	0
	0
	0
	0
	0
	0
	0
	0
	0
	0
	0
	0
	0
	0
	0
	0
	0
	0
	0
	0
	0
	0
	0
	0
	0
	0
	0
	0
	0
	0
	0
	0
	0
	0
	0
	0
	0
	0
	0
	0
	0
	0
	0
	0
	0
	0
	0
	0
	0
	0
	0
	0
	0
	0
	0
	0
	0
	0
	0
	0
	0
	0
	0
	0
	0
	0
	0
	0
	0
	0
	0
	0
	0
	0
	0
	0
	0
	0
	0
	0
	0
	0
	0
	0
	0
	0
	0
	0
	0
	0
	0
	0
	0
	0
	0
	0
	0
	0
	0
	0
	0
	0
	0
	0
	0
	0
	0
	0
	0
	0
	0
	0
	0
	0
	0
	0
	0
	0
	0
	0
	0
	0
	0
	0
	0
	0
	0
	0
	0
	0
	0
	0
	0
	0
	0
	0
	0
	0
	0
	0
	0
	0
	0
	0
	0
	0
	0
	0
	0
	0
	0
	0
	0
	0
	0
	0
	0
	0
	0
	0
	0
	0
	0
	0
	0
	0
	0
	0
	0
	0
	0
	0
	0
	0
	0
	0
	0
	0
	0
	0
	0
	0
	0
	0
	0
	0
	0
	0
	0
	0
	0
	0
	0
	0
	0
	0
	0
	0
	0
	0
	0
	0
	0
	0
	0
	0
	0
	0
	0
	0
	0
	0
	0
	0
	0
	0
	0
	0
	0
	0
	0
	0
	0
	0
	0
	0
	0
	0
	0
	0
	0
	0
	0
	0
	0
	0
	0
	0
	0
	0
	0
	0
	0
	0
	0
	0
	0
	0
	0
	0
	0
	0
	0
	0
	0
	0
	0
	0
	0
	0
	0
	0
	0
	0
	0
	0
	0
	0
	0
	0
	0
	0
	0
	0
	0
	0
	0
	0
	0
	0
	0
	0
	0
	0
	0
	0
	0
	0
	0
	0
	0
	0
	0
	0
	0
	0
	0
	0
	0
	0
	0
	0
	0
	0
	0
	0
	0
	0
	0
	0
	0
	0
	0
	0
	0
	0
	0
	0
	0
	0
	0
	0
	0
	0
	0
	0
	0
	0
	0
	0
	0
	0
	0
	0
	0
	0
	0
	0
	0
	0
	0
	0
	0
	0
	0
	0
	0
	0
	0
	0
	0
	0
	0
	0
	0
	0
	0
	0
	0
	0
	0
	0
	0
	0
	0
	0
	0
	0
	0
	0
	0
[truncated: 1,046,576+ more rows]

## Sheet: Source Data Figure 3
Panel c. Methyltransferase activity assay of nsp14															Panel d. Methyltransferase activity assay of nsp14
nsp14 (ng/rxn)	WT-Zn nsp14 RNA-1			WT-Zn nsp14 Cap-0			WT-Fe-S nsp14 RNA-1			WT-Fe-S nsp14 Cap-0					nsp14 (ng/rxn)	WT-Zn nsp14 RNA-1			WT-Zn nsp14 Cap-0			WT-Fe-S nsp14 RNA-1			WT-Fe-S nsp14 Cap-0
100	90000	87500	84500	1000	980	1001	425250	415800	421470	900	800	950			100	90000	87500	84500	1000	980	1001	425250	415800	421470	900	800	950
75	85000	83900	82500	700	850	670	415800	417690	413910	750	800	700			75	85000	83900	82500	700	850	670	415800	417690	413910	750	800	700
50	84500	83500	82500	450	500	550	413910	415800	376110	400	389	410			50	84500	83500	82500	450	500	550	413910	415800	376110	400	389	410
25	75000	74500	72950	225	220	230	359100	396900	406350	220	210	199			25	75000	74500	72950	225	220	230	359100	396900	406350	220	210	199
12.5	70000	69500	67900	118	125	119	349650	340200	349650	110	100	99			12.5	70000	69500	67900	118	125	119	349650	340200	349650	110	100	99
6.25	45000	44500	43950	55	50	58	236250	232470	234360	47	45	46			6.25	45000	44500	43950	55	50	58	236250	232470	234360	47	45	46
3.125	30000	27500	29500	26	23	25	115522	113400	115290	23	22	21.8			3.125	30000	27500	29500	26	23	25	115522	113400	115290	23	22	21.8
1.5625	15000	14350	15500	12.5	13	15	55023.6	54621	52731	10	9.7	9.3			1.5625	15000	14350	15500	12.5	13	15	55023.6	54621	52731	10	9.7	9.3
0.78	8500	8290	8550	6.18	6.4	6.3	26460	27405	26271	4.5	4.3	4.6			0.78	8500	8290	8550	6.18	6.4	6.3	26460	27405	26271	4.5	4.3	4.6
0.391	4000	3950	3995	3.09	3.1	2.9	12285	11907	12096	2.2	2.1	1.99			0.391	4000	3950	3995	3.09	3.1	2.9	12285	11907	12096	2.2	2.1	1.99
0.195	2500	2490	2395	1.48	1.5	1.4	5670	5481	5575.5	1.1	0.99	1			0.195	2500	2490	2395	1.48	1.5	1.4	5670	5481	5575.5	1.1	0.99	1
Panel e. Methyltransferase activity assay of nsp14
nsp14 (SAM [μM])	WT-Zn nsp14 RNA-1			WT-Fe-S nsp14 RNA-1
100	58800	54210	49200	243600	238620	219570
50	56700	54210	50000	237800	232800	213940
25	54600	52125	50800	232000	226980	208310
12.5	52500	50040	47600	220400	203700	206621
6.25	42000	45870	47200	197200	186240	163270
3.125	37800	32526	34800	179800	168780	152010
1.5625	29400	28773	26000	145000	157140	135120
0.78125	26040	25020	22000	127600	115818	121045
0.390625	16800	17931	15600	104400	101850	96836
0.195312	14700	12510	11600	87000	84390	78257
0.0976562	7980	7422.6	8400	46400	43650	38847

## Sheet: Source Data Figure 4
Panel b. Methyltransferase activity assay of the nsp16/nsp10 complex															Panel c. Methyltransferase activity assay of the nsp16/nsp10 complex
nsp16/nsp10 (ng/rxn)	WT-Zn nsp16/10 Cap-0			WT-Fe-S nsp16/10 Cap-0			WT-Zn nsp16/10 RNA-1			WT-Fe-S nsp16/10 RNA-1					nsp16/nsp10 (RNA Cap-0 μM)	WT-Zn nsp16/10 Cap-0			WT-Fe-S nsp16/10 Cap-0
100	25000	24500	24900	78000	77600	78100	100	99	250	99	120	110			1	14000	12700	15000	38000	37000	35000
75	23000	22900	23100	77000	78500	74500	89	170	210	180	90	210			0.5	12000	13000	11670	37200	36800	36600
50	19000	21700	20000	75000	73000	76000	190	150	89	87	70	150			0.25	11000	10900	11010	36000	35000	34800
25	17000	15900	18000	71000	69000	69400	100	87	80	90	180	87			0.125	9000	8700	8500	32000	33000	30000
12.5	15000	13000	10000	55000	49000	50000	98	190	100	100	150	110			0.0625	7000	6900	6700	27000	25000	27800
6.25	8000	7600	7900	34000	32900	33600	120	110	79	130	120	90			0.03125	5000	4500	4870	23000	22000	21000
3.125	5000	4500	4550	15000	16000	15600	180	150	145	150	160	80			0.015625	3000	2900	2850	17000	19800	18700
1.5625	2400	2370	2387	7000	6700	7100	150	110	130	70	110	210			0.0078125	2600	2550	2500	15000	16000	17800
0.78	1100	1000	999	4000	3900	3860	110	100	99	140	130	140			0.0039062	2100	2000	1900	13000	14500	12700
0.391	500	480	479	2100	2000	1988	150	100	140	120	150	80			0.0019531	1900	1800	1750	11000	13000	10000
0.195	220	210	199	1060	1000	980	120	90	150	99	100	70			0.0009765	900	850	780	10000	9500	8900
Panel d. Methyltransferase activity assay of the nsp16/nsp10 complex
nsp16/nsp10 (SAM [μM])	WT-Zn nsp16/10 Cap-0			WT-Fe-S nsp16/10 Cap-0
100	14000	13000	12300	42000	41000	39000
50	13500	13000	12500	41000	40000	38000
25	13000	12500	12700	40000	39000	37000
12.5	12500	12000	11900	38000	35000	36700
6.25	10000	11000	11800	34000	32000	29000
3.125	9000	7800	8700	31000	29000	27000
1.5625	7000	6900	6500	25000	27000	24000
0.78125	6200	6000	5500	22000	19900	21500
0.390625	4000	4300	3900	18000	17500	17200
0.195312	3500	3000	2900	15000	14500	13900
0.0976562	1900	1780	2100	8000	7500	6900

## Sheet: Source Data Figure 6
Panel a: UV-visible absorption spectra data points						Panel d: UV-visible absorption spectra data points
OD (Absorbance)	nsp14	nsp14+Asc (1:2)	nsp14+Asc (1:10)	nsp14+DT (1:2)		OD (Absorbance)	nsp10/nsp16	nsp10/nsp16+Asc (1:10)	nsp10/nsp16+Asc (1:100)	nsp10/nsp16+DT (1:2)	nsp10/nsp16+DT (1:10)	nsp10/nsp16+DT (1:5)
280	2.416	2.405	2.421	2.6543		280	2.421	2.421	2.421	2.397	2.413	2.421
280.5	2.441	2.432	2.449	2.6862		280.5	2.449	2.449	2.449	2.421	2.442	2.449
281	2.475	2.473	2.486	2.7181		281	2.486	2.486	2.486	2.457	2.471	2.488
281.5	2.512	2.511	2.524	2.7676		281.5	2.524	2.524	2.524	2.498	2.516	2.526
282	2.55	2.547	2.556	2.8226		282	2.556	2.556	2.556	2.535	2.566	2.553
282.5	2.569	2.572	2.579	2.8314		282.5	2.581	2.579	2.579	2.566	2.574	2.574
283	2.584	2.609	2.597	2.8204		283	2.597	2.597	2.597	2.606	2.564	2.589
283.5	2.598	2.602	2.61	2.8248		283.5	2.608	2.61	2.61	2.62	2.568	2.601
284	2.611	2.598	2.618	2.8369		284	2.615	2.618	2.618	2.609	2.579	2.609
284.5	2.615	2.6	2.626	2.8248		284.5	2.623	2.626	2.626	2.612	2.568	2.618
285	2.629	2.611	2.644	2.8281		285	2.643	2.639	2.642	2.623	2.571	2.641
285.5	2.653	2.633	2.661	2.8424		285.5	2.656	2.659	2.662	2.643	2.584	2.654
286	2.678	2.659	2.68	2.8754		286	2.672	2.681	2.682	2.666	2.614	2.674
286.5	2.702	2.676	2.691	2.9084		286.5	2.682	2.694	2.695	2.682	2.644	2.692
287	2.707	2.687	2.691	2.9084		287	2.682	2.696	2.696	2.688	2.644	2.669
287.5	2.687	2.687	2.684	2.8875		287.5	2.676	2.69	2.688	2.689	2.625	2.646
288	2.668	2.689	2.671	2.8908		288	2.663	2.678	2.675	2.687	2.628	2.627
288.5	2.651	2.668	2.659	2.8765		288.5	2.652	2.665	2.662	2.665	2.615	2.61
289	2.641	2.657	2.659	2.8798		289	2.65	2.658	2.656	2.658	2.618	2.605
289.5	2.642	2.657	2.659	2.8523		289.5	2.658	2.658	2.659	2.659	2.593	2.616
290	2.656	2.665	2.664	2.8589		290	2.675	2.666	2.67	2.668	2.599	2.642
290.5	2.669	2.675	2.666	2.8545		290.5	2.68	2.678	2.68	2.68	2.595	2.656
291	2.677	2.68	2.667	2.871		291	2.684	2.682	2.684	2.684	2.61	2.688
291.5	2.68	2.675	2.66	2.8556		291.5	2.68	2.678	2.68	2.68	2.596	2.686
292	2.666	2.666	2.649	2.8446		292	2.668	2.666	2.668	2.668	2.586	2.65
292.5	2.647	2.649	2.635	2.8193		292.5	2.653	2.651	2.651	2.651	2.563	2.628
293	2.633	2.64	2.634	2.7819		293	2.638	2.644	2.638	2.638	2.529	2.614
293.5	2.635	2.635	2.626	2.7082		293.5	2.631	2.636	2.633	2.633	2.462	2.605
294	2.633	2.626	2.63	2.6367		294	2.635	2.629	2.636	2.635	2.397	2.614
294.5	2.636	2.626	2.629	2.5344		294.5	2.638	2.629	2.648	2.642	2.304	2.625
295	2.644	2.636	2.632	2.4211		295	2.645	2.63	2.647	2.651	2.201	2.635
295.5	2.651	2.646	2.655	2.2803		295.5	2.656	2.636	2.652	2.675	2.073	2.646
296	2.667	2.663	2.671	2.1483		296	2.668	2.646	2.661	2.683	1.953	2.669
296.5	2.689	2.674	2.689	1.9965		296.5	2.684	2.663	2.681	2.691	1.815	2.688
297	2.671	2.669	2.673	1.8744		297	2.684	2.665	2.678	2.671	1.704	2.678
297.5	2.665	2.633	2.618	1.7215		297.5	2.69	2.683	2.654	2.651	1.565	2.655
298	2.658	2.593	2.544	1.584		298	2.675	2.683	2.629	2.622	1.44	2.61
298.5	2.622	2.513	2.417	1.452		298.5	2.653	2.665	2.611	2.561	1.32	2.524
299	2.576	2.389	2.271	1.3244		299	2.641	2.637	2.571	2.478	1.204	2.422
299.5	2.537	2.251	2.11	1.2078		299.5	2.622	2.601	2.521	2.372	1.098	2.311
300	2.524	2.108	1.95	1.1022		300	2.578	2.522	2.432	2.253	1.002	2.187
300.5	2.542	1.962	1.816	1.0021		300.5	2.541	2.431	2.34	2.135	0.911	2.074
301	2.539	1.831	1.694	0.9119		301	2.496	2.325	2.247	2.001	0.829	1.981
301.5	2.518	1.717	1.596	0.8283		301.5	2.447	2.213	2.152	1.88	0.753	1.909
302	2.453	1.612	1.493	0.7513		302	2.367	2.088	2.026	1.753	0.683	1.815
302.5	2.383	1.517	1.395	0.6809		302.5	2.284	1.969	1.892	1.657	0.619	1.735
303	2.286	1.447	1.315	0.6171		303	2.19	1.848	1.777	1.568	0.561	1.644
303.5	2.161	1.373	1.236	0.5588		303.5	2.104	1.751	1.684	1.479	0.508	1.546
304	2.054	1.301	1.164	0.506		304	2.033	1.673	1.594	1.406	0.46	1.466
304.5	1.954	1.241	1.099	0.4587		304.5	1.967	1.605	1.521	1.337	0.417	1.401
305	1.881	1.185	1.04	0.4158		305	1.88	1.527	1.445	1.271	0.378	1.334
305.5	1.821	1.132	0.99	0.3784		305.5	1.812	1.462	1.379	1.213	0.344	1.277
306	1.739	1.083	0.944	0.3443		306	1.744	1.403	1.326	1.162	0.313	1.222
306.5	1.671	1.043	0.902	0.3146		306.5	1.68	1.349	1.278	1.116	0.286	1.178
307	1.609	1.006	0.865	0.2882		307	1.608	1.299	1.229	1.074	0.262	1.138
307.5	1.549	0.971	0.831	0.264		307.5	1.551	1.247	1.183	1.038	0.24	1.103
308	1.5	0.939	0.8	0.2442		308	1.511	1.207	1.145	1.005	0.222	1.069
308.5	1.464	0.91	0.771	0.2266		308.5	1.472	1.172	1.11	0.977	0.206	1.04
309	1.432	0.885	0.747	0.2123		309	1.435	1.137	1.078	0.952	0.193	1.014
309.5	1.398	0.862	0.725	0.198		309.5	1.407	1.106	1.047	0.927	0.18	0.988
310	1.366	0.842	0.705	0.187		310	1.375	1.079	1.02	0.903	0.17	0.964
310.5	1.335	0.825	0.687	0.176		310.5	1.352	1.055	0.996	0.882	0.16	0.943
311	1.303	0.808	0.671	0.1672		311	1.328	1.034	0.976	0.863	0.152	0.924
311.5	1.275	0.794	0.657	0.1595		311.5	1.304	1.014	0.957	0.845	0.145	0.908
312	1.252	0.78	0.644	0.1529		312	1.279	0.996	0.939	0.829	0.139	0.891
312.5	1.232	0.767	0.633	0.1474		312.5	1.26	0.979	0.924	0.815	0.134	0.877
313	1.213	0.757	0.621	0.1419		313	1.239	0.963	0.91	0.802	0.129	0.863
313.5	1.197	0.746	0.611	0.1386		313.5	1.219	0.948	0.897	0.79	0.126	0.849
314	1.18	0.736	0.601	0.1353		314	1.197	0.933	0.883	0.78	0.123	0.837
314.5	1.166	0.726	0.592	0.132		314.5	1.179	0.92	0.871	0.768	0.12	0.825
315	1.149	0.718	0.584	0.1298		315	1.165	0.909	0.861	0.758	0.118	0.815
315.5	1.136	0.71	0.577	0.1276		315.5	1.155	0.898	0.85	0.75	0.116	0.804
316	1.122	0.703	0.57	0.1254		316	1.141	0.886	0.841	0.742	0.114	0.795
316.5	1.109	0.695	0.563	0.1243		316.5	1.128	0.877	0.833	0.734	0.113	0.785
317	1.097	0.688	0.558	0.1221		317	1.116	0.868	0.825	0.726	0.111	0.777
317.5	1.084	0.682	0.553	0.121		317.5	1.103	0.861	0.818	0.718	0.11	0.769
318	1.074	0.676	0.548	0.1199		318	1.093	0.853	0.811	0.712	0.109	0.761
318.5	1.065	0.671	0.543	0.1188		318.5	1.081	0.845	0.803	0.705	0.108	0.753
319	1.055	0.667	0.538	0.1177		319	1.069	0.838	0.796	0.7	0.107	0.746
319.5	1.046	0.664	0.533	0.1166		319.5	1.059	0.832	0.79	0.695	0.106	0.738
320	1.036	0.66	0.529	0.1155		320	1.051	0.825	0.784	0.69	0.105	0.732
320.5	1.029	0.655	0.525	0.1144		320.5	1.044	0.819	0.776	0.686	0.104	0.726
321	1.022	0.652	0.521	0.1144		321	1.035	0.812	0.771	0.682	0.104	0.721
321.5	1.013	0.646	0.517	0.1133		321.5	1.026	0.805	0.766	0.677	0.103	0.714
322	1.006	0.641	0.514	0.1133		322	1.019	0.799	0.763	0.672	0.103	0.71
322.5	0.999	0.637	0.511	0.1133		322.5	1.014	0.794	0.759	0.666	0.103	0.705
323	0.993	0.633	0.509	0.1122		323	1.01	0.789	0.756	0.662	0.102	0.7
323.5	0.986	0.63	0.506	0.1122		323.5	1.002	0.783	0.752	0.657	0.102	0.696
324	0.979	0.628	0.504	0.1122		324	0.994	0.777	0.749	0.654	0.102	0.692
324.5	0.974	0.626	0.502	0.1111		324.5	0.987	0.773	0.745	0.651	0.101	0.688
325	0.966	0.623	0.5	0.11		325	0.981	0.77	0.742	0.648	0.1	0.684
325.5	0.96	0.62	0.498	0.1089		325.5	0.974	0.768	0.738	0.646	0.099	0.68
326	0.954	0.618	0.497	0.1089		326	0.969	0.765	0.735	0.643	0.099	0.675
326.5	0.949	0.615	0.495	0.1078		326.5	0.963	0.762	0.733	0.64	0.098	0.67
327	0.944	0.613	0.493	0.1067		327	0.958	0.758	0.73	0.637	0.097	0.667
327.5	0.939	0.611	0.492	0.1067		327.5	0.954	0.755	0.727	0.634	0.097	0.663
328	0.933	0.609	0.491	0.1056		328	0.95	0.753	0.724	0.632	0.096	0.66
328.5	0.929	0.607	0.489	0.1056		328.5	0.944	0.749	0.721	0.63	0.096	0.657
329	0.925	0.606	0.488	0.1045		329	0.938	0.745	0.718	0.628	0.095	0.654
329.5	0.92	0.604	0.487	0.1045		329.5	0.933	0.742	0.716	0.626	0.095	0.651
330	0.914	0.601	0.485	0.1045		330	0.928	0.74	0.715	0.624	0.095	0.649
330.5	0.91	0.599	0.484	0.1045		330.5	0.923	0.738	0.712	0.622	0.095	0.646
331	0.906	0.598	0.483	0.1034		331	0.919	0.735	0.71	0.62	0.094	0.644
331.5	0.902	0.596	0.481	0.1034		331.5	0.914	0.731	0.708	0.617	0.094	0.64
332	0.897	0.595	0.479	0.1023		332	0.909	0.728	0.704	0.615	0.093	0.637
332.5	0.892	0.592	0.477	0.1023		332.5	0.907	0.726	0.7	0.612	0.093	0.634
333	0.888	0.59	0.475	0.1012		333	0.903	0.723	0.697	0.609	0.092	0.631
333.5	0.885	0.587	0.474	0.1001		333.5	0.898	0.719	0.695	0.606	0.091	0.627
334	0.88	0.584	0.472	0.1001		334	0.895	0.716	0.692	0.604	0.091	0.623
334.5	0.874	0.581	0.471	0.099		334.5	0.89	0.714	0.689	0.602	0.09	0.619
335	0.869	0.578	0.469	0.099		335	0.883	0.71	0.685	0.6	0.09	0.615
335.5	0.864	0.576	0.468	0.0979		335.5	0.877	0.708	0.681	0.598	0.089	0.612
336	0.859	0.574	0.467	0.0979		336	0.87	0.705	0.678	0.595	0.089	0.608
336.5	0.854	0.571	0.466	0.0979		336.5	0.866	0.702	0.675	0.592	0.089	0.605
337	0.851	0.568	0.464	0.0968		337	0.862	0.698	0.673	0.589	0.088	0.602
337.5	0.846	0.567	0.462	0.0968		337.5	0.858	0.693	0.67	0.585	0.088	0.599
338	0.842	0.563	0.46	0.0968		338	0.854	0.688	0.669	0.581	0.088	0.596
338.5	0.837	0.56	0.458	0.0957		338.5	0.85	0.684	0.667	0.578	0.087	0.593
339	0.832	0.558	0.455	0.0957		339	0.846	0.68	0.664	0.575	0.087	0.589
339.5	0.827	0.555	0.452	0.0946		339.5	0.84	0.676	0.661	0.572	0.086	0.584
340	0.822	0.552	0.45	0.0946		340	0.833	0.673	0.656	0.568	0.086	0.581
340.5	0.819	0.549	0.447	0.0935		340.5	0.828	0.67	0.652	0.566	0.085	0.578
341	0.813	0.546	0.445	0.0946		341	0.821	0.668	0.648	0.563	0.086	0.574
341.5	0.808	0.541	0.442	0.0935		341.5	0.816	0.665	0.643	0.56	0.085	0.571
342	0.803	0.537	0.439	0.0935		342	0.81	0.661	0.638	0.557	0.085	0.567
342.5	0.796	0.534	0.437	0.0935		342.5	0.803	0.657	0.633	0.554	0.085	0.564
343	0.79	0.53	0.434	0.0924		343	0.797	0.652	0.629	0.55	0.084	0.56
343.5	0.784	0.527	0.431	0.0924		343.5	0.793	0.647	0.624	0.545	0.084	0.556
344	0.778	0.524	0.428	0.0913		344	0.787	0.642	0.62	0.541	0.083	0.551
344.5	0.772	0.52	0.425	0.0913		344.5	0.78	0.638	0.616	0.537	0.083	0.547
345	0.767	0.516	0.423	0.0902		345	0.775	0.633	0.613	0.533	0.082	0.544
345.5	0.763	0.513	0.42	0.0902		345.5	0.771	0.629	0.61	0.529	0.082	0.54
346	0.757	0.509	0.417	0.0913		346	0.766	0.624	0.605	0.525	0.083	0.535
346.5	0.751	0.505	0.413	0.0902		346.5	0.762	0.619	0.6	0.522	0.082	0.531
347	0.746	0.5	0.41	0.0891		347	0.758	0.616	0.594	0.518	0.081	0.527
347.5	0.74	0.496	0.407	0.0891		347.5	0.753	0.611	0.589	0.515	0.081	0.523
348	0.735	0.492	0.404	0.088		348	0.748	0.607	0.584	0.511	0.08	0.519
348.5	0.73	0.488	0.401	0.088		348.5	0.744	0.603	0.58	0.506	0.08	0.515
349	0.725	0.483	0.398	0.0869		349	0.737	0.598	0.576	0.502	0.079	0.511
349.5	0.719	0.478	0.395	0.0869		349.5	0.73	0.594	0.571	0.498	0.079	0.508
350	0.714	0.474	0.392	0.0869		350	0.723	0.588	0.568	0.493	0.079	0.504
350.5	0.708	0.47	0.389	0.0869		350.5	0.717	0.583	0.563	0.488	0.079	0.499
351	0.701	0.464	0.384	0.0869		351	0.709	0.578	0.559	0.484	0.079	0.494
351.5	0.695	0.46	0.38	0.0869		351.5	0.704	0.573	0.554	0.48	0.079	0.49
352	0.689	0.455	0.377	0.0858		352	0.698	0.568	0.549	0.476	0.078	0.485
352.5	0.683	0.451	0.373	0.0858		352.5	0.693	0.563	0.543	0.472	0.078	0.481
353	0.677	0.447	0.369	0.0847		353	0.687	0.558	0.539	0.468	0.077	0.476
353.5	0.672	0.443	0.366	0.0847		353.5	0.681	0.553	0.534	0.463	0.077	0.472
354	0.666	0.439	0.363	0.0847		354	0.676	0.548	0.529	0.459	0.077	0.468
354.5	0.66	0.435	0.36	0.0847		354.5	0.671	0.543	0.523	0.455	0.077	0.464
355	0.655	0.43	0.356	0.0836		355	0.665	0.538	0.518	0.45	0.076	0.459
355.5	0.649	0.426	0.352	0.0836		355.5	0.659	0.533	0.512	0.445	0.076	0.455
356	0.643	0.421	0.347	0.0836		356	0.653	0.529	0.507	0.441	0.076	0.45
356.5	0.637	0.416	0.343	0.0825		356.5	0.648	0.523	0.501	0.437	0.075	0.446
357	0.631	0.411	0.339	0.0825		357	0.641	0.517	0.496	0.432	0.075	0.441
357.5	0.624	0.406	0.334	0.0814		357.5	0.635	0.512	0.491	0.427	0.074	0.437
358	0.618	0.401	0.33	0.0814		358	0.628	0.508	0.486	0.421	0.074	0.433
358.5	0.613	0.395	0.326	0.0814		358.5	0.622	0.503	0.48	0.416	0.074	0.428
359	0.608	0.391	0.322	0.0814		359	0.616	0.498	0.475	0.411	0.074	0.424
359.5	0.602	0.387	0.317	0.0814		359.5	0.61	0.493	0.47	0.407	0.074	0.419
360	0.596	0.382	0.313	0.0803		360	0.605	0.488	0.465	0.403	0.073	0.414
360.5	0.591	0.378	0.309	0.0803		360.5	0.599	0.483	0.46	0.398	0.073	0.41
361	0.584	0.373	0.305	0.0803		361	0.593	0.478	0.454	0.394	0.073	0.406
361.5	0.578	0.368	0.301	0.0792		361.5	0.587	0.473	0.449	0.39	0.072	0.401
362	0.573	0.364	0.297	0.0792		362	0.582	0.468	0.444	0.386	0.072	0.397
362.5	0.568	0.36	0.294	0.0792		362.5	0.577	0.464	0.439	0.381	0.072	0.393
363	0.563	0.356	0.29	0.0792		363	0.572	0.46	0.435	0.378	0.072	0.389
363.5	0.559	0.352	0.287	0.0781		363.5	0.568	0.456	0.431	0.374	0.071	0.386
364	0.555	0.349	0.283	0.0781		364	0.564	0.453	0.427	0.371	0.071	0.382
364.5	0.551	0.345	0.28	0.0781		364.5	0.559	0.449	0.423	0.367	0.071	0.379
365	0.547	0.341	0.278	0.0781		365	0.554	0.445	0.419	0.364	0.071	0.376
365.5	0.542	0.338	0.275	0.0781		365.5	0.55	0.441	0.415	0.361	0.071	0.372
366	0.538	0.334	0.272	0.0781		366	0.545	0.438	0.411	0.357	0.071	0.369
366.5	0.534	0.33	0.269	0.0781		366.5	0.54	0.433	0.407	0.354	0.071	0.366
367	0.53	0.327	0.266	0.0781		367	0.536	0.43	0.403	0.351	0.071	0.363
367.5	0.525	0.323	0.263	0.0781		367.5	0.532	0.427	0.4	0.348	0.071	0.36
368	0.522	0.321	0.26	0.077		368	0.528	0.424	0.397	0.345	0.07	0.357
368.5	0.518	0.318	0.258	0.077		368.5	0.525	0.42	0.394	0.342	0.07	0.354
369	0.515	0.315	0.255	0.077		369	0.521	0.417	0.39	0.339	0.07	0.351
369.5	0.511	0.312	0.253	0.077		369.5	0.517	0.414	0.387	0.337	0.07	0.348
370	0.507	0.309	0.25	0.0759		370	0.513	0.411	0.384	0.333	0.069	0.344
370.5	0.504	0.307	0.248	0.0759		370.5	0.51	0.409	0.381	0.331	0.069	0.342
371	0.501	0.304	0.246	0.0759		371	0.507	0.407	0.378	0.329	0.069	0.34
371.5	0.497	0.302	0.244	0.0759		371.5	0.505	0.404	0.376	0.327	0.069	0.338
372	0.494	0.301	0.242	0.0759		372	0.503	0.402	0.374	0.325	0.069	0.336
372.5	0.492	0.299	0.24	0.0759		372.5	0.501	0.4	0.373	0.323	0.069	0.335
373	0.489	0.298	0.239	0.0759		373	0.499	0.398	0.371	0.322	0.069	0.333
373.5	0.487	0.296	0.237	0.0759		373.5	0.497	0.396	0.369	0.32	0.069	0.332
374	0.485	0.294	0.236	0.0759		374	0.495	0.394	0.367	0.319	0.069	0.33
374.5	0.483	0.293	0.235	0.0759		374.5	0.492	0.392	0.365	0.318	0.069	0.328
375	0.48	0.29	0.233	0.0759		375	0.489	0.39	0.363	0.315	0.069	0.326
375.5	0.478	0.288	0.231	0.0759		375.5	0.486	0.388	0.361	0.314	0.069	0.324
376	0.477	0.286	0.23	0.0759		376	0.484	0.387	0.36	0.312	0.069	0.322
376.5	0.474	0.285	0.229	0.0759		376.5	0.481	0.385	0.358	0.31	0.069	0.32
377	0.472	0.283	0.228	0.077		377	0.479	0.384	0.356	0.308	0.07	0.318
377.5	0.47	0.282	0.227	0.077		377.5	0.477	0.383	0.355	0.307	0.07	0.317
378	0.468	0.281	0.226	0.0781		378	0.475	0.381	0.354	0.306	0.071	0.316
378.5	0.466	0.28	0.225	0.0781		378.5	0.473	0.38	0.352	0.305	0.071	0.314
379	0.465	0.279	0.224	0.0781		379	0.472	0.379	0.351	0.304	0.071	0.313
379.5	0.463	0.278	0.223	0.0781		379.5	0.47	0.377	0.35	0.303	0.071	0.312
380	0.462	0.276	0.222	0.077		380	0.469	0.376	0.349	0.302	0.07	0.311
380.5	0.46	0.275	0.221	0.0781		380.5	0.467	0.375	0.347	0.301	0.071	0.309
381	0.459	0.274	0.22	0.0781		381	0.466	0.374	0.346	0.3	0.071	0.308
381.5	0.458	0.273	0.219	0.0781		381.5	0.464	0.372	0.344	0.298	0.071	0.307
382	0.456	0.272	0.218	0.0781		382	0.463	0.371	0.343	0.297	0.071	0.305
382.5	0.455	0.271	0.217	0.0781		382.5	0.462	0.37	0.342	0.297	0.071	0.305
383	0.454	0.27	0.217	0.0792		383	0.461	0.368	0.341	0.296	0.072	0.303
383.5	0.453	0.269	0.216	0.0803		383.5	0.459	0.367	0.34	0.295	0.073	0.302
384	0.452	0.268	0.215	0.0803		384	0.458	0.367	0.338	0.294	0.073	0.301
384.5	0.45	0.266	0.214	0.0803		384.5	0.456	0.366	0.337	0.293	0.073	0.3
385	0.449	0.265	0.214	0.0803		385	0.455	0.365	0.337	0.292	0.073	0.299
385.5	0.447	0.264	0.213	0.0803		385.5	0.453	0.365	0.336	0.291	0.073	0.298
386	0.446	0.263	0.212	0.0814		386	0.452	0.364	0.335	0.29	0.074	0.296
386.5	0.444	0.263	0.211	0.0814		386.5	0.45	0.363	0.334	0.29	0.074	0.295
387	0.443	0.262	0.211	0.0814		387	0.449	0.363	0.333	0.289	0.074	0.294
387.5	0.442	0.261	0.21	0.0825		387.5	0.448	0.362	0.332	0.288	0.075	0.293
388	0.441	0.261	0.21	0.0825		388	0.447	0.361	0.331	0.287	0.075	0.293
388.5	0.441	0.26	0.209	0.0836		388.5	0.447	0.36	0.331	0.286	0.076	0.292
389	0.44	0.26	0.208	0.0847		389	0.446	0.359	0.329	0.285	0.077	0.292
389.5	0.439	0.259	0.207	0.0847		389.5	0.445	0.359	0.329	0.284	0.077	0.291
390	0.438	0.258	0.207	0.0858		390	0.445	0.358	0.328	0.284	0.078	0.29
390.5	0.437	0.258	0.206	0.0869		390.5	0.443	0.358	0.327	0.283	0.079	0.29
391	0.436	0.257	0.205	0.0869		391	0.442	0.358	0.326	0.283	0.079	0.289
391.5	0.434	0.256	0.204	0.088		391.5	0.441	0.357	0.325	0.283	0.08	0.287
392	0.433	0.255	0.204	0.0891		392	0.44	0.357	0.324	0.282	0.081	0.287
392.5	0.432	0.255	0.203	0.0902		392.5	0.44	0.357	0.324	0.282	0.082	0.286
393	0.432	0.255	0.203	0.0902		393	0.439	0.357	0.324	0.282	0.082	0.285
393.5	0.432	0.255	0.203	0.0913		393.5	0.439	0.357	0.323	0.282	0.083	0.285
394	0.432	0.254	0.202	0.0913		394	0.439	0.357	0.323	0.281	0.083	0.285
394.5	0.431	0.254	0.201	0.0924		394.5	0.438	0.357	0.323	0.281	0.084	0.284
395	0.431	0.254	0.201	0.0935		395	0.438	0.357	0.322	0.28	0.085	0.284
395.5	0.432	0.253	0.201	0.0946		395.5	0.438	0.357	0.321	0.281	0.086	0.284
396	0.431	0.253	0.201	0.0946		396	0.437	0.358	0.321	0.28	0.086	0.283
396.5	0.432	0.252	0.201	0.0957		396.5	0.437	0.358	0.321	0.281	0.087	0.282
397	0.432	0.252	0.201	0.0968		397	0.437	0.359	0.321	0.281	0.088	0.282
397.5	0.432	0.252	0.201	0.0979		397.5	0.437	0.359	0.321	0.281	0.089	0.282
398	0.432	0.251	0.2	0.099		398	0.437	0.359	0.321	0.28	0.09	0.282
398.5	0.432	0.252	0.2	0.099		398.5	0.438	0.36	0.321	0.28	0.09	0.283
399	0.433	0.252	0.199	0.1001		399	0.438	0.36	0.32	0.28	0.091	0.283
399.5	0.432	0.252	0.199	0.1023		399.5	0.438	0.36	0.32	0.28	0.093	0.283
400	0.433	0.252	0.199	0.1034		400	0.438	0.361	0.32	0.28	0.094	0.283
400.5	0.433	0.252	0.199	0.1045		400.5	0.439	0.361	0.32	0.28	0.095	0.283
401	0.433	0.252	0.198	0.1056		401	0.439	0.362	0.32	0.28	0.096	0.283
401.5	0.434	0.252	0.198	0.1067		401.5	0.439	0.362	0.319	0.281	0.097	0.282
402	0.434	0.252	0.198	0.1067		402	0.44	0.363	0.319	0.281	0.097	0.282
402.5	0.435	0.252	0.198	0.1089		402.5	0.44	0.364	0.319	0.281	0.099	0.282
403	0.435	0.252	0.198	0.1089		403	0.441	0.365	0.319	0.281	0.099	0.283
403.5	0.435	0.253	0.198	0.11		403.5	0.441	0.365	0.319	0.281	0.1	0.283
404	0.436	0.253	0.198	0.11		404	0.441	0.366	0.319	0.281	0.1	0.283
404.5	0.436	0.253	0.198	0.1111		404.5	0.442	0.367	0.32	0.282	0.101	0.283
405	0.437	0.253	0.198	0.1122		405	0.442	0.367	0.32	0.282	0.102	0.283
405.5	0.438	0.253	0.198	0.1122		405.5	0.443	0.368	0.32	0.282	0.102	0.283
406	0.439	0.253	0.198	0.1133		406	0.443	0.369	0.32	0.283	0.103	0.283
406.5	0.439	0.253	0.198	0.1133		406.5	0.444	0.369	0.32	0.283	0.103	0.283
407	0.439	0.253	0.197	0.1133		407	0.445	0.37	0.32	0.283	0.103	0.283
407.5	0.44	0.254	0.198	0.1144		407.5	0.446	0.371	0.321	0.284	0.104	0.284
408	0.441	0.254	0.197	0.1144		408	0.446	0.372	0.321	0.284	0.104	0.284
408.5	0.441	0.254	0.198	0.1144		408.5	0.447	0.373	0.321	0.284	0.104	0.284
409	0.442	0.254	0.198	0.1144		409	0.447	0.374	0.321	0.285	0.104	0.284
409.5	0.442	0.254	0.198	0.1144		409.5	0.448	0.375	0.321	0.286	0.104	0.285
410	0.443	0.254	0.198	0.1133		410	0.449	0.376	0.321	0.286	0.103	0.285
410.5	0.444	0.255	0.198	0.1133		410.5	0.449	0.376	0.322	0.287	0.103	0.285
411	0.444	0.255	0.198	0.1133		411	0.45	0.377	0.321	0.287	0.103	0.286
411.5	0.444	0.255	0.197	0.1133		411.5	0.45	0.377	0.321	0.287	0.103	0.285
412	0.444	0.255	0.197	0.1133		412	0.45	0.378	0.321	0.287	0.103	0.285
412.5	0.445	0.255	0.197	0.1122		412.5	0.45	0.378	0.32	0.287	0.102	0.285
413	0.444	0.255	0.197	0.1111		413	0.45	0.378	0.32	0.286	0.101	0.285
413.5	0.444	0.255	0.197	0.1111		413.5	0.449	0.378	0.32	0.286	0.101	0.284
414	0.443	0.254	0.196	0.11		414	0.448	0.378	0.319	0.285	0.1	0.284
414.5	0.442	0.253	0.196	0.1089		414.5	0.448	0.377	0.317	0.285	0.099	0.284
415	0.441	0.252	0.195	0.1078		415	0.446	0.377	0.316	0.284	0.098	0.283
415.5	0.44	0.251	0.194	0.1067		415.5	0.445	0.376	0.315	0.283	0.097	0.282
416	0.438	0.25	0.194	0.1056		416	0.444	0.375	0.314	0.282	0.096	0.281
416.5	0.437	0.249	0.193	0.1045		416.5	0.442	0.373	0.313	0.281	0.095	0.28
417	0.435	0.249	0.192	0.1034		417	0.44	0.371	0.311	0.28	0.094	0.279
417.5	0.432	0.247	0.19	0.1023		417.5	0.437	0.369	0.309	0.278	0.093	0.277
418	0.43	0.246	0.189	0.1001		418	0.435	0.366	0.307	0.276	0.091	0.275
418.5	0.427	0.244	0.188	0.099		418.5	0.432	0.364	0.305	0.274	0.09	0.273
419	0.423	0.243	0.186	0.0979		419	0.428	0.361	0.303	0.272	0.089	0.271
419.5	0.42	0.241	0.185	0.0957		419.5	0.425	0.358	0.3	0.269	0.087	0.269
420	0.417	0.239	0.183	0.0935		420	0.421	0.355	0.297	0.267	0.085	0.266
420.5	0.414	0.237	0.182	0.0924		420.5	0.418	0.352	0.295	0.265	0.084	0.264
421	0.41	0.235	0.181	0.0913		421	0.414	0.349	0.293	0.262	0.083	0.262
421.5	0.407	0.233	0.179	0.0891		421.5	0.41	0.346	0.29	0.26	0.081	0.26
422	0.403	0.231	0.178	0.088		422	0.406	0.343	0.287	0.258	0.08	0.258
422.5	0.399	0.229	0.176	0.0858		422.5	0.401	0.339	0.284	0.255	0.078	0.256
423	0.395	0.227	0.174	0.0847		423	0.397	0.336	0.281	0.252	0.077	0.253
423.5	0.391	0.225	0.173	0.0836		423.5	0.393	0.332	0.278	0.249	0.076	0.25
424	0.386	0.223	0.171	0.0814		424	0.388	0.327	0.275	0.246	0.074	0.248
424.5	0.382	0.22	0.17	0.0803		424.5	0.384	0.323	0.272	0.244	0.073	0.245
425	0.378	0.218	0.168	0.0781		425	0.379	0.319	0.269	0.241	0.071	0.242
425.5	0.374	0.216	0.166	0.077		425.5	0.375	0.315	0.266	0.237	0.07	0.24
426	0.369	0.213	0.165	0.0759		426	0.37	0.311	0.263	0.234	0.069	0.237
426.5	0.365	0.21	0.163	0.0748		426.5	0.365	0.307	0.259	0.231	0.068	0.234
427	0.36	0.208	0.161	0.0726		427	0.36	0.302	0.256	0.228	0.066	0.231
427.5	0.355	0.205	0.158	0.0715		427.5	0.355	0.297	0.253	0.225	0.065	0.228
428	0.35	0.203	0.156	0.0693		428	0.35	0.293	0.249	0.221	0.063	0.225
428.5	0.345	0.2	0.155	0.0671		428.5	0.345	0.288	0.246	0.218	0.061	0.222
429	0.34	0.197	0.152	0.066		429	0.34	0.283	0.242	0.215	0.06	0.218
429.5	0.335	0.195	0.15	0.0638		429.5	0.335	0.278	0.239	0.212	0.058	0.215
430	0.33	0.192	0.148	0.0627		430	0.329	0.273	0.236	0.209	0.057	0.212
430.5	0.325	0.19	0.146	0.0616		430.5	0.324	0.268	0.233	0.205	0.056	0.209
431	0.32	0.187	0.144	0.0594		431	0.319	0.263	0.229	0.202	0.054	0.205
431.5	0.315	0.184	0.142	0.0594		431.5	0.314	0.259	0.226	0.199	0.054	0.202
432	0.309	0.182	0.14	0.0583		432	0.309	0.254	0.223	0.196	0.053	0.199
432.5	0.304	0.179	0.138	0.0572		432.5	0.304	0.25	0.22	0.193	0.052	0.196
433	0.299	0.177	0.136	0.0561		433	0.299	0.245	0.217	0.189	0.051	0.193
433.5	0.294	0.175	0.135	0.055		433.5	0.294	0.24	0.214	0.186	0.05	0.19
434	0.289	0.172	0.133	0.0539		434	0.289	0.236	0.211	0.183	0.049	0.187
434.5	0.285	0.17	0.131	0.0539		434.5	0.284	0.232	0.208	0.18	0.049	0.184
435	0.281	0.168	0.13	0.0528		435	0.28	0.227	0.206	0.178	0.048	0.181
435.5	0.277	0.165	0.128	0.0517		435.5	0.276	0.223	0.203	0.175	0.047	0.179
436	0.273	0.163	0.127	0.0506		436	0.272	0.219	0.201	0.172	0.046	0.176
436.5	0.269	0.161	0.125	0.0506		436.5	0.268	0.216	0.198	0.17	0.046	0.174
437	0.265	0.159	0.124	0.0495		437	0.264	0.212	0.196	0.168	0.045	0.171
437.5	0.262	0.157	0.123	0.0484		437.5	0.26	0.209	0.194	0.165	0.044	0.169
438	0.258	0.156	0.121	0.0484		438	0.257	0.205	0.191	0.163	0.044	0.167
438.5	0.255	0.154	0.12	0.0473		438.5	0.253	0.202	0.189	0.161	0.043	0.164
439	0.251	0.152	0.118	0.0473		439	0.25	0.199	0.187	0.158	0.043	0.162
439.5	0.248	0.15	0.117	0.0462		439.5	0.246	0.197	0.185	0.156	0.042	0.16
440	0.245	0.149	0.116	0.0451		440	0.244	0.194	0.183	0.154	0.041	0.158
440.5	0.242	0.147	0.116	0.0451		440.5	0.241	0.191	0.182	0.153	0.041	0.156
441	0.24	0.146	0.115	0.0451		441	0.238	0.189	0.18	0.151	0.041	0.155
441.5	0.238	0.145	0.114	0.044		441.5	0.236	0.187	0.179	0.15	0.04	0.154
442	0.235	0.144	0.113	0.044		442	0.234	0.185	0.178	0.149	0.04	0.152
442.5	0.233	0.143	0.112	0.0429		442.5	0.232	0.183	0.176	0.148	0.039	0.151
443	0.232	0.142	0.111	0.0429		443	0.23	0.181	0.175	0.146	0.039	0.149
443.5	0.229	0.141	0.11	0.0418		443.5	0.228	0.179	0.174	0.145	0.038	0.148
444	0.228	0.14	0.11	0.0418		444	0.226	0.178	0.172	0.144	0.038	0.147
444.5	0.226	0.139	0.109	0.0418		444.5	0.224	0.176	0.171	0.142	0.038	0.146
445	0.224	0.138	0.109	0.0407		445	0.222	0.174	0.17	0.141	0.037	0.145
445.5	0.222	0.137	0.108	0.0407		445.5	0.22	0.172	0.169	0.14	0.037	0.143
446	0.22	0.136	0.107	0.0407		446	0.218	0.171	0.167	0.138	0.037	0.142
446.5	0.218	0.134	0.107	0.0407		446.5	0.216	0.169	0.166	0.137	0.037	0.14
447	0.216	0.133	0.106	0.0396		447	0.214	0.167	0.165	0.135	0.036	0.139
447.5	0.215	0.132	0.105	0.0396		447.5	0.212	0.166	0.164	0.134	0.036	0.138
448	0.213	0.131	0.104	0.0396		448	0.211	0.165	0.163	0.133	0.036	0.136
448.5	0.212	0.131	0.103	0.0385		448.5	0.21	0.163	0.162	0.132	0.035	0.136
449	0.211	0.13	0.103	0.0374		449	0.208	0.162	0.161	0.131	0.034	0.135
449.5	0.21	0.129	0.102	0.0374		449.5	0.207	0.161	0.16	0.131	0.034	0.134
450	0.209	0.129	0.102	0.0374		450	0.205	0.16	0.16	0.13	0.034	0.134
450.5	0.208	0.128	0.102	0.0374		450.5	0.204	0.159	0.159	0.129	0.034	0.133
451	0.206	0.127	0.101	0.0374		451	0.202	0.158	0.158	0.128	0.034	0.132
451.5	0.204	0.126	0.101	0.0374		451.5	0.201	0.156	0.157	0.127	0.034	0.131
452	0.203	0.125	0.1	0.0374		452	0.199	0.155	0.156	0.126	0.034	0.13
452.5	0.201	0.125	0.099	0.0374		452.5	0.198	0.153	0.155	0.125	0.034	0.128
453	0.199	0.124	0.098	0.0363		453	0.196	0.152	0.154	0.124	0.033	0.127
453.5	0.198	0.123	0.097	0.0363		453.5	0.195	0.151	0.153	0.123	0.033	0.126
454	0.196	0.122	0.097	0.0363		454	0.194	0.149	0.152	0.122	0.033	0.125
454.5	0.195	0.122	0.096	0.0363		454.5	0.192	0.148	0.151	0.121	0.033	0.124
455	0.194	0.121	0.096	0.0363		455	0.191	0.147	0.15	0.12	0.033	0.124
455.5	0.193	0.121	0.096	0.0352		455.5	0.19	0.147	0.149	0.119	0.032	0.123
456	0.191	0.12	0.095	0.0352		456	0.189	0.146	0.148	0.118	0.032	0.122
456.5	0.19	0.119	0.095	0.0341		456.5	0.188	0.145	0.148	0.118	0.031	0.121
457	0.19	0.119	0.094	0.0341		457	0.186	0.144	0.147	0.117	0.031	0.12
457.5	0.188	0.118	0.094	0.033		457.5	0.185	0.142	0.146	0.116	0.03	0.119
458	0.187	0.117	0.093	0.033		458	0.184	0.141	0.145	0.115	0.03	0.118
458.5	0.186	0.116	0.092	0.0319		458.5	0.182	0.14	0.144	0.114	0.029	0.117
459	0.184	0.115	0.091	0.0319		459	0.181	0.138	0.143	0.113	0.029	0.117
459.5	0.183	0.114	0.091	0.0319		459.5	0.179	0.137	0.142	0.112	0.029	0.116
460	0.181	0.113	0.091	0.0319		460	0.178	0.136	0.141	0.111	0.029	0.115
460.5	0.18	0.113	0.09	0.0319		460.5	0.177	0.135	0.14	0.11	0.029	0.114
461	0.179	0.112	0.09	0.033		461	0.176	0.134	0.139	0.109	0.03	0.113
461.5	0.178	0.111	0.09	0.0319		461.5	0.175	0.133	0.139	0.109	0.029	0.113
462	0.177	0.111	0.089	0.0319		462	0.174	0.133	0.138	0.108	0.029	0.112
462.5	0.176	0.11	0.089	0.0319		462.5	0.173	0.132	0.137	0.107	0.029	0.111
463	0.175	0.109	0.088	0.0308		463	0.172	0.131	0.136	0.106	0.028	0.11
463.5	0.173	0.109	0.087	0.0308		463.5	0.171	0.13	0.135	0.105	0.028	0.109
464	0.172	0.108	0.087	0.0308		464	0.17	0.129	0.134	0.105	0.028	0.108
464.5	0.171	0.108	0.086	0.0308		464.5	0.169	0.128	0.134	0.104	0.028	0.108
465	0.17	0.107	0.086	0.0308		465	0.167	0.127	0.133	0.103	0.028	0.107
465.5	0.169	0.107	0.085	0.0308		465.5	0.166	0.126	0.132	0.103	0.028	0.106
466	0.168	0.106	0.085	0.0308		466	0.165	0.125	0.132	0.102	0.028	0.106
466.5	0.167	0.105	0.085	0.0308		466.5	0.164	0.124	0.131	0.101	0.028	0.105
467	0.166	0.105	0.085	0.0297		467	0.163	0.123	0.13	0.101	0.027	0.105
467.5	0.165	0.104	0.084	0.0297		467.5	0.162	0.123	0.129	0.1	0.027	0.104
468	0.164	0.103	0.084	0.0297		468	0.161	0.122	0.129	0.099	0.027	0.103
468.5	0.163	0.102	0.083	0.0286		468.5	0.16	0.121	0.128	0.099	0.026	0.103
469	0.162	0.102	0.083	0.0286		469	0.16	0.121	0.127	0.098	0.026	0.102
469.5	0.161	0.101	0.082	0.0286		469.5	0.158	0.12	0.127	0.097	0.026	0.101
470	0.16	0.101	0.082	0.0286		470	0.157	0.119	0.126	0.096	0.026	0.1
470.5	0.159	0.1	0.081	0.0275		470.5	0.156	0.118	0.125	0.095	0.025	0.099
471	0.157	0.1	0.08	0.0275		471	0.155	0.117	0.124	0.094	0.025	0.098
471.5	0.156	0.099	0.079	0.0275		471.5	0.154	0.116	0.123	0.093	0.025	0.097
472	0.154	0.098	0.078	0.0275		472	0.152	0.114	0.121	0.092	0.025	0.096
472.5	0.153	0.097	0.077	0.0264		472.5	0.151	0.113	0.121	0.092	0.024	0.096
473	0.153	0.096	0.077	0.0264		473	0.15	0.113	0.12	0.092	0.024	0.095
473.5	0.152	0.096	0.077	0.0264		473.5	0.15	0.112	0.12	0.091	0.024	0.095
474	0.152	0.095	0.078	0.0264		474	0.149	0.112	0.119	0.091	0.024	0.095
474.5	0.152	0.095	0.078	0.0264		474.5	0.148	0.111	0.119	0.091	0.024	0.094
475	0.151	0.094	0.078	0.0264		475	0.147	0.111	0.118	0.09	0.024	0.094
475.5	0.151	0.093	0.078	0.0264		475.5	0.147	0.11	0.117	0.09	0.024	0.094
476	0.15	0.093	0.078	0.0253		476	0.146	0.109	0.117	0.089	0.023	0.093
476.5	0.148	0.092	0.077	0.0264		476.5	0.145	0.108	0.116	0.089	0.024	0.092
477	0.147	0.091	0.076	0.0264		477	0.143	0.108	0.115	0.088	0.024	0.091
477.5	0.145	0.091	0.075	0.0264		477.5	0.142	0.107	0.114	0.087	0.024	0.091
478	0.145	0.09	0.075	0.0264		478	0.141	0.106	0.113	0.086	0.024	0.09
478.5	0.144	0.089	0.074	0.0264		478.5	0.14	0.105	0.112	0.085	0.024	0.089
479	0.143	0.089	0.074	0.0264		479	0.139	0.105	0.112	0.085	0.024	0.089
479.5	0.142	0.088	0.073	0.0264		479.5	0.139	0.104	0.111	0.084	0.024	0.088
480	0.141	0.087	0.073	0.0264		480	0.138	0.103	0.11	0.084	0.024	0.087
480.5	0.14	0.087	0.073	0.0264		480.5	0.137	0.102	0.11	0.084	0.024	0.087
481	0.139	0.087	0.072	0.0253		481	0.136	0.101	0.109	0.083	0.023	0.086
481.5	0.138	0.086	0.072	0.0253		481.5	0.135	0.101	0.108	0.083	0.023	0.085
482	0.137	0.085	0.071	0.0253		482	0.134	0.1	0.107	0.082	0.023	0.084
482.5	0.136	0.084	0.07	0.0253		482.5	0.132	0.099	0.106	0.081	0.023	0.084
483	0.135	0.084	0.07	0.0242		483	0.131	0.098	0.105	0.08	0.022	0.083
483.5	0.134	0.083	0.069	0.0242		483.5	0.13	0.097	0.104	0.079	0.022	0.082
484	0.133	0.082	0.068	0.0242		484	0.128	0.097	0.103	0.078	0.022	0.081
484.5	0.132	0.081	0.068	0.0253		484.5	0.128	0.096	0.103	0.077	0.023	0.081
485	0.131	0.081	0.068	0.0253		485	0.127	0.096	0.102	0.076	0.023	0.08
485.5	0.13	0.081	0.067	0.0253		485.5	0.126	0.095	0.102	0.076	0.023	0.08
486	0.13	0.081	0.067	0.0253		486	0.126	0.094	0.102	0.076	0.023	0.079
486.5	0.129	0.08	0.067	0.0253		486.5	0.125	0.094	0.101	0.076	0.023	0.079
487	0.129	0.08	0.067	0.0242		487	0.124	0.093	0.101	0.075	0.022	0.079
487.5	0.128	0.08	0.067	0.0242		487.5	0.124	0.093	0.1	0.075	0.022	0.078
488	0.127	0.079	0.067	0.0242		488	0.123	0.092	0.1	0.074	0.022	0.078
488.5	0.126	0.078	0.066	0.0242		488.5	0.122	0.091	0.099	0.074	0.022	0.077
489	0.125	0.078	0.065	0.0242		489	0.121	0.091	0.098	0.073	0.022	0.076
489.5	0.124	0.078	0.065	0.0231		489.5	0.121	0.09	0.098	0.073	0.021	0.076
490	0.123	0.077	0.065	0.0231		490	0.12	0.089	0.097	0.072	0.021	0.075
490.5	0.122	0.077	0.064	0.0231		490.5	0.119	0.088	0.096	0.071	0.021	0.074
491	0.121	0.076	0.064	0.0231		491	0.118	0.087	0.095	0.071	0.021	0.074
491.5	0.12	0.076	0.063	0.0242		491.5	0.117	0.087	0.095	0.07	0.022	0.073
492	0.119	0.075	0.063	0.0242		492	0.116	0.086	0.094	0.069	0.022	0.073
492.5	0.118	0.075	0.063	0.0242		492.5	0.115	0.086	0.093	0.069	0.022	0.072
493	0.117	0.074	0.062	0.0242		493	0.114	0.085	0.093	0.069	0.022	0.072
493.5	0.117	0.074	0.062	0.0231		493.5	0.114	0.085	0.092	0.068	0.021	0.072
494	0.116	0.073	0.062	0.0231		494	0.113	0.084	0.091	0.068	0.021	0.071
494.5	0.116	0.073	0.062	0.022		494.5	0.112	0.083	0.091	0.067	0.02	0.071
495	0.115	0.072	0.061	0.022		495	0.111	0.082	0.09	0.067	0.02	0.07
495.5	0.114	0.072	0.061	0.022		495.5	0.111	0.082	0.089	0.066	0.02	0.069
496	0.113	0.072	0.061	0.0209		496	0.11	0.081	0.089	0.065	0.019	0.069
496.5	0.112	0.071	0.06	0.0209		496.5	0.109	0.08	0.088	0.065	0.019	0.068
497	0.111	0.071	0.06	0.0209		497	0.108	0.08	0.088	0.064	0.019	0.068
497.5	0.11	0.071	0.059	0.0209		497.5	0.108	0.079	0.087	0.064	0.019	0.067
498	0.11	0.07	0.059	0.0209		498	0.107	0.079	0.087	0.063	0.019	0.066
498.5	0.109	0.07	0.059	0.0209		498.5	0.107	0.078	0.087	0.063	0.019	0.066
499	0.109	0.07	0.058	0.0209		499	0.106	0.078	0.086	0.063	0.019	0.066
499.5	0.108	0.069	0.058	0.0209		499.5	0.105	0.077	0.086	0.062	0.019	0.066
500	0.108	0.069	0.058	0.0209		500	0.105	0.077	0.086	0.062	0.019	0.066
500.5	0.107	0.069	0.058	0.022		500.5	0.104	0.076	0.085	0.061	0.02	0.065
501	0.106	0.068	0.058	0.022		501	0.103	0.076	0.084	0.061	0.02	0.065
501.5	0.105	0.068	0.057	0.022		501.5	0.102	0.075	0.084	0.06	0.02	0.064
502	0.104	0.067	0.057	0.022		502	0.101	0.075	0.083	0.06	0.02	0.064
502.5	0.103	0.067	0.056	0.022		502.5	0.1	0.074	0.082	0.059	0.02	0.063
503	0.102	0.066	0.056	0.0209		503	0.1	0.074	0.081	0.058	0.019	0.062
503.5	0.101	0.066	0.056	0.0209		503.5	0.099	0.073	0.08	0.057	0.019	0.062
504	0.101	0.065	0.055	0.0198		504	0.098	0.072	0.079	0.056	0.018	0.061
504.5	0.1	0.065	0.055	0.0198		504.5	0.097	0.072	0.079	0.056	0.018	0.061
505	0.1	0.065	0.055	0.0198		505	0.097	0.071	0.079	0.056	0.018	0.061
505.5	0.099	0.064	0.055	0.0198		505.5	0.097	0.071	0.079	0.056	0.018	0.06
506	0.099	0.064	0.055	0.0198		506	0.097	0.071	0.079	0.056	0.018	0.06
506.5	0.098	0.064	0.055	0.0198		506.5	0.096	0.071	0.079	0.056	0.018	0.06
507	0.098	0.064	0.054	0.0198		507	0.096	0.07	0.079	0.056	0.018	0.06
507.5	0.097	0.063	0.054	0.0209		507.5	0.095	0.07	0.078	0.055	0.019	0.06
508	0.097	0.063	0.053	0.0209		508	0.095	0.069	0.078	0.055	0.019	0.059
508.5	0.096	0.062	0.053	0.0198		508.5	0.094	0.069	0.077	0.054	0.018	0.058
509	0.095	0.062	0.052	0.0198		509	0.093	0.068	0.076	0.053	0.018	0.057
509.5	0.094	0.061	0.052	0.0187		509.5	0.092	0.067	0.075	0.052	0.017	0.057
510	0.094	0.061	0.051	0.0187		510	0.091	0.067	0.075	0.052	0.017	0.056
510.5	0.093	0.061	0.051	0.0198		510.5	0.091	0.067	0.075	0.052	0.018	0.056
511	0.093	0.061	0.051	0.0198		511	0.091	0.067	0.075	0.052	0.018	0.056
511.5	0.092	0.061	0.051	0.0198		511.5	0.09	0.067	0.074	0.052	0.018	0.056
512	0.092	0.061	0.051	0.0198		512	0.09	0.066	0.074	0.052	0.018	0.056
512.5	0.092	0.06	0.051	0.0198		512.5	0.09	0.066	0.073	0.052	0.018	0.056
513	0.092	0.06	0.051	0.0198		513	0.09	0.066	0.073	0.052	0.018	0.056
513.5	0.091	0.059	0.051	0.0198		513.5	0.089	0.065	0.073	0.051	0.018	0.055
514	0.091	0.059	0.05	0.0198		514	0.089	0.065	0.072	0.051	0.018	0.055
514.5	0.091	0.059	0.05	0.0198		514.5	0.089	0.065	0.072	0.05	0.018	0.054
515	0.09	0.059	0.05	0.0198		515	0.088	0.065	0.072	0.05	0.018	0.054
515.5	0.09	0.059	0.05	0.0198		515.5	0.088	0.064	0.071	0.05	0.018	0.054
516	0.09	0.059	0.05	0.0198		516	0.088	0.064	0.071	0.05	0.018	0.054
516.5	0.089	0.059	0.05	0.0198		516.5	0.088	0.064	0.071	0.05	0.018	0.054
517	0.089	0.058	0.05	0.0198		517	0.087	0.064	0.071	0.05	0.018	0.054
517.5	0.089	0.058	0.05	0.0198		517.5	0.087	0.064	0.071	0.049	0.018	0.054
518	0.089	0.057	0.05	0.0198		518	0.086	0.064	0.07	0.049	0.018	0.054
518.5	0.088	0.057	0.05	0.0187		518.5	0.086	0.063	0.07	0.048	0.017	0.053
519	0.088	0.057	0.049	0.0187		519	0.085	0.063	0.069	0.048	0.017	0.053
519.5	0.088	0.056	0.049	0.0187		519.5	0.085	0.063	0.068	0.048	0.017	0.053
520	0.087	0.056	0.049	0.0187		520	0.085	0.063	0.068	0.048	0.017	0.053
520.5	0.087	0.056	0.049	0.0176		520.5	0.085	0.063	0.068	0.048	0.016	0.053
521	0.087	0.056	0.048	0.0176		521	0.085	0.063	0.068	0.048	0.016	0.053
521.5	0.087	0.056	0.048	0.0176		521.5	0.085	0.063	0.068	0.048	0.016	0.052
522	0.087	0.056	0.049	0.0176		522	0.085	0.062	0.068	0.048	0.016	0.052
522.5	0.087	0.056	0.049	0.0176		522.5	0.085	0.062	0.068	0.049	0.016	0.052
523	0.086	0.056	0.048	0.0176		523	0.084	0.062	0.068	0.049	0.016	0.052
523.5	0.086	0.055	0.048	0.0176		523.5	0.084	0.062	0.067	0.048	0.016	0.052
524	0.086	0.055	0.048	0.0187		524	0.083	0.062	0.067	0.048	0.017	0.052
524.5	0.086	0.055	0.048	0.0187		524.5	0.083	0.062	0.067	0.048	0.017	0.052
525	0.086	0.054	0.048	0.0187		525	0.083	0.062	0.066	0.048	0.017	0.052
525.5	0.086	0.054	0.048	0.0187		525.5	0.083	0.062	0.066	0.047	0.017	0.052
526	0.085	0.054	0.048	0.0187		526	0.083	0.062	0.066	0.047	0.017	0.052
526.5	0.086	0.054	0.049	0.0187		526.5	0.083	0.062	0.066	0.047	0.017	0.052
527	0.085	0.054	0.049	0.0187		527	0.083	0.061	0.065	0.046	0.017	0.052
527.5	0.085	0.053	0.048	0.0187		527.5	0.082	0.061	0.065	0.046	0.017	0.052
528	0.084	0.053	0.048	0.0187		528	0.081	0.061	0.065	0.046	0.017	0.051
528.5	0.084	0.052	0.047	0.0187		528.5	0.081	0.061	0.064	0.046	0.017	0.051
529	0.083	0.052	0.047	0.0187		529	0.08	0.061	0.064	0.045	0.017	0.051
529.5	0.082	0.052	0.046	0.0187		529.5	0.08	0.06	0.063	0.045	0.017	0.05
530	0.082	0.051	0.046	0.0187		530	0.08	0.06	0.063	0.045	0.017	0.05
530.5	0.082	0.051	0.046	0.0187		530.5	0.08	0.06	0.063	0.045	0.017	0.05
531	0.082	0.051	0.046	0.0187		531	0.08	0.06	0.063	0.045	0.017	0.049
531.5	0.082	0.052	0.046	0.0176		531.5	0.08	0.06	0.062	0.045	0.016	0.049
532	0.082	0.052	0.046	0.0187		532	0.08	0.06	0.062	0.045	0.017	0.049
532.5	0.081	0.051	0.046	0.0187		532.5	0.08	0.06	0.062	0.044	0.017	0.049
533	0.081	0.051	0.046	0.0176		533	0.079	0.06	0.062	0.045	0.016	0.049
533.5	0.081	0.051	0.046	0.0176		533.5	0.079	0.06	0.062	0.044	0.016	0.049
534	0.08	0.05	0.045	0.0176		534	0.079	0.059	0.061	0.044	0.016	0.049
534.5	0.08	0.05	0.045	0.0187		534.5	0.078	0.059	0.061	0.044	0.017	0.049
535	0.08	0.049	0.045	0.0187		535	0.078	0.059	0.061	0.043	0.017	0.049
535.5	0.08	0.049	0.046	0.0187		535.5	0.078	0.058	0.061	0.043	0.017	0.049
536	0.08	0.049	0.045	0.0187		536	0.077	0.058	0.06	0.043	0.017	0.048
536.5	0.08	0.05	0.046	0.0187		536.5	0.077	0.058	0.06	0.043	0.017	0.049
537	0.08	0.05	0.046	0.0176		537	0.077	0.058	0.06	0.043	0.016	0.049
537.5	0.08	0.05	0.047	0.0176		537.5	0.077	0.058	0.06	0.043	0.016	0.049
538	0.08	0.05	0.047	0.0176		538	0.077	0.058	0.061	0.044	0.016	0.049
538.5	0.079	0.049	0.047	0.0176		538.5	0.077	0.057	0.06	0.043	0.016	0.048
539	0.079	0.049	0.046	0.0176		539	0.076	0.057	0.06	0.043	0.016	0.048
539.5	0.078	0.048	0.046	0.0165		539.5	0.076	0.056	0.059	0.043	0.015	0.048
540	0.078	0.048	0.045	0.0165		540	0.075	0.056	0.059	0.043	0.015	0.048
540.5	0.077	0.048	0.044	0.0165		540.5	0.075	0.056	0.059	0.043	0.015	0.047
541	0.077	0.047	0.044	0.0154		541	0.075	0.056	0.058	0.042	0.014	0.047
541.5	0.076	0.047	0.043	0.0154		541.5	0.074	0.056	0.058	0.042	0.014	0.046
542	0.076	0.046	0.043	0.0154		542	0.073	0.056	0.057	0.041	0.014	0.046
542.5	0.075	0.046	0.042	0.0154		542.5	0.073	0.055	0.057	0.041	0.014	0.045
543	0.075	0.045	0.042	0.0154		543	0.072	0.054	0.056	0.04	0.014	0.045
543.5	0.074	0.044	0.042	0.0154		543.5	0.071	0.053	0.055	0.039	0.014	0.044
544	0.074	0.044	0.042	0.0154		544	0.071	0.052	0.055	0.039	0.014	0.044
544.5	0.074	0.044	0.042	0.0154		544.5	0.071	0.052	0.055	0.04	0.014	0.045
545	0.074	0.044	0.043	0.0154		545	0.071	0.052	0.055	0.04	0.014	0.045
545.5	0.074	0.045	0.043	0.0154		545.5	0.071	0.053	0.056	0.04	0.014	0.044
546	0.073	0.045	0.043	0.0165		546	0.071	0.053	0.056	0.041	0.015	0.045
546.5	0.073	0.045	0.043	0.0165		546.5	0.071	0.053	0.056	0.041	0.015	0.044
547	0.073	0.045	0.043	0.0165		547	0.071	0.053	0.056	0.041	0.015	0.044
547.5	0.072	0.044	0.043	0.0165		547.5	0.07	0.052	0.055	0.04	0.015	0.044
548	0.072	0.044	0.043	0.0165		548	0.069	0.051	0.054	0.039	0.015	0.044
548.5	0.072	0.043	0.043	0.0165		548.5	0.069	0.051	0.054	0.039	0.015	0.045
549	0.072	0.043	0.044	0.0154		549	0.069	0.05	0.054	0.039	0.014	0.045
549.5	0.072	0.043	0.044	0.0143		549.5	0.069	0.05	0.053	0.039	0.013	0.045
550	0.072	0.043	0.044	0.0143		550	0.069	0.05	0.053	0.04	0.013	0.045
550.5	0.071	0.044	0.043	0.0143		550.5	0.069	0.05	0.053	0.04	0.013	0.044
551	0.071	0.044	0.043	0.0143		551	0.07	0.05	0.053	0.04	0.013	0.044
551.5	0.071	0.044	0.043	0.0154		551.5	0.069	0.05	0.053	0.04	0.014	0.044
552	0.071	0.043	0.042	0.0154		552	0.068	0.05	0.052	0.039	0.014	0.043
552.5	0.07	0.043	0.041	0.0154		552.5	0.068	0.05	0.052	0.038	0.014	0.042
553	0.07	0.042	0.041	0.0154		553	0.068	0.05	0.051	0.037	0.014	0.042
553.5	0.07	0.042	0.041	0.0165		553.5	0.067	0.05	0.051	0.037	0.015	0.042
554	0.069	0.041	0.041	0.0165		554	0.067	0.049	0.051	0.037	0.015	0.041
554.5	0.069	0.041	0.041	0.0165		554.5	0.067	0.049	0.051	0.037	0.015	0.042
555	0.07	0.041	0.041	0.0165		555	0.067	0.05	0.051	0.037	0.015	0.042
555.5	0.069	0.041	0.042	0.0165		555.5	0.067	0.05	0.051	0.038	0.015	0.042
556	0.07	0.041	0.042	0.0154		556	0.067	0.05	0.051	0.038	0.014	0.042
556.5	0.07	0.041	0.042	0.0154		556.5	0.067	0.05	0.051	0.038	0.014	0.042
557	0.069	0.041	0.042	0.0154		557	0.067	0.049	0.051	0.038	0.014	0.042
557.5	0.069	0.041	0.041	0.0143		557.5	0.067	0.049	0.051	0.038	0.013	0.042
558	0.068	0.041	0.041	0.0143		558	0.067	0.049	0.051	0.037	0.013	0.042
558.5	0.068	0.04	0.041	0.0143		558.5	0.066	0.049	0.05	0.037	0.013	0.042
559	0.068	0.04	0.041	0.0143		559	0.066	0.049	0.05	0.037	0.013	0.041
559.5	0.068	0.039	0.04	0.0143		559.5	0.066	0.049	0.049	0.037	0.013	0.042
560	0.068	0.038	0.04	0.0143		560	0.065	0.049	0.049	0.036	0.013	0.041
560.5	0.068	0.038	0.04	0.0132		560.5	0.065	0.049	0.048	0.036	0.012	0.041
561	0.068	0.038	0.04	0.0132		561	0.066	0.049	0.048	0.036	0.012	0.041
561.5	0.068	0.038	0.04	0.0132		561.5	0.065	0.049	0.048	0.035	0.012	0.041
562	0.068	0.039	0.04	0.0143		562	0.065	0.049	0.048	0.036	0.013	0.041
562.5	0.068	0.039	0.04	0.0132		562.5	0.065	0.048	0.048	0.036	0.012	0.041
563	0.068	0.039	0.041	0.0132		563	0.065	0.048	0.048	0.036	0.012	0.041
563.5	0.068	0.039	0.041	0.0132		563.5	0.065	0.048	0.048	0.036	0.012	0.041
564	0.067	0.038	0.04	0.0132		564	0.064	0.048	0.047	0.036	0.012	0.041
564.5	0.067	0.038	0.04	0.0132		564.5	0.063	0.048	0.047	0.036	0.012	0.041
565	0.066	0.038	0.04	0.0121		565	0.063	0.048	0.047	0.036	0.011	0.04
565.5	0.065	0.038	0.04	0.0121		565.5	0.062	0.047	0.047	0.035	0.011	0.04
566	0.065	0.037	0.04	0.011		566	0.062	0.047	0.046	0.035	0.01	0.039
566.5	0.064	0.037	0.039	0.0121		566.5	0.062	0.046	0.046	0.034	0.011	0.038
567	0.064	0.036	0.039	0.0121		567	0.061	0.045	0.046	0.034	0.011	0.038
567.5	0.064	0.036	0.039	0.0121		567.5	0.061	0.045	0.046	0.034	0.011	0.038
568	0.063	0.036	0.039	0.0132		568	0.061	0.044	0.046	0.034	0.012	0.037
568.5	0.063	0.036	0.039	0.0132		568.5	0.061	0.044	0.046	0.034	0.012	0.037
569	0.062	0.036	0.038	0.0132		569	0.06	0.043	0.045	0.034	0.012	0.037
569.5	0.061	0.036	0.038	0.0121		569.5	0.06	0.042	0.045	0.034	0.011	0.037
570	0.061	0.036	0.038	0.0121		570	0.059	0.042	0.045	0.034	0.011	0.037
570.5	0.06	0.036	0.037	0.0121		570.5	0.059	0.042	0.044	0.033	0.011	0.036
571	0.06	0.035	0.037	0.0121		571	0.058	0.041	0.044	0.032	0.011	0.036
571.5	0.059	0.035	0.037	0.0121		571.5	0.057	0.041	0.043	0.031	0.011	0.036
572	0.059	0.034	0.036	0.0132		572	0.056	0.04	0.043	0.031	0.012	0.036
572.5	0.058	0.034	0.037	0.0132		572.5	0.055	0.04	0.042	0.03	0.012	0.035
573	0.058	0.033	0.037	0.0132		573	0.055	0.04	0.042	0.03	0.012	0.035
573.5	0.057	0.033	0.037	0.0132		573.5	0.055	0.04	0.042	0.03	0.012	0.035
574	0.057	0.033	0.037	0.0121		574	0.055	0.04	0.042	0.03	0.011	0.035
574.5	0.056	0.033	0.036	0.0121		574.5	0.055	0.04	0.041	0.03	0.011	0.034
575	0.056	0.033	0.036	0.0121		575	0.055	0.04	0.041	0.03	0.011	0.034
575.5	0.056	0.033	0.036	0.0121		575.5	0.055	0.04	0.041	0.03	0.011	0.035
576	0.056	0.033	0.036	0.011		576	0.055	0.04	0.041	0.03	0.01	0.035
576.5	0.056	0.034	0.037	0.011		576.5	0.055	0.04	0.041	0.03	0.01	0.035
577	0.056	0.034	0.037	0.0099		577	0.054	0.04	0.041	0.03	0.009	0.035
577.5	0.056	0.034	0.037	0.0099		577.5	0.054	0.039	0.041	0.03	0.009	0.035
578	0.056	0.033	0.037	0.0099		578	0.054	0.039	0.041	0.03	0.009	0.035
578.5	0.056	0.033	0.036	0.0099		578.5	0.054	0.038	0.041	0.03	0.009	0.035
579	0.055	0.032	0.036	0.0099		579	0.054	0.038	0.041	0.03	0.009	0.034
579.5	0.055	0.031	0.035	0.0099		579.5	0.053	0.038	0.04	0.03	0.009	0.034
580	0.055	0.031	0.034	0.0099		580	0.053	0.038	0.04	0.029	0.009	0.033
580.5	0.055	0.03	0.035	0.0099		580.5	0.053	0.038	0.04	0.029	0.009	0.033
581	0.055	0.03	0.035	0.0088		581	0.052	0.038	0.04	0.029	0.008	0.033
581.5	0.055	0.03	0.035	0.0088		581.5	0.052	0.037	0.04	0.028	0.008	0.033
582	0.054	0.03	0.035	0.0088		582	0.051	0.037	0.039	0.028	0.008	0.033
582.5	0.054	0.03	0.035	0.0088		582.5	0.051	0.036	0.039	0.028	0.008	0.033
583	0.053	0.03	0.035	0.0088		583	0.05	0.036	0.038	0.028	0.008	0.033
583.5	0.053	0.03	0.035	0.0088		583.5	0.05	0.036	0.038	0.028	0.008	0.033
584	0.053	0.03	0.035	0.0088		584	0.05	0.036	0.038	0.028	0.008	0.032
584.5	0.053	0.03	0.035	0.0077		584.5	0.05	0.036	0.038	0.028	0.007	0.032
585	0.053	0.03	0.035	0.0088		585	0.05	0.036	0.038	0.028	0.008	0.032
585.5	0.053	0.029	0.035	0.0088		585.5	0.05	0.037	0.038	0.028	0.008	0.032
586	0.053	0.029	0.034	0.0088		586	0.05	0.036	0.038	0.027	0.008	0.032
586.5	0.052	0.028	0.034	0.0088		586.5	0.05	0.036	0.038	0.027	0.008	0.031
587	0.051	0.029	0.033	0.0088		587	0.05	0.036	0.037	0.027	0.008	0.031
587.5	0.051	0.028	0.033	0.0099		587.5	0.05	0.036	0.037	0.027	0.009	0.031
588	0.05	0.028	0.033	0.0099		588	0.049	0.036	0.036	0.026	0.009	0.031
588.5	0.05	0.028	0.033	0.0099		588.5	0.049	0.036	0.036	0.026	0.009	0.03
589	0.05	0.028	0.033	0.0099		589	0.049	0.036	0.035	0.026	0.009	0.03
589.5	0.05	0.028	0.033	0.0099		589.5	0.049	0.036	0.035	0.026	0.009	0.03
590	0.05	0.028	0.033	0.0099		590	0.048	0.035	0.035	0.026	0.009	0.031
590.5	0.05	0.028	0.033	0.0099		590.5	0.048	0.035	0.035	0.026	0.009	0.031
591	0.05	0.027	0.033	0.0099		591	0.047	0.034	0.035	0.025	0.009	0.031
591.5	0.051	0.027	0.034	0.0088		591.5	0.047	0.034	0.035	0.025	0.008	0.031
592	0.051	0.026	0.034	0.0088		592	0.047	0.034	0.035	0.025	0.008	0.032
592.5	0.051	0.026	0.034	0.0077		592.5	0.046	0.034	0.035	0.025	0.007	0.032
593	0.051	0.026	0.034	0.0077		593	0.046	0.033	0.035	0.026	0.007	0.032
593.5	0.05	0.027	0.034	0.0066		593.5	0.047	0.033	0.035	0.026	0.006	0.031
594	0.05	0.027	0.034	0.0066		594	0.047	0.033	0.036	0.026	0.006	0.031
594.5	0.05	0.027	0.033	0.0066		594.5	0.047	0.033	0.035	0.026	0.006	0.031
595	0.049	0.026	0.032	0.0066		595	0.046	0.032	0.035	0.026	0.006	0.031
595.5	0.048	0.026	0.032	0.0077		595.5	0.046	0.032	0.034	0.025	0.007	0.03
596	0.048	0.026	0.031	0.0077		596	0.045	0.032	0.034	0.025	0.007	0.029
596.5	0.048	0.025	0.031	0.0077		596.5	0.045	0.032	0.033	0.025	0.007	0.03
597	0.048	0.025	0.032	0.0077		597	0.045	0.033	0.033	0.025	0.007	0.03
597.5	0.048	0.026	0.032	0.0066		597.5	0.046	0.033	0.033	0.025	0.006	0.03
598	0.049	0.026	0.033	0.0066		598	0.046	0.033	0.033	0.025	0.006	0.03
598.5	0.05	0.027	0.034	0.0066		598.5	0.046	0.034	0.034	0.025	0.006	0.031
599	0.05	0.027	0.034	0.0066		599	0.046	0.034	0.033	0.025	0.006	0.031
599.5	0.049	0.026	0.034	0.0066		599.5	0.046	0.033	0.033	0.025	0.006	0.031
600	0.049	0.026	0.034	0.0077		600	0.045	0.033	0.033	0.025	0.007	0.03
600.5	0.048	0.025	0.033	0.0088		600.5	0.045	0.032	0.032	0.024	0.008	0.03
601	0.047	0.025	0.032	0.0099		601	0.044	0.031	0.032	0.024	0.009	0.029
601.5	0.046	0.024	0.032	0.0088		601.5	0.043	0.031	0.031	0.023	0.008	0.028
602	0.046	0.024	0.031	0.0088		602	0.043	0.031	0.031	0.023	0.008	0.028
602.5	0.045	0.024	0.031	0.0077		602.5	0.043	0.031	0.031	0.023	0.007	0.028
603	0.045	0.024	0.031	0.0077		603	0.043	0.031	0.031	0.023	0.007	0.028
603.5	0.045	0.024	0.03	0.0066		603.5	0.043	0.031	0.031	0.023	0.006	0.028
604	0.045	0.024	0.031	0.0066		604	0.043	0.031	0.031	0.023	0.006	0.027
604.5	0.045	0.024	0.031	0.0066		604.5	0.043	0.031	0.031	0.023	0.006	0.027
605	0.045	0.024	0.031	0.0066		605	0.043	0.031	0.031	0.023	0.006	0.027
605.5	0.045	0.024	0.031	0.0066		605.5	0.043	0.031	0.031	0.023	0.006	0.027
606	0.045	0.024	0.031	0.0077		606	0.043	0.031	0.031	0.023	0.007	0.027
606.5	0.045	0.024	0.031	0.0077		606.5	0.042	0.031	0.032	0.023	0.007	0.028
607	0.046	0.024	0.032	0.0088		607	0.043	0.031	0.032	0.023	0.008	0.028
607.5	0.046	0.024	0.031	0.0088		607.5	0.043	0.031	0.032	0.023	0.008	0.028
608	0.046	0.025	0.032	0.0088		608	0.043	0.031	0.032	0.024	0.008	0.028
608.5	0.046	0.024	0.032	0.0088		608.5	0.043	0.031	0.032	0.024	0.008	0.029
609	0.046	0.024	0.032	0.0088		609	0.042	0.031	0.032	0.024	0.008	0.029
609.5	0.046	0.024	0.032	0.0077		609.5	0.042	0.03	0.031	0.023	0.007	0.029
610	0.046	0.024	0.032	0.0077		610	0.042	0.03	0.031	0.023	0.007	0.029
610.5	0.045	0.024	0.032	0.0066		610.5	0.041	0.029	0.03	0.022	0.006	0.028
611	0.045	0.023	0.032	0.0055		611	0.041	0.029	0.029	0.022	0.005	0.028
611.5	0.044	0.023	0.031	0.0055		611.5	0.041	0.028	0.029	0.022	0.005	0.027
612	0.044	0.023	0.031	0.0055		612	0.041	0.028	0.029	0.022	0.005	0.027
612.5	0.044	0.023	0.031	0.0055		612.5	0.042	0.029	0.029	0.022	0.005	0.027
613	0.045	0.023	0.031	0.0055		613	0.042	0.029	0.029	0.022	0.005	0.027
613.5	0.045	0.023	0.031	0.0055		613.5	0.042	0.029	0.029	0.022	0.005	0.027
614	0.044	0.023	0.031	0.0066		614	0.042	0.029	0.03	0.023	0.006	0.027
614.5	0.044	0.023	0.031	0.0066		614.5	0.042	0.029	0.029	0.023	0.006	0.027
615	0.044	0.022	0.031	0.0066		615	0.042	0.028	0.029	0.022	0.006	0.027
615.5	0.044	0.022	0.031	0.0066		615.5	0.041	0.028	0.029	0.021	0.006	0.027
616	0.043	0.022	0.03	0.0066		616	0.041	0.028	0.028	0.021	0.006	0.026
616.5	0.043	0.022	0.031	0.0077		616.5	0.041	0.028	0.028	0.021	0.007	0.027
617	0.044	0.022	0.031	0.0077		617	0.041	0.028	0.028	0.021	0.007	0.027
617.5	0.044	0.021	0.031	0.0088		617.5	0.041	0.028	0.028	0.021	0.008	0.027
618	0.044	0.022	0.031	0.0088		618	0.041	0.029	0.028	0.021	0.008	0.027
618.5	0.044	0.021	0.031	0.0088		618.5	0.04	0.028	0.028	0.021	0.008	0.027
619	0.043	0.021	0.031	0.0088		619	0.04	0.028	0.028	0.021	0.008	0.027
619.5	0.043	0.021	0.031	0.0077		619.5	0.04	0.028	0.028	0.022	0.007	0.027
620	0.043	0.021	0.031	0.0066		620	0.04	0.028	0.029	0.022	0.006	0.027
620.5	0.043	0.021	0.032	0.0066		620.5	0.04	0.029	0.029	0.021	0.006	0.027
621	0.043	0.021	0.032	0.0055		621	0.04	0.029	0.029	0.021	0.005	0.027
621.5	0.043	0.021	0.031	0.0055		621.5	0.04	0.029	0.028	0.021	0.005	0.027
622	0.043	0.021	0.031	0.0066		622	0.04	0.029	0.028	0.021	0.006	0.027
622.5	0.043	0.021	0.031	0.0066		622.5	0.04	0.029	0.028	0.021	0.006	0.027
623	0.043	0.021	0.031	0.0066		623	0.04	0.029	0.028	0.021	0.006	0.027
623.5	0.043	0.021	0.031	0.0055		623.5	0.04	0.028	0.028	0.021	0.005	0.026
624	0.043	0.021	0.031	0.0055		624	0.04	0.028	0.028	0.022	0.005	0.026
624.5	0.043	0.021	0.031	0.0055		624.5	0.04	0.028	0.028	0.022	0.005	0.027
625	0.043	0.022	0.032	0.0055		625	0.04	0.029	0.029	0.023	0.005	0.027
625.5	0.043	0.022	0.032	0.0055		625.5	0.041	0.029	0.029	0.023	0.005	0.028
626	0.044	0.022	0.032	0.0055		626	0.041	0.029	0.029	0.023	0.005	0.029
626.5	0.044	0.021	0.032	0.0055		626.5	0.041	0.029	0.029	0.023	0.005	0.028
627	0.044	0.022	0.032	0.0066		627	0.041	0.029	0.028	0.022	0.006	0.028
627.5	0.044	0.022	0.032	0.0066		627.5	0.041	0.029	0.028	0.023	0.006	0.028
628	0.044	0.022	0.032	0.0066		628	0.04	0.029	0.028	0.022	0.006	0.028
628.5	0.044	0.022	0.031	0.0066		628.5	0.04	0.028	0.028	0.023	0.006	0.027
629	0.044	0.022	0.031	0.0066		629	0.04	0.029	0.029	0.023	0.006	0.027
629.5	0.044	0.022	0.031	0.0066		629.5	0.04	0.029	0.029	0.023	0.006	0.027
630	0.044	0.022	0.031	0.0055		630	0.041	0.03	0.03	0.024	0.005	0.028
630.5	0.044	0.022	0.031	0.0055		630.5	0.041	0.03	0.03	0.024	0.005	0.028
631	0.043	0.022	0.03	0.0044		631	0.041	0.03	0.03	0.024	0.004	0.027
631.5	0.043	0.022	0.03	0.0044		631.5	0.041	0.03	0.029	0.023	0.004	0.027
632	0.042	0.022	0.029	0.0044		632	0.04	0.03	0.029	0.022	0.004	0.027
632.5	0.042	0.022	0.029	0.0044		632.5	0.04	0.029	0.028	0.022	0.004	0.027
633	0.042	0.021	0.029	0.0055		633	0.04	0.028	0.028	0.021	0.005	0.026
633.5	0.042	0.021	0.03	0.0055		633.5	0.04	0.028	0.027	0.021	0.005	0.026
634	0.042	0.021	0.03	0.0055		634	0.039	0.028	0.027	0.021	0.005	0.026
634.5	0.042	0.021	0.03	0.0055		634.5	0.04	0.028	0.027	0.021	0.005	0.026
635	0.043	0.021	0.031	0.0055		635	0.04	0.029	0.027	0.021	0.005	0.027
635.5	0.044	0.021	0.031	0.0055		635.5	0.04	0.029	0.027	0.021	0.005	0.028
636	0.044	0.021	0.031	0.0055		636	0.04	0.029	0.027	0.021	0.005	0.028
636.5	0.045	0.021	0.031	0.0055		636.5	0.04	0.03	0.027	0.021	0.005	0.029
637	0.045	0.021	0.032	0.0055		637	0.04	0.031	0.028	0.021	0.005	0.029
637.5	0.045	0.022	0.032	0.0055		637.5	0.041	0.031	0.028	0.022	0.005	0.029
638	0.045	0.022	0.032	0.0066		638	0.041	0.031	0.028	0.022	0.006	0.029
638.5	0.045	0.021	0.032	0.0055		638.5	0.041	0.03	0.028	0.022	0.005	0.028
639	0.044	0.021	0.031	0.0055		639	0.04	0.03	0.028	0.022	0.005	0.028
639.5	0.044	0.021	0.031	0.0055		639.5	0.041	0.03	0.028	0.022	0.005	0.028
640	0.044	0.021	0.031	0.0055		640	0.041	0.031	0.028	0.022	0.005	0.028
640.5	0.045	0.021	0.031	0.0055		640.5	0.041	0.031	0.028	0.022	0.005	0.028
641	0.045	0.021	0.031	0.0055		641	0.041	0.03	0.028	0.022	0.005	0.028
641.5	0.045	0.021	0.032	0.0055		641.5	0.042	0.03	0.029	0.023	0.005	0.029
642	0.046	0.022	0.032	0.0055		642	0.043	0.031	0.03	0.024	0.005	0.029
642.5	0.046	0.022	0.033	0.0055		642.5	0.043	0.031	0.03	0.024	0.005	0.029
643	0.047	0.022	0.033	0.0055		643	0.043	0.031	0.03	0.024	0.005	0.029
643.5	0.047	0.022	0.032	0.0055		643.5	0.043	0.031	0.029	0.024	0.005	0.029
644	0.046	0.022	0.032	0.0055		644	0.043	0.031	0.029	0.024	0.005	0.029
644.5	0.046	0.022	0.031	0.0044		644.5	0.043	0.031	0.029	0.023	0.004	0.029
645	0.046	0.022	0.032	0.0055		645	0.043	0.031	0.029	0.023	0.005	0.03
645.5	0.045	0.022	0.031	0.0055		645.5	0.043	0.031	0.028	0.023	0.005	0.029
646	0.045	0.021	0.032	0.0055		646	0.043	0.03	0.028	0.023	0.005	0.029
646.5	0.045	0.021	0.031	0.0055		646.5	0.042	0.031	0.028	0.023	0.005	0.029
647	0.045	0.021	0.031	0.0055		647	0.043	0.031	0.028	0.023	0.005	0.029
647.5	0.045	0.021	0.032	0.0055		647.5	0.043	0.031	0.029	0.023	0.005	0.029
648	0.045	0.022	0.032	0.0055		648	0.042	0.031	0.029	0.023	0.005	0.029
648.5	0.045	0.021	0.032	0.0055		648.5	0.042	0.031	0.029	0.023	0.005	0.029
649	0.045	0.021	0.032	0.0055		649	0.042	0.031	0.029	0.023	0.005	0.029
649.5	0.045	0.021	0.032	0.0055		649.5	0.042	0.031	0.029	0.023	0.005	0.029
650	0.045	0.02	0.032	0.0055		650	0.041	0.031	0.028	0.023	0.005	0.029
650.5	0.044	0.02	0.032	0.0055		650.5	0.041	0.031	0.027	0.022	0.005	0.028
651	0.044	0.02	0.032	0.0044		651	0.041	0.031	0.028	0.022	0.004	0.028
651.5	0.045	0.02	0.032	0.0055		651.5	0.04	0.031	0.028	0.022	0.005	0.028
652	0.045	0.02	0.032	0.0055		652	0.041	0.031	0.028	0.022	0.005	0.029
652.5	0.044	0.02	0.032	0.0044		652.5	0.041	0.03	0.028	0.022	0.004	0.029
653	0.044	0.02	0.032	0.0044		653	0.041	0.029	0.028	0.023	0.004	0.028
653.5	0.043	0.02	0.031	0.0044		653.5	0.041	0.028	0.028	0.022	0.004	0.028
654	0.042	0.02	0.03	0.0044		654	0.04	0.028	0.028	0.022	0.004	0.027
654.5	0.041	0.02	0.03	0.0044		654.5	0.04	0.027	0.027	0.022	0.004	0.026
655	0.04	0.019	0.03	0.0055		655	0.039	0.026	0.026	0.021	0.005	0.025
655.5	0.039	0.019	0.029	0.0055		655.5	0.038	0.026	0.025	0.021	0.005	0.024
656	0.039	0.018	0.029	0.0066		656	0.037	0.026	0.025	0.02	0.006	0.024
656.5	0.039	0.018	0.029	0.0066		656.5	0.037	0.026	0.024	0.02	0.006	0.024
657	0.038	0.018	0.029	0.0055		657	0.036	0.026	0.024	0.02	0.005	0.024
657.5	0.038	0.018	0.028	0.0055		657.5	0.036	0.026	0.024	0.02	0.005	0.024
658	0.038	0.019	0.028	0.0044		658	0.035	0.026	0.025	0.02	0.004	0.025
658.5	0.037	0.019	0.029	0.0033		658.5	0.035	0.025	0.025	0.019	0.003	0.025
659	0.037	0.019	0.029	0.0033		659	0.034	0.025	0.025	0.019	0.003	0.025
659.5	0.038	0.018	0.03	0.0033		659.5	0.034	0.024	0.025	0.019	0.003	0.024
660	0.037	0.017	0.029	0.0044		660	0.033	0.024	0.024	0.018	0.004	0.024
660.5	0.037	0.017	0.029	0.0044		660.5	0.033	0.024	0.024	0.018	0.004	0.024
661	0.036	0.016	0.028	0.0044		661	0.033	0.024	0.023	0.017	0.004	0.023
661.5	0.035	0.015	0.027	0.0044		661.5	0.032	0.023	0.021	0.017	0.004	0.022
662	0.035	0.015	0.026	0.0044		662	0.032	0.023	0.021	0.017	0.004	0.022
662.5	0.035	0.015	0.026	0.0044		662.5	0.032	0.023	0.021	0.017	0.004	0.022
663	0.034	0.015	0.026	0.0044		663	0.032	0.023	0.021	0.017	0.004	0.022
663.5	0.034	0.016	0.026	0.0033		663.5	0.032	0.022	0.021	0.017	0.003	0.022
664	0.034	0.016	0.027	0.0033		664	0.031	0.022	0.021	0.017	0.003	0.022
664.5	0.033	0.016	0.027	0.0033		664.5	0.031	0.022	0.02	0.017	0.003	0.022
665	0.033	0.016	0.026	0.0044		665	0.031	0.021	0.021	0.017	0.004	0.022
665.5	0.033	0.017	0.027	0.0044		665.5	0.031	0.021	0.022	0.017	0.004	0.022
666	0.033	0.016	0.027	0.0055		666	0.03	0.021	0.022	0.017	0.005	0.021
666.5	0.033	0.016	0.027	0.0055		666.5	0.03	0.021	0.022	0.017	0.005	0.021
667	0.033	0.016	0.027	0.0066		667	0.03	0.02	0.022	0.017	0.006	0.021
667.5	0.033	0.016	0.027	0.0055		667.5	0.03	0.02	0.022	0.016	0.005	0.021
668	0.033	0.016	0.027	0.0044		668	0.03	0.02	0.022	0.016	0.004	0.021
668.5	0.033	0.016	0.027	0.0044		668.5	0.03	0.02	0.021	0.016	0.004	0.021
669	0.032	0.016	0.026	0.0033		669	0.03	0.02	0.02	0.015	0.003	0.021
669.5	0.032	0.016	0.026	0.0022		669.5	0.029	0.02	0.02	0.015	0.002	0.021
670	0.031	0.015	0.026	0.0022		670	0.029	0.02	0.019	0.015	0.002	0.02
670.5	0.031	0.015	0.026	0.0022		670.5	0.028	0.019	0.019	0.014	0.002	0.02
671	0.031	0.014	0.027	0.0033		671	0.028	0.02	0.02	0.014	0.003	0.02
671.5	0.031	0.015	0.028	0.0033		671.5	0.028	0.02	0.02	0.014	0.003	0.021
672	0.031	0.014	0.028	0.0044		672	0.028	0.02	0.02	0.014	0.004	0.021
672.5	0.031	0.014	0.028	0.0044		672.5	0.027	0.02	0.02	0.014	0.004	0.021
673	0.03	0.014	0.027	0.0033		673	0.027	0.02	0.02	0.014	0.003	0.021
673.5	0.03	0.014	0.027	0.0033		673.5	0.028	0.019	0.02	0.014	0.003	0.021
674	0.029	0.013	0.026	0.0033		674	0.027	0.019	0.019	0.014	0.003	0.02
674.5	0.029	0.013	0.025	0.0033		674.5	0.027	0.019	0.019	0.014	0.003	0.019
675	0.028	0.013	0.024	0.0022		675	0.026	0.018	0.019	0.013	0.002	0.019
675.5	0.028	0.013	0.024	0.0022		675.5	0.027	0.018	0.018	0.013	0.002	0.018
676	0.028	0.014	0.024	0.0022		676	0.027	0.018	0.019	0.014	0.002	0.018
676.5	0.029	0.013	0.025	0.0022		676.5	0.027	0.019	0.019	0.014	0.002	0.019
677	0.029	0.013	0.026	0.0022		677	0.027	0.019	0.019	0.014	0.002	0.019
677.5	0.03	0.012	0.026	0.0033		677.5	0.027	0.018	0.018	0.015	0.003	0.02
678	0.03	0.013	0.027	0.0044		678	0.027	0.019	0.018	0.015	0.004	0.02
678.5	0.03	0.013	0.027	0.0055		678.5	0.027	0.019	0.019	0.015	0.005	0.02
679	0.03	0.014	0.027	0.0055		679	0.027	0.018	0.019	0.015	0.005	0.02
679.5	0.03	0.014	0.027	0.0055		679.5	0.026	0.018	0.019	0.015	0.005	0.02
680	0.03	0.015	0.026	0.0055		680	0.026	0.017	0.02	0.015	0.005	0.02
680.5	0.03	0.015	0.027	0.0044		680.5	0.027	0.018	0.019	0.015	0.004	0.02
681	0.03	0.014	0.027	0.0044		681	0.026	0.018	0.019	0.014	0.004	0.02
681.5	0.029	0.013	0.026	0.0033		681.5	0.025	0.018	0.018	0.014	0.003	0.019
682	0.029	0.012	0.026	0.0022		682	0.024	0.018	0.017	0.013	0.002	0.019
682.5	0.028	0.011	0.026	0.0022		682.5	0.024	0.018	0.017	0.013	0.002	0.019
683	0.028	0.011	0.025	0.0011		683	0.024	0.018	0.017	0.013	0.001	0.018
683.5	0.027	0.011	0.025	0.0022		683.5	0.024	0.018	0.017	0.012	0.002	0.018
684	0.027	0.012	0.024	0.0022		684	0.024	0.017	0.017	0.013	0.002	0.018
684.5	0.028	0.013	0.024	0.0022		684.5	0.024	0.017	0.018	0.013	0.002	0.018
685	0.028	0.013	0.024	0.0033		685	0.024	0.016	0.018	0.014	0.003	0.018
685.5	0.028	0.012	0.024	0.0033		685.5	0.023	0.015	0.017	0.013	0.003	0.018
686	0.027	0.012	0.024	0.0033		686	0.022	0.015	0.017	0.012	0.003	0.018
686.5	0.026	0.012	0.023	0.0033		686.5	0.022	0.014	0.017	0.013	0.003	0.017
687	0.026	0.011	0.023	0.0022		687	0.022	0.014	0.016	0.013	0.002	0.016
687.5	0.026	0.011	0.023	0.0022		687.5	0.023	0.015	0.016	0.013	0.002	0.017
688	0.025	0.011	0.023	0.0022		688	0.022	0.015	0.016	0.013	0.002	0.016
688.5	0.026	0.011	0.024	0.0022		688.5	0.023	0.016	0.017	0.013	0.002	0.017
689	0.026	0.012	0.025	0.0011		689	0.024	0.016	0.017	0.014	0.001	0.017
689.5	0.026	0.013	0.025	0.0011		689.5	0.024	0.016	0.018	0.013	0.001	0.017
690	0.026	0.012	0.025	0.0011		690	0.024	0.016	0.018	0.013	0.001	0.017
690.5	0.026	0.011	0.026	0.0022		690.5	0.023	0.016	0.017	0.012	0.002	0.018
691	0.027	0.012	0.026	0.0022		691	0.023	0.017	0.017	0.012	0.002	0.018
691.5	0.026	0.012	0.026	0.0022		691.5	0.023	0.016	0.017	0.012	0.002	0.018
692	0.026	0.011	0.026	0.0033		692	0.022	0.016	0.017	0.013	0.003	0.018
692.5	0.026	0.011	0.026	0.0033		692.5	0.023	0.016	0.017	0.013	0.003	0.018
693	0.026	0.012	0.027	0.0033		693	0.023	0.016	0.017	0.013	0.003	0.018
693.5	0.027	0.012	0.028	0.0033		693.5	0.023	0.016	0.017	0.013	0.003	0.019
694	0.027	0.013	0.028	0.0033		694	0.023	0.016	0.017	0.014	0.003	0.019
694.5	0.027	0.013	0.027	0.0033		694.5	0.023	0.015	0.017	0.013	0.003	0.018
695	0.027	0.012	0.026	0.0033		695	0.022	0.014	0.016	0.013	0.003	0.018
695.5	0.027	0.011	0.026	0.0033		695.5	0.021	0.014	0.016	0.013	0.003	0.018
696	0.026	0.012	0.026	0.0033		696	0.022	0.014	0.016	0.014	0.003	0.018
696.5	0.025	0.012	0.025	0.0033		696.5	0.022	0.014	0.016	0.013	0.003	0.017
697	0.024	0.011	0.024	0.0033		697	0.022	0.014	0.016	0.013	0.003	0.017
697.5	0.023	0.011	0.023	0.0022		697.5	0.022	0.014	0.015	0.012	0.002	0.016
698	0.023	0.011	0.023	0.0011		698	0.021	0.014	0.015	0.011	0.001	0.015
698.5	0.022	0.011	0.023	0.0022		698.5	0.02	0.014	0.015	0.01	0.002	0.015
699	0.023	0.012	0.023	0.0022		699	0.02	0.014	0.015	0.01	0.002	0.015
699.5	0.023	0.012	0.023	0.0033		699.5	0.02	0.013	0.015	0.009	0.003	0.015
700	0.023	0.011	0.023	0.0033		700	0.019	0.013	0.014	0.009	0.003	0.015

## Sheet: Source Data Suppl. Fig. 2 
Panel c. Iron content in nsp14 and nsp10 wild type and variants by ferrozine assay
nsp14:	Fe (average)	SD	Single points
WT	7.5	1.9	8.16; 5.35; 8.99
LFK-AAA	0.3	0.1	0.24; 0.24; 0.41
E191A	7.2	1	7.20; 8.43; 5.98
C210-C226-H229	1	0.2	0.76; 1.00; 1.25
C261-H264-C279	0.2	0.2	-0.05; 0.20; 0.45
C477-C484-H487	1	0.3	0.63; 1.00; 1.37
nsp10:
WT	6.8	0.5	6.19; 6.80; 7.41
C74-C77-H83	0.5	0.4	0.01; 0.50; 0.99
C120-C128-C130	0.7	0.4	0.21; 0.70; 1.19

## Sheet: Source Data Suppl. Fig. 4
Panel a. SAH standard curves for the methyltransferase assays											Panel c. Methyltransferase activity assay of nsp14
SAH (nM)	RLU	RLU	RLU		SAH (nM)	RLU	RLU	RLU			nsp14 (ng/rxn)	WT-Zn nsp14 RNA-1			WT-Fe-S nsp14 RNA-1			LFK RNA-1
1000	70000	68000	69000		10	690000	680000	695000			100	90000	87500	84500	425250	415800	421470	900	800	899
500	34000	33000	35000		5	320000	330000	330897			75	85000	83900	82500	415800	417690	413910	700	670	800
250	17200	17100	17000		2.5	171500	169800	170678			50	84500	83500	82500	413910	415800	376110	400	399	378
125	8800	8700	8810		1.25	85260	85190	86200			25	75000	74500	72950	359100	396900	406350	220	210	215
62.5	4380	4379	4376		0.625	43000	42900	43167			12.5	70000	69500	67900	349650	340200	349650	100	99	97
31.25	2188	2187	2184		0.3125	22000	21870	20897			6.25	45000	44500	43950	236250	232470	234360	45	40	48
15.625	1094	1091	1092		0.15625	10780	10810	10760			3.125	30000	27500	29500	115522	113400	115290	23	21	24
7.8125	546.9	545.9	546.1		0.078125	5400	5450	5465			1.5625	15000	14350	15500	55023.6	54621	52731	12	11	11.8
3.9062	274	273.8	273.7		0.0390625	2700	2670	2710			0.78	8500	8290	8550	26460	27405	26271	5.3	5.1	5.2
1.9531	137	136.9	135.8		0.0195	1348	1344	1340			0.391	4000	3950	3995	12285	11907	12096	2.6	2.55	2.45
0.9765	68.4	67.9	67.5		0.0097656	675	679	671			0.195	2500	2490	2395	5670	5481	5575.5	1.25	1.2	1.19

## Sheet: Source Data Suppl. Fig. 5
Panel a: UV-visible absorption spectra data points
OD (Absorbance)	nsp14	nsp10/nsp16	nsp14+FC	nsp10/nsp16+FC
280	2.416	2.421	2.51793	2.5
280.5	2.441	2.449	2.53308	2.515
281	2.475	2.486	2.55934	2.54
281.5	2.512	2.524	2.58964	2.568
282	2.55	2.556	2.61388	2.589
282.5	2.569	2.579	2.63004	2.602
283	2.584	2.597	2.63307	2.607
283.5	2.598	2.61	2.63105	2.607
284	2.611	2.618	2.64317	2.604
284.5	2.615	2.626	2.63105	2.601
285	2.629	2.639	2.61792	2.611
285.5	2.653	2.659	2.61691	2.611
286	2.678	2.681	2.62297	2.618
286.5	2.702	2.694	2.62398	2.62
287	2.707	2.696	2.6159	2.603
287.5	2.687	2.69	2.61287	2.58
288	2.668	2.678	2.60075	2.553
288.5	2.651	2.665	2.61691	2.539
289	2.641	2.658	2.60277	2.548
289.5	2.642	2.658	2.5149	2.546
290	2.656	2.666	2.37047	2.527
290.5	2.669	2.678	2.17049	2.463
291	2.677	2.682	1.92001	2.377
291.5	2.68	2.678	1.63317	2.245
292	2.666	2.666	1.33926	2.067
292.5	2.647	2.651	1.07262	1.865
293	2.633	2.644	0.84335	1.654
293.5	2.635	2.636	0.68983	1.465
294	2.633	2.629	0.55449	1.304
294.5	2.636	2.629	0.44945	1.148
295	2.644	2.63	0.36461	1.013
295.5	2.651	2.636	0.29694	0.903
296	2.667	2.646	0.24442	0.813
296.5	2.689	2.663	0.20099	0.733
297	2.671	2.665	0.16665	0.665
297.5	2.665	2.683	0.13938	0.604
298	2.658	2.683	0.11615	0.551
298.5	2.622	2.665	0.09898	0.505
299	2.576	2.637	0.08484	0.465
299.5	2.537	2.601	0.07373	0.429
300	2.524	2.522	0.06363	0.395
300.5	2.542	2.431	0.05555	0.364
301	2.539	2.325	0.04949	0.336
301.5	2.518	2.213	0.04343	0.31
302	2.453	2.088	0.03939	0.287
302.5	2.383	1.969	0.03636	0.267
303	2.286	1.848	0.03333	0.249
303.5	2.161	1.751	0.03131	0.233
304	2.054	1.673	0.0303	0.219
304.5	1.954	1.605	0.02929	0.206
305	1.881	1.527	0.02929	0.194
305.5	1.821	1.462	0.02828	0.184
306	1.739	1.403	0.02929	0.175
306.5	1.671	1.349	0.02929	0.168
307	1.609	1.299	0.02929	0.161
307.5	1.549	1.247	0.02929	0.155
308	1.5	1.207	0.0303	0.15
308.5	1.464	1.172	0.0303	0.145
309	1.432	1.137	0.03131	0.141
309.5	1.398	1.106	0.03131	0.138
310	1.366	1.079	0.03232	0.135
310.5	1.335	1.055	0.03232	0.132
311	1.303	1.034	0.03333	0.131
311.5	1.275	1.014	0.03333	0.129
312	1.252	0.996	0.03434	0.127
312.5	1.232	0.979	0.03434	0.125
313	1.213	0.963	0.03434	0.124
313.5	1.197	0.948	0.03535	0.122
314	1.18	0.933	0.03535	0.122
314.5	1.166	0.92	0.03535	0.121
315	1.149	0.909	0.03535	0.12
315.5	1.136	0.898	0.03535	0.12
316	1.122	0.886	0.03636	0.119
316.5	1.109	0.877	0.03535	0.118
317	1.097	0.868	0.03535	0.118
317.5	1.084	0.861	0.03535	0.117
318	1.074	0.853	0.03535	0.116
318.5	1.065	0.845	0.03535	0.116
319	1.055	0.838	0.03636	0.116
319.5	1.046	0.832	0.03636	0.115
320	1.036	0.825	0.03636	0.114
320.5	1.029	0.819	0.03636	0.114
321	1.022	0.812	0.03636	0.114
321.5	1.013	0.805	0.03535	0.113
322	1.006	0.799	0.03535	0.113
322.5	0.999	0.794	0.03535	0.112
323	0.993	0.789	0.03434	0.111
323.5	0.986	0.783	0.03434	0.111
324	0.979	0.777	0.03434	0.11
324.5	0.974	0.773	0.03434	0.109
325	0.966	0.77	0.03333	0.108
325.5	0.96	0.768	0.03232	0.107
326	0.954	0.765	0.03232	0.107
326.5	0.949	0.762	0.03232	0.106
327	0.944	0.758	0.03131	0.105
327.5	0.939	0.755	0.03131	0.104
328	0.933	0.753	0.03131	0.103
328.5	0.929	0.749	0.0303	0.102
329	0.925	0.745	0.0303	0.102
329.5	0.92	0.742	0.02929	0.101
330	0.914	0.74	0.02929	0.1
330.5	0.91	0.738	0.02929	0.1
331	0.906	0.735	0.02828	0.099
331.5	0.902	0.731	0.02828	0.098
332	0.897	0.728	0.02727	0.098
332.5	0.892	0.726	0.02727	0.098
333	0.888	0.723	0.02727	0.097
333.5	0.885	0.719	0.02626	0.097
334	0.88	0.716	0.02727	0.096
334.5	0.874	0.714	0.02727	0.096
335	0.869	0.71	0.02727	0.096
335.5	0.864	0.708	0.02727	0.096
336	0.859	0.705	0.02727	0.095
336.5	0.854	0.702	0.02626	0.094
337	0.851	0.698	0.02626	0.094
337.5	0.846	0.693	0.02626	0.094
338	0.842	0.688	0.02525	0.093
338.5	0.837	0.684	0.02525	0.093
339	0.832	0.68	0.02525	0.093
339.5	0.827	0.676	0.02525	0.093
340	0.822	0.673	0.02525	0.092
340.5	0.819	0.67	0.02525	0.093
341	0.813	0.668	0.02525	0.092
341.5	0.808	0.665	0.02525	0.092
342	0.803	0.661	0.02525	0.091
342.5	0.796	0.657	0.02525	0.091
343	0.79	0.652	0.02525	0.09
343.5	0.784	0.647	0.02525	0.089
344	0.778	0.642	0.02424	0.089
344.5	0.772	0.638	0.02424	0.088
345	0.767	0.633	0.02424	0.088
345.5	0.763	0.629	0.02525	0.088
346	0.757	0.624	0.02525	0.088
346.5	0.751	0.619	0.02525	0.088
347	0.746	0.616	0.02424	0.088
347.5	0.74	0.611	0.02424	0.087
348	0.735	0.607	0.02424	0.086
348.5	0.73	0.603	0.02424	0.086
349	0.725	0.598	0.02424	0.085
349.5	0.719	0.594	0.02323	0.084
350	0.714	0.588	0.02323	0.084
350.5	0.708	0.583	0.02323	0.084
351	0.701	0.578	0.02323	0.084
351.5	0.695	0.573	0.02424	0.084
352	0.689	0.568	0.02323	0.084
352.5	0.683	0.563	0.02424	0.084
353	0.677	0.558	0.02424	0.083
353.5	0.672	0.553	0.02424	0.083
354	0.666	0.548	0.02323	0.083
354.5	0.66	0.543	0.02323	0.082
355	0.655	0.538	0.02323	0.082
355.5	0.649	0.533	0.02323	0.082
356	0.643	0.529	0.02323	0.081
356.5	0.637	0.523	0.02323	0.081
357	0.631	0.517	0.02323	0.081
357.5	0.624	0.512	0.02323	0.081
358	0.618	0.508	0.02323	0.08
358.5	0.613	0.503	0.02323	0.08
359	0.608	0.498	0.02323	0.08
359.5	0.602	0.493	0.02323	0.08
360	0.596	0.488	0.02323	0.079
360.5	0.591	0.483	0.02222	0.079
361	0.584	0.478	0.02222	0.078
361.5	0.578	0.473	0.02222	0.078
362	0.573	0.468	0.02222	0.078
362.5	0.568	0.464	0.02222	0.078
363	0.563	0.46	0.02222	0.078
363.5	0.559	0.456	0.02222	0.078
364	0.555	0.453	0.02323	0.078
364.5	0.551	0.449	0.02222	0.077
365	0.547	0.445	0.02222	0.077
365.5	0.542	0.441	0.02121	0.076
366	0.538	0.438	0.02121	0.075
366.5	0.534	0.433	0.02121	0.075
367	0.53	0.43	0.02121	0.074
367.5	0.525	0.427	0.02121	0.074
368	0.522	0.424	0.02121	0.074
368.5	0.518	0.42	0.02121	0.074
369	0.515	0.417	0.02121	0.074
369.5	0.511	0.414	0.0202	0.074
370	0.507	0.411	0.0202	0.074
370.5	0.504	0.409	0.0202	0.073
371	0.501	0.407	0.0202	0.073
371.5	0.497	0.404	0.0202	0.073
372	0.494	0.402	0.0202	0.073
372.5	0.492	0.4	0.0202	0.073
373	0.489	0.398	0.0202	0.072
373.5	0.487	0.396	0.01919	0.072
374	0.485	0.394	0.01919	0.072
374.5	0.483	0.392	0.01919	0.071
375	0.48	0.39	0.01919	0.071
375.5	0.478	0.388	0.01919	0.071
376	0.477	0.387	0.01919	0.071
376.5	0.474	0.385	0.01919	0.071
377	0.472	0.384	0.01919	0.071
377.5	0.47	0.383	0.01919	0.071
378	0.468	0.381	0.01919	0.07
378.5	0.466	0.38	0.01919	0.07
379	0.465	0.379	0.01818	0.07
379.5	0.463	0.377	0.01818	0.069
380	0.462	0.376	0.01818	0.069
380.5	0.46	0.375	0.01818	0.069
381	0.459	0.374	0.01818	0.068
381.5	0.458	0.372	0.01818	0.068
382	0.456	0.371	0.01818	0.068
382.5	0.455	0.37	0.01818	0.068
383	0.454	0.368	0.01818	0.068
383.5	0.453	0.367	0.01818	0.068
384	0.452	0.367	0.01818	0.069
384.5	0.45	0.366	0.01818	0.069
385	0.449	0.365	0.01818	0.069
385.5	0.447	0.365	0.01818	0.068
386	0.446	0.364	0.01818	0.068
386.5	0.444	0.363	0.01818	0.068
387	0.443	0.363	0.01818	0.067
387.5	0.442	0.362	0.01717	0.067
388	0.441	0.361	0.01717	0.068
388.5	0.441	0.36	0.01717	0.067
389	0.44	0.359	0.01717	0.068
389.5	0.439	0.359	0.01717	0.067
390	0.438	0.358	0.01717	0.067
390.5	0.437	0.358	0.01717	0.067
391	0.436	0.358	0.01717	0.067
391.5	0.434	0.357	0.01717	0.068
392	0.433	0.357	0.01717	0.068
392.5	0.432	0.357	0.01717	0.068
393	0.432	0.357	0.01717	0.068
393.5	0.432	0.357	0.01717	0.069
394	0.432	0.357	0.01818	0.069
394.5	0.431	0.357	0.01717	0.069
395	0.431	0.357	0.01717	0.069
395.5	0.432	0.357	0.01717	0.068
396	0.431	0.358	0.01717	0.068
396.5	0.432	0.358	0.01717	0.068
397	0.432	0.359	0.01717	0.068
397.5	0.432	0.359	0.01717	0.068
398	0.432	0.359	0.01717	0.068
398.5	0.432	0.36	0.01717	0.069
399	0.433	0.36	0.01717	0.069
399.5	0.432	0.36	0.01717	0.069
400	0.433	0.361	0.01717	0.069
400.5	0.433	0.361	0.01717	0.069
401	0.433	0.362	0.01717	0.069
401.5	0.434	0.362	0.01616	0.07
402	0.434	0.363	0.01616	0.069
402.5	0.435	0.364	0.01616	0.07
403	0.435	0.365	0.01616	0.07
403.5	0.435	0.365	0.01616	0.07
404	0.436	0.366	0.01616	0.07
404.5	0.436	0.367	0.01616	0.07
405	0.437	0.367	0.01616	0.07
405.5	0.438	0.368	0.01616	0.07
406	0.439	0.369	0.01616	0.07
406.5	0.439	0.369	0.01616	0.07
407	0.439	0.37	0.01616	0.07
407.5	0.44	0.371	0.01717	0.07
408	0.441	0.372	0.01717	0.07
408.5	0.441	0.373	0.01616	0.07
409	0.442	0.374	0.01616	0.07
409.5	0.442	0.375	0.01616	0.069
410	0.443	0.376	0.01616	0.069
410.5	0.444	0.376	0.01616	0.069
411	0.444	0.377	0.01616	0.069
411.5	0.444	0.377	0.01616	0.069
412	0.444	0.378	0.01616	0.068
412.5	0.445	0.378	0.01616	0.068
413	0.444	0.378	0.01515	0.068
413.5	0.444	0.378	0.01515	0.067
414	0.443	0.378	0.01515	0.067
414.5	0.442	0.377	0.01515	0.066
415	0.441	0.377	0.01515	0.066
415.5	0.44	0.376	0.01515	0.066
416	0.438	0.375	0.01414	0.065
416.5	0.437	0.373	0.01414	0.065
417	0.435	0.371	0.01414	0.064
417.5	0.432	0.369	0.01414	0.064
418	0.43	0.366	0.01414	0.063
418.5	0.427	0.364	0.01414	0.062
419	0.423	0.361	0.01414	0.062
419.5	0.42	0.358	0.01414	0.061
420	0.417	0.355	0.01414	0.061
420.5	0.414	0.352	0.01414	0.06
421	0.41	0.349	0.01414	0.06
421.5	0.407	0.346	0.01414	0.059
422	0.403	0.343	0.01313	0.058
422.5	0.399	0.339	0.01313	0.058
423	0.395	0.336	0.01313	0.058
423.5	0.391	0.332	0.01313	0.057
424	0.386	0.327	0.01313	0.057
424.5	0.382	0.323	0.01414	0.057
425	0.378	0.319	0.01414	0.056
425.5	0.374	0.315	0.01414	0.056
426	0.369	0.311	0.01313	0.055
426.5	0.365	0.307	0.01313	0.055
427	0.36	0.302	0.01313	0.054
427.5	0.355	0.297	0.01313	0.053
428	0.35	0.293	0.01212	0.053
428.5	0.345	0.288	0.01212	0.052
429	0.34	0.283	0.01212	0.052
429.5	0.335	0.278	0.01212	0.052
430	0.33	0.273	0.01212	0.051
430.5	0.325	0.268	0.01212	0.051
431	0.32	0.263	0.01212	0.05
431.5	0.315	0.259	0.01212	0.049
432	0.309	0.254	0.01212	0.049
432.5	0.304	0.25	0.01111	0.048
433	0.299	0.245	0.01111	0.048
433.5	0.294	0.24	0.01111	0.047
434	0.289	0.236	0.01111	0.047
434.5	0.285	0.232	0.01111	0.047
435	0.281	0.227	0.01111	0.047
435.5	0.277	0.223	0.01111	0.046
436	0.273	0.219	0.0101	0.046
436.5	0.269	0.216	0.0101	0.045
437	0.265	0.212	0.0101	0.045
437.5	0.262	0.209	0.0101	0.045
438	0.258	0.205	0.0101	0.044
438.5	0.255	0.202	0.0101	0.044
439	0.251	0.199	0.01111	0.044
439.5	0.248	0.197	0.01111	0.044
440	0.245	0.194	0.01111	0.043
440.5	0.242	0.191	0.01111	0.043
441	0.24	0.189	0.0101	0.043
441.5	0.238	0.187	0.0101	0.042
442	0.235	0.185	0.0101	0.042
442.5	0.233	0.183	0.0101	0.042
443	0.232	0.181	0.0101	0.041
443.5	0.229	0.179	0.00909	0.041
444	0.228	0.178	0.00909	0.041
444.5	0.226	0.176	0.00909	0.041
445	0.224	0.174	0.00909	0.041
445.5	0.222	0.172	0.00909	0.041
446	0.22	0.171	0.00909	0.04
446.5	0.218	0.169	0.00909	0.04
447	0.216	0.167	0.00909	0.04
447.5	0.215	0.166	0.00909	0.04
448	0.213	0.165	0.00909	0.04
448.5	0.212	0.163	0.00909	0.039
449	0.211	0.162	0.00909	0.039
449.5	0.21	0.161	0.00909	0.039
450	0.209	0.16	0.00909	0.038
450.5	0.208	0.159	0.00909	0.038
451	0.206	0.158	0.00909	0.038
451.5	0.204	0.156	0.00808	0.038
452	0.203	0.155	0.00909	0.038
452.5	0.201	0.153	0.00909	0.038
453	0.199	0.152	0.00808	0.038
453.5	0.198	0.151	0.00808	0.038
454	0.196	0.149	0.00808	0.038
454.5	0.195	0.148	0.00808	0.037
455	0.194	0.147	0.00808	0.037
455.5	0.193	0.147	0.00808	0.037
456	0.191	0.146	0.00707	0.037
456.5	0.19	0.145	0.00707	0.036
457	0.19	0.144	0.00707	0.036
457.5	0.188	0.142	0.00707	0.035
458	0.187	0.141	0.00707	0.035
458.5	0.186	0.14	0.00707	0.035
459	0.184	0.138	0.00707	0.035
459.5	0.183	0.137	0.00707	0.035
460	0.181	0.136	0.00707	0.035
460.5	0.18	0.135	0.00707	0.035
461	0.179	0.134	0.00707	0.035
461.5	0.178	0.133	0.00707	0.035
462	0.177	0.133	0.00707	0.034
462.5	0.176	0.132	0.00707	0.034
463	0.175	0.131	0.00606	0.033
463.5	0.173	0.13	0.00606	0.033
464	0.172	0.129	0.00606	0.033
464.5	0.171	0.128	0.00606	0.033
465	0.17	0.127	0.00606	0.033
465.5	0.169	0.126	0.00606	0.033
466	0.168	0.125	0.00606	0.033
466.5	0.167	0.124	0.00606	0.033
467	0.166	0.123	0.00606	0.032
467.5	0.165	0.123	0.00505	0.032
468	0.164	0.122	0.00505	0.032
468.5	0.163	0.121	0.00505	0.032
469	0.162	0.121	0.00505	0.032
469.5	0.161	0.12	0.00505	0.031
470	0.16	0.119	0.00505	0.031
470.5	0.159	0.118	0.00505	0.031
471	0.157	0.117	0.00505	0.031
471.5	0.156	0.116	0.00505	0.031
472	0.154	0.114	0.00505	0.031
472.5	0.153	0.113	0.00505	0.031
473	0.153	0.113	0.00505	0.031
473.5	0.152	0.112	0.00505	0.03
474	0.152	0.112	0.00505	0.03
474.5	0.152	0.111	0.00505	0.03
475	0.151	0.111	0.00505	0.03
475.5	0.151	0.11	0.00505	0.03
476	0.15	0.109	0.00505	0.03
476.5	0.148	0.108	0.00505	0.03
477	0.147	0.108	0.00505	0.03
477.5	0.145	0.107	0.00505	0.03
478	0.145	0.106	0.00404	0.029
478.5	0.144	0.105	0.00404	0.029
479	0.143	0.105	0.00404	0.029
479.5	0.142	0.104	0.00404	0.029
480	0.141	0.103	0.00404	0.029
480.5	0.14	0.102	0.00404	0.028
481	0.139	0.101	0.00404	0.028
481.5	0.138	0.101	0.00404	0.028
482	0.137	0.1	0.00404	0.028
482.5	0.136	0.099	0.00404	0.028
483	0.135	0.098	0.00404	0.028
483.5	0.134	0.097	0.00505	0.028
484	0.133	0.097	0.00505	0.028
484.5	0.132	0.096	0.00505	0.028
485	0.131	0.096	0.00404	0.028
485.5	0.13	0.095	0.00404	0.028
486	0.13	0.094	0.00404	0.028
486.5	0.129	0.094	0.00404	0.028
487	0.129	0.093	0.00404	0.027
487.5	0.128	0.093	0.00303	0.027
488	0.127	0.092	0.00303	0.027
488.5	0.126	0.091	0.00404	0.027
489	0.125	0.091	0.00404	0.027
489.5	0.124	0.09	0.00404	0.027
490	0.123	0.089	0.00404	0.027
490.5	0.122	0.088	0.00404	0.027
491	0.121	0.087	0.00404	0.027
491.5	0.12	0.087	0.00404	0.027
492	0.119	0.086	0.00303	0.026
492.5	0.118	0.086	0.00303	0.026
493	0.117	0.085	0.00303	0.026
493.5	0.117	0.085	0.00303	0.026
494	0.116	0.084	0.00303	0.026
494.5	0.116	0.083	0.00303	0.026
495	0.115	0.082	0.00303	0.025
495.5	0.114	0.082	0.00202	0.025
496	0.113	0.081	0.00202	0.025
496.5	0.112	0.08	0.00303	0.025
497	0.111	0.08	0.00303	0.025
497.5	0.11	0.079	0.00303	0.025
498	0.11	0.079	0.00303	0.025
498.5	0.109	0.078	0.00303	0.025
499	0.109	0.078	0.00303	0.025
499.5	0.108	0.077	0.00303	0.025
500	0.108	0.077	0.00202	0.024
500.5	0.107	0.076	0.00202	0.024
501	0.106	0.076	0.00202	0.023
501.5	0.105	0.075	0.00202	0.023
502	0.104	0.075	0.00101	0.023
502.5	0.103	0.074	0.00202	0.023
503	0.102	0.074	0.00202	0.023
503.5	0.101	0.073	0.00202	0.023
504	0.101	0.072	0.00202	0.023
504.5	0.1	0.072	0.00202	0.023
505	0.1	0.071	0.00202	0.023
505.5	0.099	0.071	0.00202	0.023
506	0.099	0.071	0.00101	0.023
506.5	0.098	0.071	0.00101	0.023
507	0.098	0.07	0.00202	0.023
507.5	0.097	0.07	0.00202	0.023
508	0.097	0.069	0.00202	0.022
508.5	0.096	0.069	0.00202	0.022
509	0.095	0.068	0.00202	0.022
509.5	0.094	0.067	0.00202	0.022
510	0.094	0.067	0.00202	0.022
510.5	0.093	0.067	0.00202	0.022
511	0.093	0.067	0.00202	0.022
511.5	0.092	0.067	0.00202	0.023
512	0.092	0.066	0.00202	0.023
512.5	0.092	0.066	0.00202	0.022
513	0.092	0.066	0.00202	0.022
513.5	0.091	0.065	0.00202	0.022
514	0.091	0.065	0.00101	0.021
514.5	0.091	0.065	0.00101	0.021
515	0.09	0.065	0.00101	0.021
515.5	0.09	0.064	0.00101	0.021
516	0.09	0.064	0.00101	0.021
516.5	0.089	0.064	0.00101	0.021
517	0.089	0.064	0.00101	0.021
517.5	0.089	0.064	0.00101	0.021
518	0.089	0.064	0.00101	0.022
518.5	0.088	0.063	0.00101	0.022
519	0.088	0.063	0.00202	0.022
519.5	0.088	0.063	0.00202	0.022
520	0.087	0.063	0.00202	0.022
520.5	0.087	0.063	0.00202	0.022
521	0.087	0.063	0.00202	0.021
521.5	0.087	0.063	0.00101	0.021
522	0.087	0.062	0.00101	0.02
522.5	0.087	0.062	0.00101	0.02
523	0.086	0.062	0	0.02
523.5	0.086	0.062	0	0.02
524	0.086	0.062	0	0.02
524.5	0.086	0.062	0	0.02
525	0.086	0.062	0	0.02
525.5	0.086	0.062	0	0.02
526	0.085	0.062	0	0.02
526.5	0.086	0.062	0	0.02
527	0.085	0.061	0	0.019
527.5	0.085	0.061	0	0.02
528	0.084	0.061	0.00101	0.02
528.5	0.084	0.061	0.00101	0.02
529	0.083	0.061	0.00101	0.02
529.5	0.082	0.06	0.00101	0.021
530	0.082	0.06	0.00101	0.02
530.5	0.082	0.06	0.00101	0.02
531	0.082	0.06	0.00101	0.02
531.5	0.082	0.06	0.00101	0.02
532	0.082	0.06	0.00101	0.02
532.5	0.081	0.06	0.00101	0.02
533	0.081	0.06	0.00101	0.02
533.5	0.081	0.06	0.00202	0.021
534	0.08	0.059	0.00202	0.021
534.5	0.08	0.059	0.00101	0.02
535	0.08	0.059	0.00101	0.02
535.5	0.08	0.058	0	0.019
536	0.08	0.058	0	0.019
536.5	0.08	0.058	0	0.018
537	0.08	0.058	-0.00101	0.018
537.5	0.08	0.058	-0.00101	0.018
538	0.08	0.058	-0.00101	0.018
538.5	0.079	0.057	0	0.018
539	0.079	0.057	-0.00101	0.018
539.5	0.078	0.056	-0.00101	0.018
540	0.078	0.056	-0.00101	0.018
540.5	0.077	0.056	-0.00101	0.018
541	0.077	0.056	-0.00101	0.017
541.5	0.076	0.056	-0.00101	0.017
542	0.076	0.056	0	0.018
542.5	0.075	0.055	0	0.017
543	0.075	0.054	0	0.017
543.5	0.074	0.053	0	0.018
544	0.074	0.052	0	0.018
544.5	0.074	0.052	0	0.018
545	0.074	0.052	0	0.018
545.5	0.074	0.053	0	0.018
546	0.073	0.053	0	0.017
546.5	0.073	0.053	0	0.017
547	0.073	0.053	0	0.017
547.5	0.072	0.052	-0.00101	0.016
548	0.072	0.051	-0.00101	0.016
548.5	0.072	0.051	-0.00101	0.016
549	0.072	0.05	-0.00202	0.016
549.5	0.072	0.05	-0.00202	0.016
550	0.072	0.05	-0.00101	0.016
550.5	0.071	0.05	-0.00101	0.016
551	0.071	0.05	-0.00101	0.016
551.5	0.071	0.05	-0.00101	0.016
552	0.071	0.05	-0.00202	0.016
552.5	0.07	0.05	-0.00202	0.015
553	0.07	0.05	-0.00202	0.015
553.5	0.07	0.05	-0.00202	0.015
554	0.069	0.049	-0.00101	0.016
554.5	0.069	0.049	-0.00101	0.016
555	0.07	0.05	-0.00101	0.016
555.5	0.069	0.05	-0.00101	0.016
556	0.07	0.05	0	0.017
556.5	0.07	0.05	0	0.017
557	0.069	0.049	-0.00101	0.016
557.5	0.069	0.049	-0.00101	0.016
558	0.068	0.049	-0.00202	0.015
558.5	0.068	0.049	-0.00202	0.015
559	0.068	0.049	-0.00202	0.015
559.5	0.068	0.049	-0.00202	0.014
560	0.068	0.049	-0.00202	0.014
560.5	0.068	0.049	-0.00202	0.014
561	0.068	0.049	-0.00202	0.015
561.5	0.068	0.049	-0.00202	0.015
562	0.068	0.049	-0.00101	0.015
562.5	0.068	0.048	-0.00202	0.014
563	0.068	0.048	-0.00202	0.013
563.5	0.068	0.048	-0.00303	0.013
564	0.067	0.048	-0.00303	0.013
564.5	0.067	0.048	-0.00303	0.014
565	0.066	0.048	-0.00303	0.014
565.5	0.065	0.047	-0.00202	0.015
566	0.065	0.047	-0.00202	0.015
566.5	0.064	0.046	-0.00101	0.016
567	0.064	0.045	-0.00101	0.015
567.5	0.064	0.045	-0.00202	0.015
568	0.063	0.044	-0.00202	0.014
568.5	0.063	0.044	-0.00303	0.014
569	0.062	0.043	-0.00303	0.013
569.5	0.061	0.042	-0.00303	0.013
570	0.061	0.042	-0.00303	0.013
570.5	0.06	0.042	-0.00303	0.014
571	0.06	0.041	-0.00303	0.014
571.5	0.059	0.041	-0.00202	0.014
572	0.059	0.04	-0.00202	0.014
572.5	0.058	0.04	-0.00202	0.013
573	0.058	0.04	-0.00202	0.013
573.5	0.057	0.04	-0.00202	0.013
574	0.057	0.04	-0.00202	0.013
574.5	0.056	0.04	-0.00303	0.013
575	0.056	0.04	-0.00303	0.013
575.5	0.056	0.04	-0.00303	0.013
576	0.056	0.04	-0.00303	0.013
576.5	0.056	0.04	-0.00404	0.013
577	0.056	0.04	-0.00404	0.013
577.5	0.056	0.039	-0.00404	0.012
578	0.056	0.039	-0.00404	0.012
578.5	0.056	0.038	-0.00404	0.012
579	0.055	0.038	-0.00303	0.012
579.5	0.055	0.038	-0.00303	0.012
580	0.055	0.038	-0.00303	0.012
580.5	0.055	0.038	-0.00202	0.012
581	0.055	0.038	-0.00202	0.012
581.5	0.055	0.037	-0.00202	0.012
582	0.054	0.037	-0.00202	0.012
582.5	0.054	0.036	-0.00202	0.012
583	0.053	0.036	-0.00202	0.012
583.5	0.053	0.036	-0.00202	0.011
584	0.053	0.036	-0.00202	0.011
584.5	0.053	0.036	-0.00303	0.011
585	0.053	0.036	-0.00303	0.011
585.5	0.053	0.037	-0.00303	0.012
586	0.053	0.036	-0.00303	0.012
586.5	0.052	0.036	-0.00303	0.012
587	0.051	0.036	-0.00303	0.011
587.5	0.051	0.036	-0.00303	0.011
588	0.05	0.036	-0.00404	0.01
588.5	0.05	0.036	-0.00404	0.01
589	0.05	0.036	-0.00404	0.01
589.5	0.05	0.036	-0.00404	0.01
590	0.05	0.035	-0.00404	0.01
590.5	0.05	0.035	-0.00404	0.011
591	0.05	0.034	-0.00404	0.011
591.5	0.051	0.034	-0.00404	0.011
592	0.051	0.034	-0.00303	0.011
592.5	0.051	0.034	-0.00303	0.011
593	0.051	0.033	-0.00303	0.01
593.5	0.05	0.033	-0.00303	0.01
594	0.05	0.033	-0.00303	0.01
594.5	0.05	0.033	-0.00404	0.01
595	0.049	0.032	-0.00404	0.01
595.5	0.048	0.032	-0.00404	0.01
596	0.048	0.032	-0.00404	0.01
596.5	0.048	0.032	-0.00404	0.011
597	0.048	0.033	-0.00404	0.011
597.5	0.048	0.033	-0.00404	0.01
598	0.049	0.033	-0.00404	0.01
598.5	0.05	0.034	-0.00404	0.009
599	0.05	0.034	-0.00404	0.009
599.5	0.049	0.033	-0.00404	0.009
600	0.049	0.033	-0.00404	0.01
600.5	0.048	0.032	-0.00404	0.01
601	0.047	0.031	-0.00303	0.01
601.5	0.046	0.031	-0.00404	0.01
602	0.046	0.031	-0.00404	0.01
602.5	0.045	0.031	-0.00404	0.01
603	0.045	0.031	-0.00404	0.01
603.5	0.045	0.031	-0.00404	0.009
604	0.045	0.031	-0.00404	0.009
604.5	0.045	0.031	-0.00404	0.009
605	0.045	0.031	-0.00404	0.009
605.5	0.045	0.031	-0.00404	0.009
606	0.045	0.031	-0.00404	0.009
606.5	0.045	0.031	-0.00404	0.009
607	0.046	0.031	-0.00303	0.009
607.5	0.046	0.031	-0.00303	0.01
608	0.046	0.031	-0.00303	0.01
608.5	0.046	0.031	-0.00202	0.01
609	0.046	0.031	-0.00202	0.011
609.5	0.046	0.03	-0.00303	0.01
610	0.046	0.03	-0.00303	0.01
610.5	0.045	0.029	-0.00404	0.009
611	0.045	0.029	-0.00505	0.008
611.5	0.044	0.028	-0.00505	0.008
612	0.044	0.028	-0.00505	0.008
612.5	0.044	0.029	-0.00505	0.008
613	0.045	0.029	-0.00404	0.008
613.5	0.045	0.029	-0.00404	0.008
614	0.044	0.029	-0.00404	0.009
614.5	0.044	0.029	-0.00505	0.008
615	0.044	0.028	-0.00505	0.008
615.5	0.044	0.028	-0.00606	0.008
616	0.043	0.028	-0.00606	0.008
616.5	0.043	0.028	-0.00606	0.008
617	0.044	0.028	-0.00606	0.008
617.5	0.044	0.028	-0.00606	0.008
618	0.044	0.029	-0.00505	0.008
618.5	0.044	0.028	-0.00404	0.009
619	0.043	0.028	-0.00404	0.009
619.5	0.043	0.028	-0.00404	0.009
620	0.043	0.028	-0.00404	0.009
620.5	0.043	0.029	-0.00404	0.008
621	0.043	0.029	-0.00505	0.008
621.5	0.043	0.029	-0.00505	0.008
622	0.043	0.029	-0.00606	0.007
622.5	0.043	0.029	-0.00707	0.007
623	0.043	0.029	-0.00606	0.008
623.5	0.043	0.028	-0.00505	0.008
624	0.043	0.028	-0.00505	0.008
624.5	0.043	0.028	-0.00505	0.008
625	0.043	0.029	-0.00606	0.007
625.5	0.043	0.029	-0.00606	0.007
626	0.044	0.029	-0.00505	0.007
626.5	0.044	0.029	-0.00505	0.007
627	0.044	0.029	-0.00404	0.008
627.5	0.044	0.029	-0.00404	0.008
628	0.044	0.029	-0.00303	0.009
628.5	0.044	0.028	-0.00303	0.009
629	0.044	0.029	-0.00303	0.009
629.5	0.044	0.029	-0.00404	0.009
630	0.044	0.03	-0.00404	0.008
630.5	0.044	0.03	-0.00505	0.008
631	0.043	0.03	-0.00505	0.007
631.5	0.043	0.03	-0.00606	0.007
632	0.042	0.03	-0.00606	0.007
632.5	0.042	0.029	-0.00707	0.007
633	0.042	0.028	-0.00606	0.007
633.5	0.042	0.028	-0.00606	0.007
634	0.042	0.028	-0.00606	0.007
634.5	0.042	0.028	-0.00505	0.008
635	0.043	0.029	-0.00505	0.008
635.5	0.044	0.029	-0.00505	0.007
636	0.044	0.029	-0.00505	0.007
636.5	0.045	0.03	-0.00505	0.006
637	0.045	0.031	-0.00606	0.006
637.5	0.045	0.031	-0.00606	0.006
638	0.045	0.031	-0.00606	0.006
638.5	0.045	0.03	-0.00606	0.006
639	0.044	0.03	-0.00606	0.007
639.5	0.044	0.03	-0.00606	0.007
640	0.044	0.031	-0.00606	0.007
640.5	0.045	0.031	-0.00606	0.007
641	0.045	0.03	-0.00606	0.007
641.5	0.045	0.03	-0.00505	0.007
642	0.046	0.031	-0.00505	0.007
642.5	0.046	0.031	-0.00505	0.007
643	0.047	0.031	-0.00505	0.007
643.5	0.047	0.031	-0.00505	0.007
644	0.046	0.031	-0.00505	0.007
644.5	0.046	0.031	-0.00505	0.006
645	0.046	0.031	-0.00606	0.006
645.5	0.045	0.031	-0.00606	0.006
646	0.045	0.03	-0.00606	0.006
646.5	0.045	0.031	-0.00606	0.006
647	0.045	0.031	-0.00606	0.006
647.5	0.045	0.031	-0.00606	0.006
648	0.045	0.031	-0.00606	0.006
648.5	0.045	0.031	-0.00707	0.005
649	0.045	0.031	-0.00707	0.005
649.5	0.045	0.031	-0.00707	0.005
650	0.045	0.031	-0.00707	0.004
650.5	0.044	0.031	-0.00707	0.004
651	0.044	0.031	-0.00606	0.005
651.5	0.045	0.031	-0.00606	0.005
652	0.045	0.031	-0.00606	0.005
652.5	0.044	0.03	-0.00606	0.005
653	0.044	0.029	-0.00606	0.005
653.5	0.043	0.028	-0.00606	0.005
654	0.042	0.028	-0.00606	0.005
654.5	0.041	0.027	-0.00606	0.005
655	0.04	0.026	-0.00606	0.005
655.5	0.039	0.026	-0.00606	0.005
656	0.039	0.026	-0.00606	0.005
656.5	0.039	0.026	-0.00606	0.005
657	0.038	0.026	-0.00606	0.005
657.5	0.038	0.026	-0.00606	0.005
658	0.038	0.026	-0.00606	0.005
658.5	0.037	0.025	-0.00707	0.004
659	0.037	0.025	-0.00707	0.003
659.5	0.038	0.024	-0.00808	0.003
660	0.037	0.024	-0.00707	0.003
660.5	0.037	0.024	-0.00707	0.003
661	0.036	0.024	-0.00707	0.003
661.5	0.035	0.023	-0.00606	0.004
662	0.035	0.023	-0.00606	0.004
662.5	0.035	0.023	-0.00606	0.004
663	0.034	0.023	-0.00606	0.004
663.5	0.034	0.022	-0.00707	0.003
664	0.034	0.022	-0.00808	0.003
664.5	0.033	0.022	-0.00808	0.003
665	0.033	0.021	-0.00707	0.003
665.5	0.033	0.021	-0.00808	0.003
666	0.033	0.021	-0.00808	0.003
666.5	0.033	0.021	-0.00707	0.004
667	0.033	0.02	-0.00707	0.004
667.5	0.033	0.02	-0.00707	0.005
668	0.033	0.02	-0.00707	0.005
668.5	0.033	0.02	-0.00707	0.006
669	0.032	0.02	-0.00707	0.005
669.5	0.032	0.02	-0.00606	0.006
670	0.031	0.02	-0.00606	0.006
670.5	0.031	0.019	-0.00606	0.006
671	0.031	0.02	-0.00606	0.006
671.5	0.031	0.02	-0.00606	0.006
672	0.031	0.02	-0.00606	0.005
672.5	0.031	0.02	-0.00606	0.005
673	0.03	0.02	-0.00707	0.005
673.5	0.03	0.019	-0.00606	0.004
674	0.029	0.019	-0.00606	0.004
674.5	0.029	0.019	-0.00606	0.004
675	0.028	0.018	-0.00707	0.004
675.5	0.028	0.018	-0.00707	0.003
676	0.028	0.018	-0.00808	0.002
676.5	0.029	0.019	-0.00808	0.002
677	0.029	0.019	-0.00808	0.003
677.5	0.03	0.018	-0.00707	0.003
678	0.03	0.019	-0.00606	0.004
678.5	0.03	0.019	-0.00606	0.005
679	0.03	0.018	-0.00505	0.005
679.5	0.03	0.018	-0.00404	0.006
680	0.03	0.017	-0.00404	0.006
680.5	0.03	0.018	-0.00404	0.006
681	0.03	0.018	-0.00404	0.005
681.5	0.029	0.018	-0.00505	0.005
682	0.029	0.018	-0.00505	0.005
682.5	0.028	0.018	-0.00606	0.004
683	0.028	0.018	-0.00707	0.004
683.5	0.027	0.018	-0.00808	0.003
684	0.027	0.017	-0.00808	0.002
684.5	0.028	0.017	-0.00808	0.002
685	0.028	0.016	-0.00808	0.002
685.5	0.028	0.015	-0.00808	0.002
686	0.027	0.015	-0.00808	0.002
686.5	0.026	0.014	-0.00808	0.002
687	0.026	0.014	-0.00808	0.002
687.5	0.026	0.015	-0.00808	0.003
688	0.025	0.015	-0.00808	0.003
688.5	0.026	0.016	-0.00808	0.003
689	0.026	0.016	-0.00808	0.003
689.5	0.026	0.016	-0.00808	0.003
690	0.026	0.016	-0.00808	0.002
690.5	0.026	0.016	-0.00808	0.002
691	0.027	0.017	-0.00808	0.002
691.5	0.026	0.016	-0.00808	0.002
692	0.026	0.016	-0.00808	0.002
692.5	0.026	0.016	-0.00808	0.002
693	0.026	0.016	-0.00808	0.003
693.5	0.027	0.016	-0.00808	0.003
694	0.027	0.016	-0.00808	0.003
694.5	0.027	0.015	-0.00707	0.004
695	0.027	0.014	-0.00707	0.004
695.5	0.027	0.014	-0.00707	0.004
696	0.026	0.014	-0.00707	0.004
696.5	0.025	0.014	-0.00606	0.004
697	0.024	0.014	-0.00606	0.004
697.5	0.023	0.014	-0.00707	0.003
698	0.023	0.014	-0.00707	0.003
698.5	0.022	0.014	-0.00707	0.002
699	0.023	0.014	-0.00808	0.002
699.5	0.023	0.013	-0.00707	0.002
700	0.023	0.013	-0.00808	0.002
